# Supplementary material for: Deficiency of PTEN Confers Hypersensitivity to Fatty Acid-Mediated ER Stress in Transformed Hepatocytes
Source: Int J Mol Sci. 2026 Mar 19;27(6):2778. doi: 10.3390/ijms27062778 (PMC13027169; doi:10.3390/ijms27062778)
Supplement: Supplementary file 1 [file ijms-27-02778-s001.zip]

Archive with 3 entries (3 files):
- DESeq2_res WT and PTEN KO HepG2.xlsx
- Lipidomic data all lipids.xlsx
- Supplemental figures IJMS.pdf
