# Supplementary material for: Deficiency of PTEN Confers Hypersensitivity to Fatty Acid-Mediated ER Stress in Transformed Hepatocytes
Source: Int J Mol Sci. 2026 Mar 19;27(6):2778. doi: 10.3390/ijms27062778 (PMC13027169; doi:10.3390/ijms27062778)
Supplement: Supplementary file 1 [file ijms-27-02778-s001.zip › DESeq2_res WT and PTEN KO HepG2.xlsx]

## Sheet: DESeq2_res_merged_table_best
Gene_stable_ID	Gene_name	Gene_description	Gene_type	Chromosome/scaffold_name	Gene_start_(bp)	Gene_end_(bp)	Strand	Transcript_stable_ID	Transcript_start_(bp)	Transcript_end_(bp)	NCBI_gene_(formerly_Entrezgene)_ID	RefSeq_ID	GO_term_name	WT_D1_counts	WT_D2_counts	WT_D3_counts	WT_OP1_counts	WT_OP2_counts	WT_OP3_counts	WT_T1_counts	WT_T2_counts	WT_T3_counts	KO_D1_counts	KO_D2_counts	KO_D3_counts	KO_OP1_counts	KO_OP2_counts	KO_OP3_counts	KO_T1_counts	KO_T2_counts	KO_T3_counts	WT_D1_DESeq2_normc	WT_D2_DESeq2_normc	WT_D3_DESeq2_normc	WT_OP1_DESeq2_normc	WT_OP2_DESeq2_normc	WT_OP3_DESeq2_normc	WT_T1_DESeq2_normc	WT_T2_DESeq2_normc	WT_T3_DESeq2_normc	KO_D1_DESeq2_normc	KO_D2_DESeq2_normc	KO_D3_DESeq2_normc	KO_OP1_DESeq2_normc	KO_OP2_DESeq2_normc	KO_OP3_DESeq2_normc	KO_T1_DESeq2_normc	KO_T2_DESeq2_normc	KO_T3_DESeq2_normc
ENSG00000000003	TSPAN6	tetraspanin_6	protein_coding	X	100627108	100639991	-	ENST00000373020;ENST00000612152;ENST00000614008;ENST00000496771;ENST00000494424	100627108;100627109;100632063;100632541;100633442	100636806;100637104;100636689;100639991	7105	NM_003270;NM_001278743;NM_001278741;NM_001278740;NM_001278742	membrane;integral_component_of_membrane;positive_regulation_of_I-kappaB_kinase/NF-kappaB_signaling;protein_binding;integral_component_of_plasma_membrane;extracellular_exosome;negative_regulation_of_NIK/NF-kappaB_signaling;negative_regulation_of_viral-induced_cytoplasmic_pattern_recognition_receptor_signaling_pathway	963	1043	829	725	772	852	508	631	536	1098	999	983	730	677	601	889	1125	963	973.622	1045.05	939.398	771.634	768.193	804.866	601.733	655.532	609.401	958.907	994.51	916.241	635.965	651.354	629.9	868.815	951.814	822.093
ENSG00000000005	TNMD	tenomodulin	protein_coding	X	100584936	100599885	+	ENST00000373031;ENST00000485971	100584936;100593624	100599885;100597531	64102	NM_022144	nucleus;cytoplasm;membrane;integral_component_of_membrane;nuclear_envelope;protein_binding;negative_regulation_of_angiogenesis;negative_regulation_of_endothelial_cell_proliferation;endothelial_cell_morphogenesis	0	0	1	0	0	0	0	0	0	0	0	0	0	0	0	0	0	0
ENSG00000126500	FLRT1	fibronectin_leucine_rich_transmembrane_protein_1	protein_coding	11	64035931	64119173	+	ENST00000246841;ENST00000682287	64103188;64035931	64119173;64119171	23769	NM_001384466;NM_013280	membrane;integral_component_of_membrane;protein_binding	0	1	0	16	36	36	44	53	51	199	164	225	489	138	214	218	312	269	0	1.00196	0	17.0292	35.8225	34.0084	52.1186	55.0605	57.984	173.791	163.263	209.72	426.01	132.772	224.291	213.05	263.97	229.64
ENSG00000000457	SCYL3	SCY1_like_pseudokinase_3	protein_coding	1	169849631	169894267	-	ENST00000367771;ENST00000367770;ENST00000423670;ENST00000470238;ENST00000367772	169849631;169853074;169854511;169859119	169893896;169888888;169894267;169893952;169893959	57147	NM_020423;NM_181093	cytoplasm;Golgi_apparatus;ATP_binding;protein_phosphorylation;cell_projection;protein_binding;lamellipodium;cell_migration;identical_protein_binding;inflammatory_response;spinal_cord_motor_neuron_differentiation;cellular_protein_localization;neuron_development;Golgi_membrane;protein_kinase_activity	285	278	285	374	363	433	351	371	333	228	190	223	549	459	405	357	396	388	288.144	278.546	322.954	398.057	361.21	409.046	415.764	385.424	378.602	199.117	189.146	207.855	478.281	441.612	424.475	348.894	335.038	331.227
ENSG00000000460	C1orf112	chromosome_1_open_reading_frame_112	protein_coding	1	169662007	169854080	+	ENST00000498289;ENST00000472795;ENST00000496973;ENST00000481744;ENST00000359326;ENST00000466580;ENST00000459772;ENST00000286031;ENST00000413811	169662007;169794730;169795043;169795040;169795079;169795409;169795921	169853085;169804386;169804347;169807837;169854080;169821719;169853037	55732	?;NM_001320051;NM_001320050;NM_001366770;NM_001366769;NM_001366768;NM_001320048;NM_001320047;NM_001366771;NM_001363739;NM_001366772;NM_001366773	?;protein_binding	803	890	693	699	798	820	461	518	425	621	568	541	453	449	365	575	700	632	811.858	891.749	785.287	743.962	794.065	774.637	546.06	538.139	483.2	542.333	565.447	504.259	394.647	431.991	382.552	561.944	592.24	539.525
ENSG00000000938	FGR	FGR_proto-oncogene,_Src_family_tyrosine_kinase	protein_coding	1	27612064	27635185	-	ENST00000374005;ENST00000399173;ENST00000374004;ENST00000374003;ENST00000457296;ENST00000475472;ENST00000468038	27612064;27612292;27612300;27612669;27615514;27623384;27623407	27635185;27626240;27624062;27626569;27626135;27635134	2268	NM_005248;NM_001042747;NM_001042729	cytoplasm;membrane;nucleotide_binding;protein_kinase_activity;protein_serine/threonine/tyrosine_kinase_activity;ATP_binding;kinase_activity;transferase_activity;protein_phosphorylation;phosphorylation;plasma_membrane;mitochondrion;mitochondrial_inner_membrane;protein_tyrosine_kinase_activity;cytoskeleton;cytosol;cell_projection;protein_binding;aggresome;immune_system_process;innate_immune_respons…	0	0	0	0	0	0	2	0	0	1	0	0	1	0	1	0	0	0
ENSG00000000971	CFH	complement_factor_H	protein_coding	1	196651754	196752476	+	ENST00000359637;ENST00000695968;ENST00000695969;ENST00000470918;ENST00000695970;ENST00000695971;ENST00000695972;ENST00000695973;ENST00000695974;ENST00000695975;ENST00000695976;ENST00000695978;ENST00000695979;ENST00000695980;ENST00000695981;ENST00000696018;ENST00000696019;ENST00000696020;ENST00000696021;ENST00000696022;ENST00000696023;ENST00000696024;ENST00000696025;ENST00000695983;ENST00000696026…	196651754;196651791;196651852;196651878;196651898;196651941;196651998;196652034;196652039;196652043;196652045;196652052;196652055;196652056;196658537;196676988;196690063;196744751	196701565;196701541;196737804;196747502;196747504;196701566;196706209;196752476;196697320;196700299;196717317;196741917;196741940;196747542;196701571;196675913;196701822;196692395;196747616	3075	?;NM_000186;NM_001014975	?;extracellular_region;protein_binding;immune_system_process;innate_immune_response;identical_protein_binding;complement_activation,_alternative_pathway;extracellular_exosome;blood_microparticle;extracellular_space;proteolysis;serine-type_endopeptidase_complex;heparin_binding;complement_activation;regulation_of_complement_activation;regulation_of_complement-dependent_cytotoxicity;heparan_sulfate_…	3	1	6	6	6	11	5	1	0	4	1	5	3	18	3	4	6	2	3.03309	1.00196	6.79902	6.38594	5.97041	10.3915	5.92256	1.03888	0	3.49329	0.995505	4.66043	2.61356	17.3181	3.14426	3.90918	5.07634	1.70736
ENSG00000001036	FUCA2	alpha-L-fucosidase_2	protein_coding	6	143494812	143511720	-	ENST00000002165;ENST00000451668;ENST00000367585	143494812;143496952;143501945	143511720;143502122;143511690	2519	NM_032020	hydrolase_activity;extracellular_region;carbohydrate_metabolic_process;extracellular_space;metabolic_process;protein_binding;hydrolase_activity,_acting_on_glycosyl_bonds;fucose_metabolic_process;extracellular_exosome;lysosome;endoplasmic_reticulum_lumen;azurophil_granule_lumen;response_to_bacterium;alpha-L-fucosidase_activity;glycoside_catabolic_process;regulation_of_entry_of_bacterium_into_host_…	1506	1591	1297	1731	2000	2164	1390	1832	1628	2502	2277	2224	2196	1513	1729	2176	2880	2582	1522.61	1594.13	1469.72	1842.34	1990.14	2044.28	1646.47	1903.22	1850.94	2185.05	2266.77	2072.96	1913.12	1455.69	1812.14	2126.59	2436.64	2204.2
ENSG00000001084	GCLC	glutamate-cysteine_ligase_catalytic_subunit	protein_coding	6	53497341	53616970	-	ENST00000509541;ENST00000650454;ENST00000616923;ENST00000515580;ENST00000643939;ENST00000513939;ENST00000510837;ENST00000504353;ENST00000514373;ENST00000504525;ENST00000514004;ENST00000505294;ENST00000514933;ENST00000505197	53497341;53497384;53498142;53498387;53498756;53498772;53500200;53505261;53508597;53512989;53514207;53514335;53522465	53510448;53545101;53548206;53501350;53544633;53544645;53505664;53507078;53505898;53545088;53545033;53522779;53523928;53616970	2729	?;NM_001498;NM_001197115	nucleotide_binding;ATP_binding;catalytic_activity;ligase_activity;carboxylic_acid_metabolic_process;glutamate-cysteine_ligase_activity;glutathione_biosynthetic_process;negative_regulation_of_apoptotic_process;mitochondrion;negative_regulation_of_transcription,_DNA-templated;magnesium_ion_binding;protein_binding;cytosol;response_to_oxidative_stress;cell_redox_homeostasis;blood_vessel_diameter_main…	2297	2190	1978	2475	2892	3145	6043	7259	5241	4965	4131	4758	3416	3734	2773	5501	5909	5314	2322.34	2194.3	2241.41	2634.2	2877.74	2971.01	7158.01	7541.22	5958.71	4336.04	4112.43	4434.87	2975.97	3592.55	2906.34	5376.1	4999.35	4536.45
ENSG00000001167	NFYA	nuclear_transcription_factor_Y_subunit_alpha	protein_coding	6	41072974	41102403	+	ENST00000341376;ENST00000353205	41072974;41072983	41102403;41097950	4800	NM_002505;NM_021705	nucleus;nucleoplasm;DNA_binding;regulation_of_transcription,_DNA-templated;DNA-binding_transcription_factor_activity;protein_binding;positive_regulation_of_transcription,_DNA-templated;rhythmic_process;CCAAT-binding_factor_complex;regulation_of_transcription_by_RNA_polymerase_II;DNA-binding_transcription_factor_activity,_RNA_polymerase_II-specific;RNA_polymerase_II_cis-regulatory_region_sequence-…	1482	1533	1382	1316	1492	1515	1212	1438	1225	1047	888	1085	938	1065	847	1735	1668	1690	1498.35	1536.01	1566.04	1400.65	1484.64	1431.19	1435.63	1493.91	1392.75	914.368	884.009	1011.31	817.172	1024.66	887.73	1695.61	1411.22	1442.72
ENSG00000280081	LINC01667	long_intergenic_non-protein_coding_RNA_1667	transcribed_processed_pseudogene	21	9781910	9838011	-	ENST00000651542;ENST00000623554;ENST00000623919;ENST00000623933;ENST00000651050;ENST00000623929	9781910;9781918;9806094;9806875;9809216;9810381	9816833;9812602;9814009;9809723;9838011;9810503	441058	?;NR_038377	?	4	8	8	7	9	9	15	12	18	1276	1024	1220	686	435	287	1567	1701	1682	4.04412	8.01572	9.06537	7.45026	8.95562	8.50211	17.7677	12.4665	20.465	1114.36	1019.4	1137.15	597.633	418.522	300.801	1531.42	1439.14	1435.89
ENSG00000001461	NIPAL3	NIPA_like_domain_containing_3	protein_coding	1	24415802	24472976	+	ENST00000374399;ENST00000003912;ENST00000488155;ENST00000358028;ENST00000339255;ENST00000475663;ENST00000432012	24415802;24415803;24415812;24415813;24415814;24415858;24456166	24472976;24420128;24454824;24466310;24422110;24466378	57185	NM_001322854;NM_001322855;NM_001322856;NM_020448;NM_001322868;NM_001322866;NM_001322864;NM_001322857;NM_001322862;NM_001322863;NM_001322858;NM_001322859;NM_001322860;NM_001322861;NM_001322865;NM_001330409	membrane;integral_component_of_membrane;protein_binding;magnesium_ion_transmembrane_transporter_activity;magnesium_ion_transport;magnesium_ion_transmembrane_transport	961	1034	842	887	944	1003	763	859	869	1356	1187	1249	1320	827	857	957	1130	1194	971.6	1036.03	954.13	944.055	939.345	947.513	903.783	892.396	988.002	1184.22	1181.66	1164.18	1149.96	795.672	898.21	935.271	956.044	1019.29
ENSG00000001497	LAS1L	LAS1_like_ribosome_biogenesis_factor	protein_coding	X	65438549	65534810	-	ENST00000677056;ENST00000677969;ENST00000374807;ENST00000677834;ENST00000374811;ENST00000374804;ENST00000484069;ENST00000677087;ENST00000677986;ENST00000678848;ENST00000679116;ENST00000678074;ENST00000678705;ENST00000679277;ENST00000677154;ENST00000678547;ENST00000678956;ENST00000679261;ENST00000679056;ENST00000678173;ENST00000469091;ENST00000676986;ENST00000678823;ENST00000678570;ENST00000678602	65438549;65499118;65512582;65512583;65512588;65512603;65512623;65520429;65520467;65520495;65520627;65524764	65534782;65534754;65534787;65534756;65534775;65534776;65534806;65534757;65534798;65534800;65534810;65523617	81887	?;NM_001375333;NM_001170649;NM_001375328;NM_031206;NM_001170650;NM_001375332;NM_001375331;NM_001375337;NM_001375336;NM_001375329;NM_001375330;NM_001375334;NM_001375335	nucleic_acid_phosphodiester_bond_hydrolysis;endonuclease_activity;rRNA_processing;Las1_complex;nucleus;RNA_binding;cytoplasm;membrane;nucleolus;protein_binding;nucleoplasm;maturation_of_5.8S_rRNA;maturation_of_LSU-rRNA;preribosome,_large_subunit_precursor;MLL1_complex	1068	1009	949	1526	1622	1837	851	1025	937	1678	1594	1584	1957	2109	1533	1789	2000	1974	1079.78	1010.98	1075.38	1624.16	1614	1735.37	1008.02	1064.85	1065.31	1465.43	1586.84	1476.43	1704.91	2029.11	1606.72	1748.38	1692.11	1685.16
ENSG00000001561	ENPP4	ectonucleotide_pyrophosphatase/phosphodiesterase_4	protein_coding	6	46129989	46146688	+	ENST00000321037	46129989	46146688	22875	NM_014936	membrane;integral_component_of_membrane;metal_ion_binding;plasma_membrane;hydrolase_activity;catalytic_activity;protein_binding;bis(5'-adenosyl)-triphosphatase_activity;blood_coagulation;hemostasis;extracellular_exosome;ficolin-1-rich_granule_membrane;positive_regulation_of_blood_coagulation;purine_ribonucleoside_catabolic_process	0	0	0	0	0	0	0	0	1	2	0	0	0	0	0	0	0	0
ENSG00000001617	SEMA3F	semaphorin_3F	protein_coding	3	50155045	50189075	+	ENST00000414301;ENST00000450338;ENST00000413852;ENST00000002829;ENST00000426511;ENST00000434342;ENST00000420831;ENST00000493743;ENST00000470737	50155045;50155059;50155091;50155324;50155411;50159019;50173807;50182638;50184272	50182766;50183563;50189074;50189075;50173956;50189073;50176861;50183608;50185465	6405	?;NM_001318798;NM_004186;NM_001318800	semaphorin_receptor_binding;protein_binding;signal_transduction;signaling_receptor_binding;extracellular_region;extracellular_space;integral_component_of_plasma_membrane;nerve_development;axon_extension_involved_in_axon_guidance;sympathetic_ganglion_development;sympathetic_neuron_projection_extension;sympathetic_neuron_projection_guidance;semaphorin-plexin_signaling_pathway_involved_in_neuron_pro…	2380	2284	1952	1394	1389	1598	808	915	913	1300	1024	1070	175	52	177	331	580	491	2406.25	2288.49	2211.95	1483.67	1382.15	1509.6	957.086	950.573	1038.03	1135.32	1019.4	997.333	152.457	50.0302	185.511	323.484	490.713	419.156
ENSG00000001626	CFTR	CF_transmembrane_conductance_regulator	protein_coding	7	117287120	117715971	+	ENST00000673785;ENST00000436097;ENST00000546407;ENST00000446805;ENST00000647639;ENST00000647978;ENST00000648260;ENST00000649406;ENST00000649850;ENST00000693480;ENST00000692802;ENST00000693465;ENST00000003084;ENST00000426809;ENST00000649781;ENST00000472848;ENST00000647720;ENST00000687278;ENST00000468795;ENST00000685018;ENST00000689011;ENST00000600166;ENST00000429014;ENST00000608965;ENST00000610149…	117287120;117300861;117465784;117478368;117480011;117480012;117480025;117480095;117559638;117592518;117592577;117611617;117611694;117614664;117652843;117689713;117710017;117710132;117713753	117548675;117322236;117504308;117530978;117511329;117594988;117627910;117509643;117481318;117482380;117507439;117668665;117667071;117667108;117587749;117668562;117715948;117715971;117715873;117715827;117715901	1080	?;NM_000492	membrane;integral_component_of_membrane;transmembrane_transport;ATP_binding;ion_transport;inorganic_anion_transport;ABC-type_transporter_activity;chloride_channel_activity;nucleotide_binding;plasma_membrane;ion_transmembrane_transport;intracellularly_ATP-gated_chloride_channel_activity;chloride_transport;chloride_channel_complex;nucleus;cytoplasm;protein-containing_complex;isomerase_activity;endo…	0	2	0	0	0	0	0	0	1	0	0	1	1	5	1	0	0	2
ENSG00000001629	ANKIB1	ankyrin_repeat_and_IBR_domain_containing_1	protein_coding	7	92245974	92401383	+	ENST00000265742;ENST00000442183;ENST00000439883;ENST00000486698;ENST00000413588;ENST00000422095;ENST00000465883	92245974;92294462;92307359;92319422;92343138;92371572;92395869	92401383;92307572;92343117;92319966;92362260;92399348;92397837	?	NM_019004	metal_ion_binding;transferase_activity;ubiquitin-protein_transferase_activity;protein_binding;protein_ubiquitination;cytoplasm;ubiquitin_protein_ligase_activity;protein_polyubiquitination;ubiquitin-dependent_protein_catabolic_process;ubiquitin_ligase_complex;ubiquitin_conjugating_enzyme_binding;positive_regulation_of_proteasomal_ubiquitin-dependent_protein_catabolic_process	2729	2629	2389	1899	2160	2184	2018	2459	2077	3464	3055	3274	3074	3457	2284	3582	3460	3447	2759.1	2634.17	2707.14	2021.15	2149.35	2063.18	2390.35	2554.6	2361.43	3025.19	3041.27	3051.65	2678.02	3326.04	2393.83	3500.67	2927.36	2942.63
ENSG00000001630	CYP51A1	cytochrome_P450_family_51_subfamily_A_member_1	protein_coding	7	92084987	92134803	-	ENST00000691309;ENST00000003100;ENST00000450723;ENST00000422867;ENST00000482924	92084987;92112153;92113412;92113585;92113694	92134503;92134477;92134803;92123844;92117448	1595	?;NM_000786;NM_001146152	monooxygenase_activity;heme_binding;iron_ion_binding;oxidoreductase_activity,_acting_on_paired_donors,_with_incorporation_or_reduction_of_molecular_oxygen;membrane;integral_component_of_membrane;metal_ion_binding;endoplasmic_reticulum;endoplasmic_reticulum_membrane;oxidoreductase_activity;intracellular_membrane-bounded_organelle;lipid_metabolic_process;steroid_biosynthetic_process;cholesterol_bio…	70	97	55	116	114	135	152	196	170	46	36	52	136	94	119	133	311	230	70.7721	97.1906	62.3244	123.462	113.438	127.532	180.046	203.62	193.28	40.1728	35.8382	48.4685	118.481	90.4391	124.722	129.98	263.124	196.346
ENSG00000001631	KRIT1	KRIT1_ankyrin_repeat_containing	protein_coding	7	92197498	92246166	-	ENST00000688180;ENST00000394507;ENST00000692807;ENST00000486261;ENST00000394505;ENST00000340022;ENST00000475770;ENST00000686149;ENST00000689082;ENST00000687135;ENST00000690292;ENST00000688404;ENST00000688314;ENST00000689556;ENST00000686785;ENST00000690904;ENST00000688781;ENST00000687876;ENST00000692157;ENST00000686043;ENST00000690720;ENST00000692690;ENST00000690908;ENST00000691827;ENST00000690751…	92197498;92198969;92199289;92199413;92199420;92199448;92199456;92199572;92200111;92200315;92200358;92200373;92200424;92200458;92200530;92200553;92210626;92211554;92211632;92212311;92233490;92233706;92234111;92236244;92237686;92239747;92239760;92239764;92239827;92239833;92239877;92240229;92240849;92241102;92244050	92223261;92246100;92245923;92241119;92245914;92235883;92238734;92238843;92245759;92245858;92245874;92245875;92245906;92245908;92245912;92245913;92245920;92245941;92246023;92246113;92246166;92227076;92242164;92245795;92203621;92245926;92245877;92245860;92246057;92245835;92245819;92244149;92245924	889	?;NM_194456;NM_001350697;NM_001350677;NM_001350680;NM_001350678;NM_001350694;NM_001350683;NM_001350691;NM_001350695;NM_194454;NM_001350674;NM_001350684;NM_001350682;NM_001350693;NM_001350681;NM_194455;NM_001350692;NM_004912;NM_001350671;NM_001350686;NM_001350670;NM_001350679;NM_001350688;NM_001350690;NM_001350696;NM_001350687;NM_001350672;NM_001350673;NM_001350676;NM_001350675;NM_001350689;NM_001…	?;cytoplasm;membrane;plasma_membrane;regulation_of_catalytic_activity;cytoskeleton;cell_junction;extracellular_space;protein_binding;angiogenesis;microtubule_binding;negative_regulation_of_angiogenesis;cell_redox_homeostasis;regulation_of_establishment_of_cell_polarity;phosphatidylinositol-4,5-bisphosphate_binding;GTPase_regulator_activity;cell-cell_junction;negative_regulation_of_endothelial_cel…	288	306	253	244	280	272	255	292	270	405	345	382	335	407	271	554	419	520	291.177	306.601	286.692	259.695	278.619	256.953	302.051	303.352	306.974	353.695	343.449	356.057	291.847	391.582	284.032	541.421	354.498	443.913
ENSG00000002016	RAD52	RAD52_homolog,_DNA_repair_protein	protein_coding	12	911736	990053	-	ENST00000358495;ENST00000228345;ENST00000468231;ENST00000481052;ENST00000430095;ENST00000488642;ENST00000535376;ENST00000542297;ENST00000543912;ENST00000461568;ENST00000463750;ENST00000536177;ENST00000542584;ENST00000545564;ENST00000545967;ENST00000542785;ENST00000397230;ENST00000544742;ENST00000541619	911736;912155;912489;912495;912545;912758;913234;913359;913892;913894;916206;916705;925463;926849;927223;929772;929930;929937	949694;933076;949641;949626;990053;949682;916582;914198;949665;949667;949669;933058;949642;949628;949519;949649;949673	5893	NM_001297421;NM_134424;NM_001297419;NM_001297422;NM_001297420	nucleus;DNA_binding;DNA_repair;cellular_response_to_DNA_damage_stimulus;protein_binding;DNA_recombination;double-strand_break_repair_via_homologous_recombination;identical_protein_binding;nucleoplasm;protein-containing_complex;DNA_recombinase_assembly;double-strand_break_repair_via_single-strand_annealing;double-strand_break_repair;protein-DNA_complex;mitotic_recombination;cellular_response_to_ox…	211	232	178	240	285	293	255	327	303	254	210	217	221	151	178	272	360	343	213.327	232.456	201.704	255.438	283.595	276.791	302.051	339.713	344.493	221.824	209.056	202.263	192.532	145.28	186.559	265.824	304.58	292.812
ENSG00000002079	MYH16	myosin_heavy_chain_16_pseudogene	transcribed_unitary_pseudogene	7	99238829	99311130	+	ENST00000439784;ENST00000453194;ENST00000425880;ENST00000452010;ENST00000429079	99238829;99238911;99264267;99297912;99299417	99306809;99261636;99271049;99311130;99301774	?	?	?	1	3	3	1	1	2	0	1	3	9	7	8	8	6	2	1	2	0	1.01103	3.00589	3.39951	1.06432	0.995069	1.88936	0	1.03888	3.41083	7.8599	6.96854	7.45669	6.96948	5.77271	2.09617	0.977294	1.69211	0
ENSG00000002330	BAD	BCL2_associated_agonist_of_cell_death	protein_coding	11	64269830	64284704	-	ENST00000394532;ENST00000309032;ENST00000544785;ENST00000394531;ENST00000493798;ENST00000492141;ENST00000544271	64269830;64270001;64270256;64270269;64270308;64276761	64284639;64284665;64284369;64284653;64271868;64272856;64284704	572	NM_004322;NM_032989	cytoplasm;membrane;mitochondrion;apoptotic_process;mitochondrial_outer_membrane;cytosol;protein_binding;positive_regulation_of_apoptotic_process;lipid_binding;protein_kinase_binding;ATP_metabolic_process;positive_regulation_of_autophagy;phospholipid_binding;activation_of_cysteine-type_endopeptidase_activity_involved_in_apoptotic_process;cellular_response_to_mechanical_stimulus;cellular_response_t…	320	368	276	164	178	178	236	256	275	555	405	459	344	118	418	229	787	462	323.53	368.723	312.755	174.549	177.122	168.153	279.545	265.953	312.659	484.694	403.18	427.828	299.688	113.53	438.1	223.8	665.847	394.4
ENSG00000002549	LAP3	leucine_aminopeptidase_3	protein_coding	4	17577198	17607972	+	ENST00000226299;ENST00000618908;ENST00000508497;ENST00000512397;ENST00000606142;ENST00000509583;ENST00000507960;ENST00000508014;ENST00000513105;ENST00000504614;ENST00000503467	17577198;17577304;17577426;17577452;17577495;17577497;17582380;17583431;17583602;17584801;17585769	17607970;17607967;17582152;17582689;17607934;17585456;17585051;17586067;17606884;17604667;17607972	51056	NM_015907	nucleus;cytoplasm;metal_ion_binding;nucleoplasm;cytosol;peptidase_activity;proteolysis;hydrolase_activity;focal_adhesion;midbody;protein_binding;manganese_ion_binding;aminopeptidase_activity;metalloaminopeptidase_activity;extracellular_exosome;protein_metabolic_process;metalloexopeptidase_activity;carboxypeptidase_activity;trans-Golgi_network	364	370	363	651	774	878	286	355	350	749	631	636	984	1027	737	745	826	843	368.015	370.727	411.341	692.874	770.183	829.428	338.771	368.802	397.93	654.118	628.164	592.807	857.246	988.096	772.44	728.084	698.843	719.651
ENSG00000002586	CD99	CD99_molecule_(Xg_blood_group)	protein_coding	X	2691187	2741309	+	ENST00000611428;ENST00000381187;ENST00000381184;ENST00000647297;ENST00000645950;ENST00000381192;ENST00000482405;ENST00000624481;ENST00000646103;ENST00000381180;ENST00000623253;ENST00000449611;ENST00000482293;ENST00000497752;ENST00000381177	2691187;2691276;2691280;2691292;2691295;2691310;2691313;2691326;2691361;2691500;2717374;2719068;2726341	2741300;2741101;2733667;2718018;2723434;2741309;2733672;2741290;2715597;2692253;2740804;2726373;2726363;2726268;2741125	4267	?;NM_001122898;NM_001321369;NM_002414;NM_001321370;NM_001321367;NM_001321368	membrane;integral_component_of_membrane;cell_adhesion;focal_adhesion;plasma_membrane;integral_component_of_plasma_membrane;protein_binding;cytoplasm;homotypic_cell-cell_adhesion;T_cell_extravasation;positive_regulation_of_neutrophil_extravasation	3750	3329	3406	2528	2652	2831	2462	2913	2421	2219	2010	1997	1975	1820	1667	1649	1758	1770	3791.36	3335.54	3859.58	2690.61	2638.92	2674.39	2916.27	3026.25	2752.54	1937.9	2000.97	1861.38	1720.59	1751.06	1747.16	1611.56	1487.37	1511.01
ENSG00000002587	HS3ST1	heparan_sulfate-glucosamine_3-sulfotransferase_1	protein_coding	4	11393150	11429564	-	ENST00000002596;ENST00000514690;ENST00000510712	11393150;11399758	11428894;11428597;11429564	9957	NM_005114	Golgi_apparatus;transferase_activity;organonitrogen_compound_metabolic_process;Golgi_lumen;sulfotransferase_activity;carbohydrate_derivative_metabolic_process;glycosaminoglycan_biosynthetic_process;[heparan_sulfate]-glucosamine_3-sulfotransferase_1_activity	0	0	0	0	0	0	1	0	0	0	1	0	0	1	0	0	0	5
ENSG00000002726	AOC1	amine_oxidase_copper_containing_1	protein_coding	7	150824627	150861504	+	ENST00000493429;ENST00000467291;ENST00000460213;ENST00000360937;ENST00000416793;ENST00000483043;ENST00000480582	150824627;150826393;150852009;150852517;150852515;150852519;150857933	150861504;150857217;150861289;150857482;150861219	26	?;NM_001091;NM_001272072	metal_ion_binding;plasma_membrane;oxidoreductase_activity;zinc_ion_binding;calcium_ion_binding;extracellular_region;extracellular_space;protein_homodimerization_activity;peroxisome;protein_binding;heparin_binding;copper_ion_binding;bicellular_tight_junction;quinone_binding;extracellular_exosome;primary_amine_oxidase_activity;amine_metabolic_process;specific_granule_lumen;protein-containing_comple…	1	1	0	0	0	0	0	0	1	1	3	5	1	1	0	0	0	0
ENSG00000002745	WNT16	Wnt_family_member_16	protein_coding	7	121325367	121341104	+	ENST00000361301;ENST00000222462	121325367;121329000	121339458;121341104	51384	NM_016087;NM_057168	signaling_receptor_binding;extracellular_region;Wnt_signaling_pathway;multicellular_organism_development;cytoplasm;positive_regulation_of_gene_expression;extracellular_space;neuron_differentiation;canonical_Wnt_signaling_pathway;positive_regulation_of_phosphatidylinositol_3-kinase_signaling;cytokine_activity;positive_regulation_of_JNK_cascade;frizzled_binding;cell_fate_commitment;replicative_sene…	4	8	2	2	4	4	1	2	2	0	1	1	0	0	1	0	0	1	4.04412	8.01572	2.26634	2.12865	3.98028	3.77871	1.18451	2.07776	2.27388	0	0.995505	0.932087	0	0	1.04809	0	0	0.853679
ENSG00000002746	HECW1	HECT,_C2_and_WW_domain_containing_E3_ubiquitin_protein_ligase_1	protein_coding	7	43112629	43566001	+	ENST00000395891;ENST00000490954;ENST00000453890;ENST00000492310;ENST00000471527;ENST00000493057;ENST00000464944;ENST00000481031;ENST00000471043;ENST00000461842;ENST00000429529	43112647;43112629;43112645;43113741;43248587;43248936;43249137;43377778;43396673;43479608;43479653	43566001;43311984;43562052;43438763;43258709;43258740;43311993;43407731;43440597;43484615;43541994	23072	NM_015052;NM_001287059	cytoplasm;transferase_activity;cytosol;protein_ubiquitination;ubiquitin-protein_transferase_activity;protein_binding;ubiquitin_protein_ligase_activity;protein_polyubiquitination;proteasome-mediated_ubiquitin-dependent_protein_catabolic_process;positive_regulation_of_protein_catabolic_process;regulation_of_dendrite_morphogenesis;negative_regulation_of_sodium_ion_transmembrane_transporter_activity;…	11	7	10	76	60	79	19	34	38	147	127	126	207	164	123	47	42	30	11.1213	7.01375	11.3317	80.8886	59.7041	74.6296	22.5057	35.3219	43.2038	128.378	126.429	117.443	180.335	157.787	128.915	45.9328	35.5344	25.6104
ENSG00000002822	MAD1L1	mitotic_arrest_deficient_1_like_1	protein_coding	7	1815793	2233243	-	ENST00000481633;ENST00000402746;ENST00000399654;ENST00000406869;ENST00000468372;ENST00000496548;ENST00000265854;ENST00000477172;ENST00000450235;ENST00000437877;ENST00000438959;ENST00000444373;ENST00000421113;ENST00000483165;ENST00000491858;ENST00000464742;ENST00000459731;ENST00000486340;ENST00000469871;ENST00000445959;ENST00000429625;ENST00000455998;ENST00000429779	1815793;1815794;1815795;1815816;1816082;1898200;1957629;1980486;2014506;2069194;2148374;2200265;2209948;2213212;2215957;2219353;2222575	1872756;2232945;2232974;2233243;1817085;1829664;1817499;1980791;1940549;2080013;2109601;2107708;2089251;2175385;2193475;2213234;2215927;2218043;2223628;2225598;2230661	8379	?;NM_001304524;NM_001304523;NM_001013837;NM_001013836;NM_003550;NM_001304525	?;nucleus;cytoplasm;cell_cycle;cytoskeleton;nuclear_envelope;cell_division;chromosome;protein_binding;chromosome,_centromeric_region;microtubule_organizing_center;spindle;kinetochore;spindle_pole;centrosome;identical_protein_binding;mitotic_spindle_assembly_checkpoint_signaling;cytosol;mitotic_spindle;mitotic_spindle_pole;attachment_of_mitotic_spindle_microtubules_to_kinetochore;nuclear_pore_nucl…	0	5	6	4	8	4	1	2	3	4	1	1	3	1	7	0	4	8	0	5.00982	6.79902	4.25729	7.96055	3.77871	1.18451	2.07776	3.41083	3.49329	0.995505	0.932087	2.61356	0.962119	7.33661	0	3.38423	6.82943
ENSG00000002834	LASP1	LIM_and_SH3_protein_1	protein_coding	17	38869859	38921770	+	ENST00000318008;ENST00000585841;ENST00000584106;ENST00000443937;ENST00000419929;ENST00000581485;ENST00000579123;ENST00000433206;ENST00000435347	38870058;38870031;38870061;38873890;38890234;38914397;38869859;38870143	38921770;38919326;38899200;38919175;38915141;38915129;38916837;38921769;38921761	3927	NM_006148;NM_001271608	cytoplasm;metal_ion_binding;ion_transport;ion_transmembrane_transport;actin_binding;cytoskeleton;focal_adhesion;protein_binding;actin_filament_binding;cell_cortex;ion_transmembrane_transporter_activity;cadherin_binding;cortical_actin_cytoskeleton	8313	8757	8174	4415	4763	4920	4460	5124	4507	7536	6014	6714	3752	2989	3250	3912	5295	4976	8404.7	8774.21	9262.54	4698.99	4739.51	4647.82	5282.93	5323.21	5124.2	6581.35	5986.97	6258.03	3268.69	2875.77	3406.28	3823.18	4479.87	4247.91
ENSG00000002919	SNX11	sorting_nexin_11	protein_coding	17	48103357	48123601	+	ENST00000581298;ENST00000578861;ENST00000580219;ENST00000452859;ENST00000393405;ENST00000580875;ENST00000581705;ENST00000359238;ENST00000583320;ENST00000582104;ENST00000584335;ENST00000582481;ENST00000577310	48103357;48107549;48107558;48107560;48107576;48107766;48107603;48107788;48107894;48111949;48112566	48119164;48119008;48121808;48122135;48123074;48112455;48121886;48123601;48121288;48121887;48121458;48119179;48113563	29916	?;NM_152244;NM_013323;NM_001330320	membrane;intracellular_protein_transport;phosphatidylinositol_binding;protein_transport;endosome;protein_binding;lipid_binding;vesicle_organization;phosphatidylinositol_phosphate_binding	179	220	141	150	132	164	168	194	190	350	268	296	535	269	445	325	684	518	180.974	220.432	159.777	159.648	131.349	154.927	198.998	201.542	216.019	305.663	266.795	275.898	466.084	258.81	466.399	317.621	578.703	442.206
ENSG00000002933	TMEM176A	transmembrane_protein_176A	protein_coding	7	150800403	150805118	+	ENST00000484928;ENST00000004103;ENST00000494349;ENST00000475710;ENST00000461345;ENST00000475536;ENST00000468689;ENST00000462826;ENST00000475007;ENST00000481305;ENST00000474166	150800403;150800769;150800788;150800798;150801534;150801695;150801758;150802056;150803219;150803304;150803619	150805109;150805118;150802289;150804936;150805114;150805113;150805112;150804681	55365	?;NM_018487	membrane;integral_component_of_membrane;protein_binding;negative_regulation_of_dendritic_cell_differentiation	0	0	0	0	0	0	0	0	0	0	0	0	0	2	1	0	0	0
ENSG00000003056	M6PR	mannose-6-phosphate_receptor,_cation_dependent	protein_coding	12	8940361	8949761	-	ENST00000000412;ENST00000539143;ENST00000541507;ENST00000536844;ENST00000544193;ENST00000543704;ENST00000537621;ENST00000543258;ENST00000543834;ENST00000544245;ENST00000540837;ENST00000543845;ENST00000543159	8940361;8940363;8940364;8940751;8941649;8942179;8942451;8943296;8943825;8945237;8945433;8945485	8949645;8943420;8949636;8949761;8942517;8946368;8943886;8946240;8945479;8949735;8949610;8946848	4074	NM_002355;NM_001207024	membrane;integral_component_of_membrane;lysosomal_membrane;protein_domain_specific_binding;protein_binding;lysosome;Golgi_apparatus;perinuclear_region_of_cytoplasm;plasma_membrane;endosome;trans-Golgi_network;protein_targeting_to_lysosome;integral_component_of_plasma_membrane;trans-Golgi_network_membrane;transport_vesicle;transmembrane_signaling_receptor_activity;clathrin-coated_endocytic_vesicle…	2414	2344	2045	2336	2449	2543	2087	2387	2124	2576	2310	2391	2739	3073	2558	2488	2520	2650	2440.63	2348.61	2317.33	2486.26	2436.92	2402.32	2472.08	2479.8	2414.86	2249.68	2299.62	2228.62	2386.18	2956.59	2681.01	2431.51	2132.06	2262.25
ENSG00000003096	KLHL13	kelch_like_family_member_13	protein_coding	X	117897813	118117340	-	ENST00000371882;ENST00000371876;ENST00000371878;ENST00000262820;ENST00000469946;ENST00000453826;ENST00000545703;ENST00000540167;ENST00000541812	117897813;117897814;117898572;117920345	118116798;117947942;117973579;117973738;117985320;118028495;118116865;118117340	90293	NM_001168303;NM_001394865;NM_001394863;NM_033495;NM_001168299;NM_001394866;NM_001394864;NM_001168300;NM_001168302;NM_001168301	protein_binding;cell_cycle;protein_ubiquitination;cell_division;ubiquitin-protein_transferase_activity;cullin_family_protein_binding;midbody;cytosol;Cul3-RING_ubiquitin_ligase_complex;protein_N-terminus_binding;regulation_of_cytokinesis	152	154	120	365	382	426	116	114	155	212	198	196	159	128	129	176	149	175	153.677	154.303	135.98	388.478	380.116	402.433	137.403	118.432	176.226	185.144	197.11	182.689	138.518	123.151	135.203	172.004	126.062	149.394
ENSG00000198915	RASGEF1A	RasGEF_domain_family_member_1A	protein_coding	10	43194535	43267065	-	ENST00000374459;ENST00000395810;ENST00000395809;ENST00000374455;ENST00000472864	43194535;43196093;43199116;43200195	43229739;43267065;43209184;43202682;43203819	221002	NM_001282862;NM_145313	small_GTPase_mediated_signal_transduction;guanyl-nucleotide_exchange_factor_activity;plasma_membrane;cytosol;cell_migration;positive_regulation_of_GTPase_activity;Ras_protein_signal_transduction;positive_regulation_of_Ras_protein_signal_transduction;regulation_of_catalytic_activity	5	5	1	13	8	5	4	5	5	382	362	388	374	248	265	245	323	348	5.05515	5.00982	1.13317	13.8362	7.96055	4.72339	4.73805	5.19439	5.68471	333.609	360.373	361.65	325.823	238.605	277.743	239.437	273.276	297.08
ENSG00000003147	ICA1	islet_cell_autoantigen_1	protein_coding	7	8113184	8262687	-	ENST00000402384;ENST00000650486;ENST00000265577;ENST00000396675;ENST00000455539;ENST00000339809;ENST00000401396;ENST00000486677;ENST00000470696;ENST00000407906;ENST00000317367;ENST00000490041;ENST00000447326;ENST00000476942;ENST00000430867;ENST00000457755;ENST00000446305;ENST00000422063;ENST00000406470	8113184;8113246;8113255;8113309;8113772;8113779;8127873;8141765;8156557;8157116;8158331;8218398;8218441;8218479;8221353;8228642;8113923;8113187	8262167;8262273;8262206;8262052;8262153;8262527;8236894;8262145;8157764;8262612;8218459;8262543;8218951;8262069;8262170;8262687;8235926	3382	NM_001350833;NM_001350819;NM_001350836;NM_001350838;NM_001350832;NM_001136020;NM_001350837;NM_001350820;NM_001276478;NM_001350821;NM_001350834;NM_001350823;NM_001350825;NM_001350824;NM_022307;NM_001350826;NM_001350830;NM_001350828;NM_001350827;NM_001350829;NM_001350831;NM_004968;NM_001350835	cytoplasm;membrane;Golgi_apparatus;cytoplasmic_vesicle;intracellular_membrane-bounded_organelle;cytosol;cell_junction;Golgi_membrane;endomembrane_system;protein_domain_specific_binding;protein_binding;synapse;regulation_of_insulin_secretion;secretory_granule_membrane;synaptic_vesicle_membrane;neurotransmitter_transport;transport_vesicle_membrane;membrane_curvature_sensor_activity;regulation_of_tr…	108	58	61	192	192	224	193	226	207	42	33	40	84	108	42	125	83	107	109.191	58.114	69.1234	204.35	191.053	211.608	228.611	234.786	235.347	36.6795	32.8517	37.2835	73.1796	103.909	44.0196	122.162	70.2227	91.3436
ENSG00000003249	DBNDD1	dysbindin_domain_containing_1	protein_coding	16	90004871	90019890	-	ENST00000568662;ENST00000304733;ENST00000392973;ENST00000002501;ENST00000568838;ENST00000623401;ENST00000568330	90004871;90004873;90006480	90009004;90010121;90010211;90019456;90019890;90007761;90019880	79007	NM_001371581;NM_024043;NM_001288708;NM_001042610;NM_001288709	cytoplasm;negative_regulation_of_protein_kinase_activity	69	61	70	63	67	71	51	63	68	127	106	119	47	8	48	48	65	85	69.7611	61.1199	79.3219	67.0524	66.6696	67.0722	60.4102	65.4493	77.312	110.912	105.524	110.918	40.9457	7.69695	50.3082	46.9101	54.9937	72.5627
ENSG00000003393	ALS2	alsin_Rho_guanine_nucleotide_exchange_factor_ALS2	protein_coding	2	201700267	201782112	-	ENST00000264276;ENST00000679435;ENST00000680441;ENST00000681279;ENST00000679686;ENST00000680861;ENST00000680722;ENST00000680634;ENST00000681558;ENST00000680497;ENST00000679516;ENST00000680163;ENST00000679916;ENST00000679618;ENST00000681716;ENST00000679701;ENST00000680236;ENST00000681768;ENST00000681250;ENST00000679416;ENST00000681307;ENST00000680174;ENST00000679630;ENST00000681461;ENST00000681692…	201700267;201700514;201700560;201700561;201700562;201700565;201700566;201700567;201700592;201700594;201700637;201700801;201701790;201701795;201713343;201713346;201713758;201716642;201721990;201722058;201722114;201722124;201728618;201733050;201740610;201740625;201740645;201741184;201747495;201754129;201759457;201759481;201759489;201759498;201759531;201759539;201761403;201761675;201765383	201780933;201781158;201720470;201772009;201782112;201729563;201739046;201739205;201769143;201769812;201713072;201713139;201720471;201712548;201704806;201726552;201780956;201780878;201739061;201739219;201738724;201769162;201769828;201750755;201755005;201769826;201780911;201780900;201769150;201780905;201780951	57679	NM_020919;NM_001135745	protein-containing_complex;cytosol;protein_homodimerization_activity;dendrite;guanyl-nucleotide_exchange_factor_activity;protein_binding;early_endosome;positive_regulation_of_protein_serine/threonine_kinase_activity;lamellipodium;vesicle;ruffle;growth_cone;positive_regulation_of_GTPase_activity;neuron_projection_morphogenesis;protein_serine/threonine_kinase_activator_activity;small_GTPase_binding…	590	502	510	654	789	837	877	1080	877	568	538	597	985	1126	845	1019	947	852	596.508	502.986	577.917	696.067	785.109	790.696	1038.82	1121.99	997.098	496.047	535.582	556.456	858.117	1083.35	885.633	995.863	801.216	727.334
ENSG00000003400	CASP10	caspase_10	protein_coding	2	201182872	201229428	+	ENST00000374650;ENST00000485408;ENST00000696191;ENST00000492363;ENST00000460140;ENST00000313728;ENST00000272879;ENST00000346817;ENST00000696190;ENST00000471191;ENST00000438843;ENST00000286186;ENST00000696199;ENST00000448480;ENST00000484926	201182872;201182881;201182898;201183112;201183127;201183132;201183135;201183141;201183195;201183216	201200728;201193403;201194483;201217829;201206250;201229406;201219705;201187938;201196110;201209562;201221665;201229428;201229128;201186380	843	NM_001306083;NM_032976;NM_001206524;NM_032974;NM_001230;NM_032977;NM_001206542	peptidase_activity;cysteine-type_peptidase_activity;proteolysis;hydrolase_activity;ubiquitin_protein_ligase_binding;apoptotic_process;regulation_of_apoptotic_process;positive_regulation_of_I-kappaB_kinase/NF-kappaB_signaling;protein_binding;cysteine-type_endopeptidase_activity;cytoplasm;execution_phase_of_apoptosis;cysteine-type_endopeptidase_activity_involved_in_apoptotic_signaling_pathway;apopt…	133	159	135	221	218	254	174	202	220	82	62	89	260	236	220	126	137	157	134.467	159.312	152.978	235.215	216.925	239.948	206.105	209.853	250.127	71.6124	61.7213	82.9557	226.508	227.06	230.579	123.139	115.91	134.028
ENSG00000003402	CFLAR	CASP8_and_FADD_like_apoptosis_regulator	protein_coding	2	201116154	201176687	+	ENST00000443227;ENST00000309955;ENST00000341222;ENST00000341582;ENST00000342795;ENST00000395148;ENST00000441224;ENST00000433445;ENST00000423241;ENST00000490965;ENST00000439154;ENST00000425030;ENST00000417748;ENST00000440180;ENST00000461820;ENST00000457277;ENST00000461422;ENST00000494258;ENST00000470178;ENST00000462763;ENST00000479953;ENST00000460961;ENST00000474842;ENST00000470664	201116154;201116164;201116167;201116207;201116239;201116407;201116837;201117039;201118491;201118523;201118664;201122477;201129329;201129503;201129643;201129866;201129977;201132779;201132872;201132953;201132984;201133030;201140186;201148951	201164162;201176687;201141598;201164279;201154576;201139877;201133134;201130059;201164110;201119177;201160455;201130053;201133102;201141602;201136281;201163559;201140661;201140735;201141407;201149835;201163157;201136414;201163973;201150355	8837	NM_001202517;NM_001351594;NM_001351593;NM_003879;NM_001127184;NM_001202516;NM_001308043;NM_001127183;NM_001351591;NM_001351592;NM_001351590;NM_001308042;NM_001202519;NM_001202518;NM_001202515	cytoplasm;apoptotic_process;regulation_of_apoptotic_process;positive_regulation_of_I-kappaB_kinase/NF-kappaB_signaling;protein_binding;cysteine-type_peptidase_activity;proteolysis;cysteine-type_endopeptidase_activity;execution_phase_of_apoptosis;apoptotic_signaling_pathway;cytosol;protease_binding;negative_regulation_of_apoptotic_process;activation_of_cysteine-type_endopeptidase_activity_involved…	1797	1830	1595	1251	1251	1353	984	1133	1068	1032	916	972	1275	1074	824	917	856	835	1816.82	1833.6	1807.41	1331.47	1244.83	1278.15	1165.56	1177.05	1214.25	901.268	911.883	905.988	1110.76	1033.32	863.624	896.179	724.224	712.822
ENSG00000003436	TFPI	tissue_factor_pathway_inhibitor	protein_coding	2	187464230	187565760	-	ENST00000392365;ENST00000233156;ENST00000481132;ENST00000435414;ENST00000409676;ENST00000339091;ENST00000481389;ENST00000437725;ENST00000421427;ENST00000453013;ENST00000417013;ENST00000420747	187464230;187467002;187467875;187478578;187478585;187483930;187496881;187496884;187496972;187497016	187513641;187554435;187519860;187513653;187554431;187554438;187496976;187554351;187565760;187554492;187554461	7035	?;NM_006287;NM_001329240;NM_001329241;NM_001329239;NM_001318941;NM_001032281	extracellular_space;membrane;serine-type_endopeptidase_inhibitor_activity;negative_regulation_of_endopeptidase_activity;endoplasmic_reticulum;intracellular_membrane-bounded_organelle;caveola;extracellular_region;cell_surface;anchored_component_of_membrane;blood_coagulation;hemostasis;plasma_membrane;peptidase_inhibitor_activity;negative_regulation_of_peptidase_activity;endopeptidase_inhibitor_act…	4708	4226	4104	3849	4224	4099	1403	1793	1596	2475	2543	2224	1604	2648	1298	1426	966	1287	4759.93	4234.3	4650.53	4096.58	4203.17	3872.24	1661.87	1862.71	1814.56	2161.47	2531.57	2072.96	1397.38	2547.69	1360.42	1393.62	817.291	1098.68
ENSG00000003509	NDUFAF7	NADH:ubiquinone_oxidoreductase_complex_assembly_factor_7	protein_coding	2	37231631	37253403	+	ENST00000455230;ENST00000002125;ENST00000474154;ENST00000336237;ENST00000431821;ENST00000416653;ENST00000469831;ENST00000483999;ENST00000439218;ENST00000432075;ENST00000474257;ENST00000419278;ENST00000441905	37231631;37231658;37231663;37231679;37231689;37231767;37231776;37231820;37231842;37241939;37243921;37247456	37247576;37249160;37246186;37241628;37241956;37246195;37246188;37241739;37248420;37248387;37253403	55471	?;NM_144736;NM_001350024;NM_001350025;NM_001350027;NM_001083946	transferase_activity;methyltransferase_activity;methylation;mitochondrion;peptidyl-arginine_methylation,_to_symmetrical-dimethyl_arginine;protein-arginine_omega-N_symmetric_methyltransferase_activity;extracellular_space;protein_binding;enzyme_binding;mitochondrial_respiratory_chain_complex_I_assembly;mitochondrial_matrix	506	517	508	518	602	662	360	437	379	872	839	768	872	1015	731	758	656	701	511.581	518.016	575.651	551.319	599.031	625.377	426.425	453.99	430.901	761.537	835.229	715.843	759.673	976.55	766.151	740.789	555.013	598.429
ENSG00000003756	RBM5	RNA_binding_motif_protein_5	protein_coding	3	50088919	50119021	+	ENST00000469838;ENST00000404526;ENST00000347869;ENST00000441305;ENST00000433556;ENST00000438369;ENST00000464087;ENST00000492472;ENST00000437500;ENST00000417905;ENST00000395174;ENST00000496179;ENST00000462025;ENST00000471995;ENST00000474818;ENST00000494360;ENST00000441812;ENST00000489437;ENST00000474470;ENST00000475128;ENST00000493993;ENST00000475590;ENST00000492430;ENST00000479275;ENST00000464988…	50088919;50088954;50088955;50088963;50088975;50089881;50090370;50093718;50102337;50102726;50104577;50104974;50106740;50107029;50107481;50112064;50112614;50113362;50114029;50114047;50114251;50115352;50116545	50102194;50103107;50119021;50100054;50100172;50100010;50118957;50094330;50093851;50100004;50108305;50108255;50105614;50106801;50110757;50109823;50113489;50110892;50113492;50115943;50114242;50117379;50116180;50116231;50118570;50117175	10181	?;NM_005778	RNA_splicing;nucleus;spliceosomal_complex;nucleic_acid_binding;RNA_binding;mRNA_processing;metal_ion_binding;nucleoplasm;regulation_of_alternative_mRNA_splicing,_via_spliceosome;apoptotic_process;regulation_of_apoptotic_process;protein_binding;positive_regulation_of_apoptotic_process;mRNA_binding;negative_regulation_of_cell_population_proliferation;spliceosomal_complex_assembly;mRNA_splicing,_via…	2753	2834	2538	2098	2157	2278	1998	2287	2047	2241	1768	2198	1939	2026	1827	2799	2748	2801	2783.37	2839.57	2875.99	2232.95	2146.36	2151.98	2366.66	2375.91	2327.32	1957.11	1760.05	2048.73	1689.23	1949.25	1914.85	2735.45	2324.96	2391.15
ENSG00000003987	MTMR7	myotubularin_related_protein_7	protein_coding	8	17296794	17413528	-	ENST00000180173;ENST00000521857;ENST00000519590;ENST00000519763;ENST00000517317;ENST00000519122;ENST00000518272;ENST00000523571;ENST00000521177	17296794;17301651;17302202;17304439;17313385;17326317;17331200;17338730;17372995	17413351;17413327;17311673;17311863;17413307;17349057;17349237;17349485;17413528	?	NM_004686	cytoplasm;membrane;hydrolase_activity;lipid_metabolic_process;endomembrane_system;protein_binding;phosphatidylinositol-3-phosphatase_activity;phosphatase_activity;dephosphorylation;peptidyl-tyrosine_dephosphorylation;phosphatidylinositol_dephosphorylation;cytosol;phosphatidylinositol_phosphate_phosphatase_activity;phosphatidylinositol_biosynthetic_process;protein_dephosphorylation;phosphatidylino…	3	0	1	9	2	4	0	0	2	0	0	0	0	2	1	0	0	0	3.03309	0	1.13317	9.57891	1.99014	3.77871	0	0	2.27388	0	0	0	0	1.92424	1.04809	0	0	0
ENSG00000003989	SLC7A2	solute_carrier_family_7_member_2	protein_coding	8	17497088	17570573	+	ENST00000494857;ENST00000522656;ENST00000470360;ENST00000640220;ENST00000004531;ENST00000398090	17497088;17497091;17497215;17538870;17538777	17570566;17565274;17570573;17565162;17570561	6542	NM_001370338;NM_001008539;NM_001370337;NM_001164771;NM_003046	membrane;integral_component_of_membrane;transmembrane_transporter_activity;transmembrane_transport;plasma_membrane;cell_junction;amino_acid_transport;amino_acid_transmembrane_transporter_activity;integral_component_of_plasma_membrane;transport_across_blood-brain_barrier;L-amino_acid_transmembrane_transporter_activity;L-arginine_transmembrane_transporter_activity;amino_acid_import_across_plasma_me…	594	554	434	1250	1301	1351	193	223	390	177	149	144	401	415	353	200	181	270	600.552	555.089	491.796	1330.4	1294.58	1276.26	228.611	231.67	443.407	154.578	148.33	134.22	349.345	399.279	369.975	195.459	153.136	230.493
ENSG00000004059	ARF5	ADP_ribosylation_factor_5	protein_coding	7	127588386	127591700	+	ENST00000000233;ENST00000463733;ENST00000415666;ENST00000467281;ENST00000489673;ENST00000459680	127588411;127588386;127588403;127588405;127588413;127589045	127591700;127591681;127591088;127589574;127591112;127589831	381	NM_001662	cytoplasm;membrane;protein_transport;Golgi_apparatus;nucleotide_binding;GTPase_activity;GTP_binding;vesicle-mediated_transport;protein_binding;perinuclear_region_of_cytoplasm;plasma_membrane;intracellular_protein_transport;extracellular_exosome;retrograde_vesicle-mediated_transport,_Golgi_to_endoplasmic_reticulum	1144	1151	1205	1060	1141	1308	940	1098	989	1839	1600	1762	1123	728	1058	1168	1343	1527	1156.62	1153.26	1365.47	1128.18	1135.37	1235.64	1113.44	1140.69	1124.44	1606.04	1592.81	1642.34	978.341	700.422	1108.88	1141.48	1136.25	1303.57
ENSG00000004139	SARM1	sterile_alpha_and_TIR_motif_containing_1	protein_coding	17	28364356	28404049	+	ENST00000379061;ENST00000585482;ENST00000585453;ENST00000582323;ENST00000578128;ENST00000577870;ENST00000580711;ENST00000579593	28364356;28371694;28384670;28384826;28385100;28385431;28387998;28388270	28398135;28404049;28398163;28388394;28396411;28396198;28395978;28396820	23098	?;NM_015077	?;cytoplasm;hydrolase_activity;mitochondrion;signal_transduction;signaling_adaptor_activity;cell_junction;cell_differentiation;cell_projection;dendrite;microtubule;protein_binding;synapse;immune_system_process;innate_immune_response;nervous_system_development;axon;NAD+_nucleosidase_activity;identical_protein_binding;response_to_axon_injury;cytosol;NAD(P)+_nucleosidase_activity;NAD+_nucleotidase,_…	188	216	164	231	234	296	428	434	422	192	147	177	580	286	455	242	406	365	190.074	216.424	185.84	245.859	232.846	279.625	506.972	450.873	479.789	167.678	146.339	164.979	505.287	275.166	476.88	236.505	343.499	311.593
ENSG00000186472	PCLO	piccolo_presynaptic_cytomatrix_protein	protein_coding	7	82754012	83162930	-	ENST00000333891;ENST00000432078;ENST00000423517;ENST00000426442;ENST00000413807;ENST00000456006;ENST00000437081;ENST00000461143;ENST00000618073	82754012;82801537;82820477;82822097;82838218;82845427;82914361;82966421;82822109	83162884;82822590;83162930;82894454;82879462;82950748;83134610	27445	NM_033026;NM_014510	metal_ion_binding;calcium_ion_binding;cytoskeleton;cell_junction;cell_projection;synapse;calcium-dependent_phospholipid_binding;cytoskeleton_organization;presynaptic_active_zone;extracellular_exosome;axon;synapse_assembly;glutamatergic_synapse;structural_constituent_of_presynaptic_active_zone;cytoskeleton_of_presynaptic_active_zone;synaptic_vesicle_exocytosis;profilin_binding;maintenance_of_presy…	9	6	1	59	57	70	19	13	8	473	454	465	906	1017	525	541	366	459	9.09928	6.01179	1.13317	62.7951	56.7189	66.1275	22.5057	13.5054	9.09553	413.081	451.959	433.42	789.294	978.475	550.246	528.716	309.657	391.839
ENSG00000004399	PLXND1	plexin_D1	protein_coding	3	129555214	129606676	-	ENST00000501038;ENST00000504689;ENST00000504524;ENST00000324093;ENST00000512744;ENST00000506979;ENST00000508630;ENST00000512807;ENST00000504979;ENST00000503166;ENST00000514990;ENST00000504767;ENST00000511018;ENST00000515191;ENST00000505505;ENST00000505665;ENST00000505237	129555214;129555218;129556617;129558536;129559165;129562473;129563094;129569189;129570684;129570872;129571540;129574336;129583631;129585952	129557034;129557223;129558697;129606676;129565991;129561056;129560942;129560414;129563213;129566166;129571204;129571723;129571858;129572982;129578548;129586685;129589527	23129	?;NM_015103	?;signal_transduction;semaphorin_receptor_activity;semaphorin-plexin_signaling_pathway;membrane;integral_component_of_membrane;plasma_membrane;cell_projection;protein_binding;lamellipodium;angiogenesis;regulation_of_cell_migration;integral_component_of_plasma_membrane;protein_domain_specific_binding;lamellipodium_membrane;regulation_of_cell_shape;negative_regulation_of_cell_adhesion;regulation_of…	3367	3515	2758	2313	2437	2492	1813	1930	1817	3946	2940	3438	1520	664	1248	1642	2834	2505	3404.14	3521.91	3125.28	2461.78	2424.98	2354.14	2147.52	2005.03	2065.82	3446.13	2926.79	3204.51	1324.2	638.847	1308.01	1604.72	2397.72	2138.47
ENSG00000004455	AK2	adenylate_kinase_2	protein_coding	1	33007986	33080996	-	ENST00000373449;ENST00000672715;ENST00000695598;ENST00000695599;ENST00000550338;ENST00000354858;ENST00000695600;ENST00000695601;ENST00000695602;ENST00000491241;ENST00000469238;ENST00000695603;ENST00000695604;ENST00000672308;ENST00000548033;ENST00000467905;ENST00000480134;ENST00000466029;ENST00000695605;ENST00000673291;ENST00000487289;ENST00000548559;ENST00000551979;ENST00000695606	33007986;33008887;33008888;33008892;33008897;33008899;33008901;33008913;33009934;33009945;33010119;33010478;33010755;33013044;33014483;33017185;33017460;33019683;33021607;33024120;33029467	33036883;33032775;33036861;33036902;33037004;33036905;33036894;33036859;33036881;33036863;33036840;33036886;33036877;33021703;33036854;33036844;33080996;33036868;33036843	204	NM_013411;NM_001199199;NM_001319139;NM_001625;NM_001319140;NM_001319142;NM_001319141;NM_001319143	nucleotide_binding;ATP_binding;kinase_activity;transferase_activity;phosphorylation;mitochondrion;protein_binding;mitochondrial_intermembrane_space;cytoplasm;nucleobase-containing_compound_kinase_activity;nucleobase-containing_compound_metabolic_process;adenylate_kinase_activity;nucleoside_monophosphate_phosphorylation;phosphotransferase_activity,_phosphate_group_as_acceptor;ADP_biosynthetic_proc…	7402	7427	6783	5221	5872	6616	6104	6956	5758	13372	12882	12574	7503	7822	5870	10121	10405	10273	7483.65	7441.59	7686.3	5556.83	5843.04	6249.99	7230.27	7226.44	6546.51	11678.1	12824.1	11720.1	6536.5	7525.69	6152.27	9891.2	8803.22	8769.84
ENSG00000004468	CD38	CD38_molecule	protein_coding	4	15778275	15853232	+	ENST00000502843;ENST00000506191;ENST00000511430;ENST00000226279;ENST00000510674	15778275;15778298;15778312;15778328;15816596	15849255;15816754;15826086;15853232;15840490	952	?;NM_001775	membrane;integral_component_of_membrane;transferase_activity;negative_regulation_of_apoptotic_process;plasma_membrane;hydrolase_activity;negative_regulation_of_transcription,_DNA-templated;positive_regulation_of_transcription,_DNA-templated;NAD+_nucleosidase_activity;response_to_xenobiotic_stimulus;extracellular_exosome;NAD(P)+_nucleosidase_activity;NAD+_nucleotidase,_cyclic_ADP-ribose_generating…	4	0	0	1	1	2	2	0	2	6	3	1	6	4	2	1	0	2	4.04412	0	0	1.06432	0.995069	1.88936	2.36903	0	2.27388	5.23993	2.98652	0.932087	5.22711	3.84847	2.09617	0.977294	0	1.70736
ENSG00000004478	FKBP4	FKBP_prolyl_isomerase_4	protein_coding	12	2794970	2805423	+	ENST00000001008;ENST00000543769;ENST00000540260;ENST00000538622;ENST00000543037;ENST00000539181;ENST00000544366;ENST00000630279	2794970;2795069;2795657;2796681;2798767;2801178;2803197;2795140	2805423;2797282;2797202;2797871;2800465;2801803;2805410;2796315	2288	NM_002014	nucleus;RNA_binding;cytoplasm;isomerase_activity;nucleoplasm;cytosol;mitochondrion;cytoskeleton;peptidyl-prolyl_cis-trans_isomerase_activity;protein_peptidyl-prolyl_isomerization;cell_projection;microtubule;protein_binding;axon;heat_shock_protein_binding;axonal_growth_cone;extracellular_exosome;FK506_binding;chaperone-mediated_protein_folding;negative_regulation_of_neuron_projection_development;p…	2935	3125	2697	3207	3294	3877	1543	1786	1945	2346	2023	2119	1814	1424	2110	1877	2541	2358	2967.37	3131.14	3056.16	3413.28	3277.76	3662.52	1827.7	1855.44	2211.35	2048.81	2013.91	1975.09	1580.33	1370.06	2211.46	1834.38	2149.83	2012.98
ENSG00000004487	KDM1A	lysine_demethylase_1A	protein_coding	1	23019443	23083689	+	ENST00000688680;ENST00000691694;ENST00000688235;ENST00000692975;ENST00000687202;ENST00000691682;ENST00000691404;ENST00000686339;ENST00000691813;ENST00000693156;ENST00000465864;ENST00000691256;ENST00000688122;ENST00000692056;ENST00000692853;ENST00000689366;ENST00000686270;ENST00000685102;ENST00000690627;ENST00000686771;ENST00000692209;ENST00000692214;ENST00000686934;ENST00000689853;ENST00000356634…	23019443;23019448;23019468;23050425;23065199;23068170;23070854;23071357;23076783;23077234;23079013;23079363;23080873	23076570;23076587;23083632;23083638;23083672;23083676;23083689;23055418;23083577;23083634;23083354;23083686;23083682	23028	?;NM_001363654;NM_015013;NM_001009999	protein_binding;oxidoreductase_activity;regulation_of_transcription,_DNA-templated;nucleus;flavin_adenine_dinucleotide_binding;histone_H3-K4_demethylation;nucleoplasm;chromatin_organization;histone_demethylase_activity_(H3-K4_specific);chromosome,_telomeric_region;nuclear_receptor_coactivator_activity;regulation_of_transcription_by_RNA_polymerase_II;negative_regulation_of_transcription_by_RNA_pol…	10352	10289	9309	5098	5608	5657	3877	4613	3983	5585	4821	4942	2932	2799	2390	4542	4813	4703	10466.2	10309.2	10548.7	5425.92	5580.35	5344.05	4592.36	4792.34	4528.44	4877.5	4799.33	4606.37	2554.31	2692.97	2504.93	4438.87	4072.07	4014.85
ENSG00000004534	RBM6	RNA_binding_motif_protein_6	protein_coding	3	49940007	50100045	+	ENST00000442092;ENST00000443081;ENST00000419610;ENST00000441115;ENST00000493652;ENST00000422955;ENST00000454079;ENST00000266022;ENST00000425608;ENST00000434592;ENST00000433811;ENST00000491874;ENST00000488807;ENST00000464013;ENST00000483350;ENST00000446471;ENST00000466247;ENST00000478026;ENST00000438912;ENST00000421682	49940007;49940041;49940063;49940074;49940097;49940102;49940140;49940150;49940151;49940186;49940461;49940539;49940685;49981561;49999452;50047109;50054016;50059343;50059698;50066392	50077249;50077248;50066442;49963027;50077247;50057853;50100045;49967654;49967358;49967365;50057806;50058915;50058466;50057847;50061172;50065061	10180	NM_001349194;NM_001167582;NM_001349192;NM_001349193;NM_001349191;NM_001349190;NM_005777	nucleus;nucleic_acid_binding;RNA_binding;protein_binding;mRNA_splicing,_via_spliceosome;DNA_binding;RNA_processing	1600	1521	1360	1621	1836	1837	1534	1792	1457	2053	1940	1929	2367	3181	2094	2722	2180	2395	1617.65	1523.99	1541.11	1725.27	1826.95	1735.37	1817.04	1861.67	1656.52	1792.93	1931.28	1798	2062.1	3060.5	2194.69	2660.2	1844.4	2044.56
ENSG00000004660	CAMKK1	calcium/calmodulin_dependent_protein_kinase_kinase_1	protein_coding	17	3860315	3894891	-	ENST00000381769;ENST00000348335;ENST00000158166;ENST00000573483	3860315;3865157;3878831	3890743;3893053;3893044;3894891	84254	NM_172206;NM_032294;NM_172207	nucleotide_binding;protein_kinase_activity;ATP_binding;protein_phosphorylation;nucleus;cytoplasm;protein_serine/threonine_kinase_activity;protein_serine/threonine/tyrosine_kinase_activity;kinase_activity;transferase_activity;protein_serine_kinase_activity;phosphorylation;protein_binding;calmodulin_binding;intracellular_signal_transduction;calmodulin-dependent_protein_kinase_activity;nucleoplasm;c…	653	833	603	820	815	777	295	318	330	694	452	639	237	117	174	119	202	196	660.203	834.637	683.302	872.745	810.981	734.015	349.431	330.363	375.191	606.085	449.968	595.603	206.471	112.568	182.367	116.298	170.903	167.321
ENSG00000004700	RECQL	RecQ_like_helicase	protein_coding	12	21468910	21501669	-	ENST00000444129;ENST00000421138;ENST00000396093;ENST00000314748;ENST00000542432;ENST00000536240;ENST00000536964;ENST00000539672	21468910;21469802;21483442;21483477;21490199;21490274;21490303;21490375	21501635;21501551;21501669;21501595;21501663;21501655;21501593	5965	NM_032941;NM_002907	nucleus;nucleic_acid_binding;membrane;nucleotide_binding;ATP_binding;nucleoplasm;DNA_binding;hydrolase_activity;DNA_repair;protein_binding;helicase_activity;ATP_hydrolysis_activity;DNA_duplex_unwinding;DNA_replication;DNA_helicase_activity;DNA_recombination;3'-5'_DNA_helicase_activity;cytoplasm;double-strand_break_repair_via_homologous_recombination;four-way_junction_helicase_activity;DNA/DNA_ann…	1037	1017	943	1410	1642	1909	1154	1496	1202	1661	1704	1532	2066	2444	1426	2056	1950	1884	1048.44	1019	1068.58	1500.7	1633.9	1803.39	1366.93	1554.16	1366.6	1450.59	1696.34	1427.96	1799.87	2351.42	1494.57	2009.32	1649.81	1608.33
ENSG00000004766	VPS50	VPS50_subunit_of_EARP/GARPII_complex	protein_coding	7	93232340	93361123	+	ENST00000251739;ENST00000305866;ENST00000438395;ENST00000441602;ENST00000458530;ENST00000649152;ENST00000485994;ENST00000436177;ENST00000477935;ENST00000476413;ENST00000471188;ENST00000495039;ENST00000458707;ENST00000484954;ENST00000485140;ENST00000477572;ENST00000467326;ENST00000480943;ENST00000474412;ENST00000443443;ENST00000544910	93232340;93232366;93232369;93232372;93232375;93232376;93232428;93256430;93258109;93259415;93259614;93271066;93275842;93295415;93320853;93323250;93333899;93349898	93276428;93361123;93257450;93359024;93258387;93360898;93257522;93258231;93257765;93259572;93359021;93273488;93321058;93294568;93291796;93305906;93341479;93348798;93356078;93356186;93361121	55610	NM_024553;NM_017667;NM_001257998	membrane;protein_transport;endosome;endocytic_recycling;protein_binding;recycling_endosome;extracellular_exosome;SNARE_binding;EARP_complex;retrograde_transport,_endosome_to_Golgi;perinuclear_region_of_cytoplasm;cytosol	381	352	313	640	725	739	521	645	518	702	738	682	1013	1352	766	1346	1121	1154	385.203	352.692	354.682	681.167	721.425	698.118	617.131	670.076	588.936	613.072	734.683	635.683	882.511	1300.78	802.835	1315.44	948.429	985.146
ENSG00000004776	HSPB6	heat_shock_protein_family_B_(small)_member_6	protein_coding	19	35754566	35758079	-	ENST00000004982;ENST00000587965;ENST00000592984	35754566;35755383;35755639	35757029;35757009;35758079	126393	NM_144617	nucleus;cytoplasm;Golgi_apparatus;nucleolus;cytosol;extracellular_region;protein_homodimerization_activity;unfolded_protein_binding;structural_constituent_of_eye_lens;chaperone_binding;positive_regulation_of_angiogenesis;chaperone-mediated_protein_folding	35	18	23	57	64	70	70	77	59	64	74	64	12	28	9	26	15	30	35.3861	18.0354	26.0629	60.6664	63.6844	66.1275	82.9159	79.9936	67.0796	55.8926	73.6674	59.6536	10.4542	26.9393	9.43278	25.4097	12.6908	25.6104
ENSG00000004777	ARHGAP33	Rho_GTPase_activating_protein_33	protein_coding	19	35774532	35788822	+	ENST00000589133;ENST00000378944;ENST00000590893;ENST00000007510;ENST00000314737;ENST00000221905;ENST00000601474;ENST00000588248;ENST00000591438;ENST00000586918;ENST00000593034;ENST00000587984	35774532;35775515;35775543;35775564;35775575;35777585;35781170;35782373;35782473;35782625;35784832;35784907	35778549;35788822;35780214;35779991;35784393;35788799;35784537;35782912;35786598;35786750	115703	?;NM_001172630;NM_001366178;NM_052948	?;protein_transport;protein-containing_complex;signal_transduction;regulation_of_catalytic_activity;GTPase_activator_activity;protein_binding;phosphatidylinositol_binding;cytoplasm;plasma_membrane;cytosol;protein_kinase_binding;small_GTPase_mediated_signal_transduction;response_to_toxic_substance;regulation_of_dendritic_spine_morphogenesis;dendritic_spine	224	240	244	129	126	111	37	25	25	166	95	132	60	39	69	16	29	46	226.471	240.472	276.494	137.298	125.379	104.859	43.827	25.972	28.4235	144.971	94.573	123.035	52.2711	37.5226	72.318	15.6367	24.5356	39.2692
ENSG00000004779	NDUFAB1	NADH:ubiquinone_oxidoreductase_subunit_AB1	protein_coding	16	23581014	23596316	-	ENST00000562133;ENST00000007516;ENST00000484769;ENST00000570319;ENST00000567761	23581014;23581033;23581871;23582335	23596277;23596316;23596303;23596291;23591153	4706	?;NM_005003	lipid_metabolic_process;fatty_acid_metabolic_process;fatty_acid_biosynthetic_process;organic_substance_metabolic_process;nucleoplasm;mitochondrion;calcium_ion_binding;mitochondrial_matrix;protein_binding;mitochondrial_membrane;respirasome;protein_lipoylation;mitochondrial_respiratory_chain_complex_I_assembly;mitochondrial_respiratory_chain_complex_I;mitochondrial_large_ribosomal_subunit;mitochond…	514	555	416	601	684	778	479	558	556	930	805	815	779	504	736	803	1077	907	519.67	556.091	471.399	639.658	680.627	734.96	567.382	579.694	632.14	812.189	801.382	759.651	678.653	484.908	771.392	784.767	911.203	774.287
ENSG00000004799	PDK4	pyruvate_dehydrogenase_kinase_4	protein_coding	7	95583499	95596516	-	ENST00000005178;ENST00000473796;ENST00000468445;ENST00000498190;ENST00000473301	95583499;95584375;95586680;95587484;95594771	95596516;95592760;95587545;95589717;95596460	5166	NM_002612	nucleotide_binding;protein_kinase_activity;ATP_binding;kinase_activity;transferase_activity;phosphorylation;mitochondrion;protein_phosphorylation;mitochondrial_matrix;carbohydrate_metabolic_process;protein_binding;reactive_oxygen_species_metabolic_process;glucose_metabolic_process;regulation_of_pH;insulin_receptor_signaling_pathway;regulation_of_acetyl-CoA_biosynthetic_process_from_pyruvate;regul…	709	663	565	11005	11855	10966	234	323	291	198	207	186	1101	1446	1243	229	156	198	716.821	664.303	640.241	11712.9	11796.5	10359.3	277.176	335.558	330.85	172.918	206.07	173.368	959.175	1391.22	1302.77	223.8	131.985	169.028
ENSG00000004809	SLC22A16	solute_carrier_family_22_member_16	protein_coding	6	110424687	110476641	-	ENST00000460159;ENST00000451557;ENST00000368919;ENST00000330550;ENST00000434949;ENST00000437378;ENST00000424139;ENST00000461487	110424687;110424756;110438720;110442244;110446873;110455429	110425382;110456821;110476613;110476204;110476440;110476398;110476396;110476641	85413	?;NM_033125	?;membrane;integral_component_of_membrane;transmembrane_transporter_activity;transmembrane_transport;cytosol;plasma_membrane;ion_transport;cell_differentiation;spermatogenesis;single_fertilization;flagellated_sperm_motility;organic_cation_transport;organic_cation_transmembrane_transporter_activity;carnitine_transmembrane_transporter_activity;carnitine_transport;amine_transmembrane_transporter_act…	1	0	0	0	0	0	0	0	0	0	0	0	0	0	1	0	1	0
ENSG00000004838	ZMYND10	zinc_finger_MYND-type_containing_10	protein_coding	3	50341110	50345732	-	ENST00000490675;ENST00000231749;ENST00000360165;ENST00000475688;ENST00000442887;ENST00000443080;ENST00000478269;ENST00000431869;ENST00000468182	50341110;50341112;50341114;50341115;50342037;50342522;50343169;50343401;50344839	50342448;50345732;50343168;50345721;50345672;50344036;50345681	51364	?;NM_015896;NM_001308379	?;cytoplasm;membrane;metal_ion_binding;plasma_membrane;cytoskeleton;apical_plasma_membrane;protein_binding;microtubule_organizing_center;dynein_axonemal_particle;centriolar_satellite;inner_dynein_arm_assembly;motile_cilium_assembly;protein_folding_chaperone;molecular_adaptor_activity;cilium_movement;protein_folding;outer_dynein_arm_assembly;protein_localization_to_cilium;positive_regulation_of_mo…	11	17	10	17	13	11	13	15	19	15	18	16	11	18	20	10	18	19	11.1213	17.0334	11.3317	18.0935	12.9359	10.3915	15.3987	15.5832	21.6019	13.0998	17.9191	14.9134	9.58304	17.3181	20.9617	9.77294	15.229	16.2199
ENSG00000004846	ABCB5	ATP_binding_cassette_subfamily_B_member_5	protein_coding	7	20615667	20777038	+	ENST00000404938;ENST00000477094;ENST00000443026;ENST00000406935;ENST00000258738;ENST00000441315	20615667;20647330;20647343;20647422;20723094	20757008;20651696;20660394;20667323;20755624;20777038	340273	NM_001163941;NM_001163942;NM_001163993;NM_178559	membrane;integral_component_of_membrane;transmembrane_transport;nucleotide_binding;ATP_binding;plasma_membrane;cell_differentiation;ABC-type_transporter_activity;integral_component_of_plasma_membrane;ABC-type_xenobiotic_transporter_activity;xenobiotic_transport;eye_development;ATPase-coupled_transmembrane_transporter_activity;efflux_transmembrane_transporter_activity;regulation_of_membrane_potent…	0	1	1	1	0	0	0	0	0	0	1	0	1	11	2	1	0	2	0	1.00196	1.13317	1.06432	0	0	0	0	0	0	0.995505	0	0.871185	10.5833	2.09617	0.977294	0	1.70736
ENSG00000004848	ARX	aristaless_related_homeobox	protein_coding	X	25003694	25016420	-	ENST00000379044;ENST00000636885;ENST00000637993;ENST00000636609;ENST00000637394	25003694;25004860;25006545;25015581;25015613	25015965;25006005;25007171;25016205;25016420	170302	NM_139058	nucleus;DNA_binding;regulation_of_transcription,_DNA-templated;cell_differentiation;DNA-binding_transcription_factor_activity,_RNA_polymerase_II-specific;protein_binding;nervous_system_development;regulation_of_transcription_by_RNA_polymerase_II;RNA_polymerase_II_transcription_regulatory_region_sequence-specific_DNA_binding;chromatin;sequence-specific_double-stranded_DNA_binding;enteric_nervous_s…	0	1	0	0	0	1	0	0	1	0	0	0	3	14	1	1	0	0	0	1.00196	0	0	0	0.944679	0	0	1.13694	0	0	0	2.61356	13.4697	1.04809	0.977294	0	0
ENSG00000004864	SLC25A13	solute_carrier_family_25_member_13	protein_coding	7	96120220	96322147	-	ENST00000265631;ENST00000494085;ENST00000490072;ENST00000484495;ENST00000492869;ENST00000472162;ENST00000487710;ENST00000416240	96120220;96120956;96146554;96169868;96170044;96193148;96296898;96120221	96322098;96121998;96185011;96189379;96184574;96322136;96309684;96322147	10165	NM_014251;NM_001160210	membrane;integral_component_of_membrane;transmembrane_transport;metal_ion_binding;mitochondrion;mitochondrial_inner_membrane;calcium_ion_binding;identical_protein_binding;integral_component_of_plasma_membrane;ATP_biosynthetic_process;L-glutamate_transmembrane_transporter_activity;L-glutamate_transmembrane_transport;transmembrane_transporter_activity;cellular_respiration;gluconeogenesis;response_t…	480	552	434	858	1047	1031	661	766	789	1015	994	1045	1266	1184	939	1054	1091	1165	485.295	553.085	491.796	913.189	1041.84	973.964	782.963	795.781	897.047	886.422	989.532	974.031	1102.92	1139.15	984.154	1030.07	923.048	994.536
ENSG00000004866	ST7	suppression_of_tumorigenicity_7	protein_coding	7	116953238	117230176	+	ENST00000393446;ENST00000265437;ENST00000393451;ENST00000438863;ENST00000323984;ENST00000393449;ENST00000443979;ENST00000417919;ENST00000446490;ENST00000422922;ENST00000432298;ENST00000449366;ENST00000487459;ENST00000434836;ENST00000467538;ENST00000393443;ENST00000465133;ENST00000477742;ENST00000462544;ENST00000393444;ENST00000393447;ENST00000420755;ENST00000490039;ENST00000489293;ENST00000485394…	116953238;116953327;116953342;116953347;116953501;116953379;116953467;116953503;116953521;117014888;117014936;117020184;117020218;117020227;117020245;117020259;117020277;117076524;117099762;117119686;117173409;117182669;117182681;117219025	117230096;117223907;117230103;117138532;117230176;117221967;117119662;117230099;117129809;117190932;117099839;117130505;117137342;117129847;117098702;117131891;117198397;117209937;117222062;117219090;117223133	7982	?;NM_021908;NM_001369604;NM_018412;NM_001369598;NM_001369601;NM_001369603;NM_001369602;NM_001369607;NM_001369606;NM_001369600;NM_001369599	membrane;integral_component_of_membrane;extracellular_matrix_organization;regulation_of_cell_differentiation	479	476	448	548	659	663	584	715	620	542	480	506	912	1138	822	896	809	821	484.284	476.935	507.66	583.249	655.75	626.322	691.756	742.798	704.904	473.34	477.843	471.636	794.521	1094.89	861.527	875.656	684.46	700.87
ENSG00000004897	CDC27	cell_division_cycle_27	protein_coding	17	47117703	47189422	-	ENST00000066544;ENST00000531206;ENST00000570740;ENST00000533415;ENST00000571643;ENST00000527547;ENST00000526866;ENST00000573502;ENST00000525495;ENST00000574304;ENST00000575830;ENST00000576484;ENST00000573550;ENST00000570818;ENST00000575483;ENST00000532893;ENST00000528748;ENST00000532575;ENST00000528147	47117703;47120255;47120610;47120771;47120810;47120880;47122552;47137152;47141844;47142428;47143883;47151814;47154698;47154755;47156913;47157055;47157060;47157230;47181282	47189295;47189176;47123895;47189251;47137244;47189224;47189264;47142381;47189261;47169977;47156715;47157267;47181605;47172047;47189252;47188936;47189422	996	NM_001353049;NM_001293091;NM_001353035;NM_001256;NM_001353050;NM_001114091;NM_001353051;NM_001353047;NM_001293089	nucleus;cytoplasm;nucleoplasm;protein_ubiquitination;cytoskeleton;protein_binding;spindle;cytosol;regulation_of_mitotic_cell_cycle;anaphase-promoting_complex-dependent_catabolic_process;protein_K11-linked_ubiquitination;anaphase-promoting_complex;protein_phosphatase_binding;centrosome;mitotic_spindle;metaphase/anaphase_transition_of_mitotic_cell_cycle;positive_regulation_of_mitotic_metaphase/anap…	2366	2281	2106	2505	3074	3146	2368	2988	2341	3526	3860	3484	4240	6268	3280	5796	4757	4923	2392.1	2285.48	2386.46	2666.13	3058.84	2971.96	2804.93	3104.17	2661.58	3079.33	3842.65	3247.39	3693.83	6030.56	3437.72	5664.4	4024.69	4202.66
ENSG00000004939	SLC4A1	solute_carrier_family_4_member_1_(Diego_blood_group)	protein_coding	17	44248390	44268141	-	ENST00000399246;ENST00000262418;ENST00000471005;ENST00000498270	44248390;44260404;44260805	44268134;44268135;44262066;44268141	6521	?;NM_000342	membrane;integral_component_of_membrane;ion_transport;inorganic_anion_transport;anion_transmembrane_transporter_activity;anion_transport;anion_transmembrane_transport;inorganic_anion_exchanger_activity;plasma_membrane;protein_binding;basolateral_plasma_membrane;chloride_transport;integral_component_of_plasma_membrane;Z_disc;anion:anion_antiporter_activity;extracellular_exosome;transmembrane_trans…	6	2	2	4	4	1	2	2	4	2	4	5	9	17	2	8	3	5	6.06618	2.00393	2.26634	4.25729	3.98028	0.944679	2.36903	2.07776	4.54777	1.74664	3.98202	4.66043	7.84067	16.356	2.09617	7.81836	2.53817	4.26839
ENSG00000004948	CALCR	calcitonin_receptor	protein_coding	7	93424486	93574730	-	ENST00000426151;ENST00000649521;ENST00000394441;ENST00000415529;ENST00000423724	93424486;93424539;93426323;93426356	93574724;93574730;93559810;93486981	799	NM_001742;NM_001164737;NM_001164738	membrane;integral_component_of_membrane;G_protein-coupled_receptor_activity;G_protein-coupled_receptor_signaling_pathway;plasma_membrane;signal_transduction;transmembrane_signaling_receptor_activity;cell_surface_receptor_signaling_pathway;adenylate_cyclase-modulating_G_protein-coupled_receptor_signaling_pathway;calcitonin_receptor_activity;adenylate_cyclase-activating_G_protein-coupled_receptor_s…	0	1	1	0	1	3	0	2	0	0	0	2	8	13	4	1	0	1	0	1.00196	1.13317	0	0.995069	2.83404	0	2.07776	0	0	0	1.86417	6.96948	12.5075	4.19235	0.977294	0	0.853679
ENSG00000004961	HCCS	holocytochrome_c_synthase	protein_coding	X	11111301	11123086	+	ENST00000321143;ENST00000380763;ENST00000380762	11111301;11111342;11111332	11123078;11121879;11123086	3052	NM_001122608;NM_001171991;NM_005333	membrane;metal_ion_binding;mitochondrion;mitochondrial_inner_membrane;lyase_activity;protein_binding;holocytochrome-c_synthase_activity;heme_binding;animal_organ_morphogenesis;cytochrome_c-heme_linkage;cytosol	793	842	723	1186	1281	1522	1337	1561	1429	1215	1143	1184	2256	2157	2112	1997	2322	2124	801.747	843.655	819.282	1262.29	1274.68	1437.8	1583.69	1621.69	1624.69	1061.09	1137.86	1103.59	1965.39	2075.29	2213.56	1951.66	1964.54	1813.21
ENSG00000004975	DVL2	dishevelled_segment_polarity_protein_2	protein_coding	17	7225342	7234517	-	ENST00000005340;ENST00000575458;ENST00000575086;ENST00000576840;ENST00000571745;ENST00000576285;ENST00000573354;ENST00000575756;ENST00000574143;ENST00000574591;ENST00000577154;ENST00000574642;ENST00000572285;ENST00000576439;ENST00000576949	7225342;7225455;7226137;7226656;7227149;7227238;7227863;7227977;7228007;7228600;7228762;7229153;7229287;7229544;7230123	7234517;7234318;7229035;7228042;7227827;7228384;7229267;7234308;7234061;7229406;7229391;7230391;7234223;7230779	1856	NM_004422	protein_binding;cytoplasm;nucleus;membrane;cytoplasmic_vesicle;nucleoplasm;plasma_membrane;intracellular_signal_transduction;regulation_of_transcription,_DNA-templated;cytosol;nuclear_body;Wnt_signaling_pathway;aggresome;identical_protein_binding;canonical_Wnt_signaling_pathway;positive_regulation_of_transcription_by_RNA_polymerase_II;positive_regulation_of_DNA-binding_transcription_factor_activi…	1625	1833	1479	945	962	1026	736	905	839	1303	1011	1291	913	438	888	764	1503	1263	1642.92	1836.6	1675.96	1005.79	957.256	969.24	871.801	940.185	953.894	1137.94	1006.46	1203.32	795.392	421.408	930.701	746.653	1271.62	1078.2
ENSG00000005001	PRSS22	serine_protease_22	protein_coding	16	2852730	2858170	-	ENST00000571228;ENST00000161006;ENST00000575164;ENST00000576381;ENST00000572061;ENST00000574768;ENST00000577177;ENST00000570950	2852730;2852742;2853940;2853990;2855636;2855670;2855817	2858154;2858170;2855984;2857926;2855933;2858168;2857903;2857169	64063	?;NM_022119	peptidase_activity;proteolysis;hydrolase_activity;serine-type_endopeptidase_activity;serine-type_peptidase_activity;extracellular_region;extracellular_space;peptidase_activator_activity;positive_regulation_of_peptidase_activity	8	10	2	2	0	3	2	0	2	16	13	12	5	4	13	3	3	3	8.08824	10.0196	2.26634	2.12865	0	2.83404	2.36903	0	2.27388	13.9731	12.9416	11.185	4.35593	3.84847	13.6251	2.93188	2.53817	2.56104
ENSG00000005007	UPF1	UPF1_RNA_helicase_and_ATPase	protein_coding	19	18831959	18868230	+	ENST00000262803;ENST00000599848;ENST00000601981;ENST00000594504;ENST00000600012;ENST00000600868;ENST00000598209;ENST00000600310;ENST00000598471;ENST00000601689;ENST00000594243;ENST00000596842;ENST00000600689	18831959;18832001;18833130;18848133;18849008;18849082;18849166;18849813;18852998;18854913;18859383;18862933	18868230;18868229;18850691;18850776;18852182;18852296;18852236;18852254;18852194;18855157;18855680	5976	NM_002911;NM_001297549	protein_binding;chromosome,_telomeric_region;nucleus;RNA_binding;nuclear-transcribed_mRNA_catabolic_process,_nonsense-mediated_decay;cytoplasm;zinc_ion_binding;metal_ion_binding;nucleotide_binding;ATP_binding;nucleoplasm;cytosol;hydrolase_activity;DNA_binding;RNA_helicase_activity;helicase_activity;ATP_hydrolysis_activity;positive_regulation_of_mRNA_catabolic_process;dosage_compensation_by_inacti…	2210	2380	2050	1679	1692	1832	1099	1166	1096	2119	1573	1847	2775	1613	2620	1353	2443	2055	2234.38	2384.68	2323	1787	1683.66	1730.65	1301.78	1211.33	1246.09	1850.57	1565.93	1721.56	2417.54	1551.9	2745.99	1322.28	2066.92	1754.31
ENSG00000005020	SKAP2	src_kinase_associated_phosphoprotein_2	protein_coding	7	26667068	26995239	-	ENST00000345317;ENST00000489977;ENST00000468712;ENST00000495802;ENST00000432747;ENST00000490456;ENST00000497511;ENST00000481204;ENST00000487720	26667068;26690307;26726682;26726889;26738840;26739887;26746567;26844029;26844030	26864590;26742475;26857678;26855151;26995239;26858159;26864587;26865113;26864585	8935	NM_003930;NM_001303468	cytoplasm;nucleoplasm;cytosol;protein_binding;plasma_membrane;B_cell_activation;signal_transduction;protein-containing_complex_assembly;negative_regulation_of_cell_population_proliferation	696	623	529	941	1089	1100	694	842	763	767	739	710	686	846	517	661	575	582	703.677	624.224	599.447	1001.53	1083.63	1039.15	822.052	874.735	867.487	669.838	735.678	661.782	597.633	813.952	541.861	645.992	486.483	496.841
ENSG00000005022	SLC25A5	solute_carrier_family_25_member_5	protein_coding	X	119468422	119471396	+	ENST00000475354;ENST00000317881;ENST00000460013;ENST00000463551	119468422;119468444;119469277;119470262	119470155;119471396;119470940;119471081	292	?;NM_001152	?;nucleus;RNA_binding;membrane;integral_component_of_membrane;transmembrane_transport;mitochondrion;mitochondrial_inner_membrane;protein_binding;antiporter_activity;proton_transmembrane_transport;chromosome_segregation;positive_regulation_of_cell_population_proliferation;ATP:ADP_antiporter_activity;mitochondrial_ADP_transmembrane_transport;mitochondrial_ATP_transmembrane_transport;erythrocyte_dif…	4863	5538	4614	5808	6285	6820	3316	3777	3970	7060	6458	6397	4587	3975	4820	5462	7610	6978	4916.64	5548.88	5228.45	6181.59	6254.01	6442.71	3927.84	3923.84	4513.66	6165.65	6428.97	5962.56	3996.13	3824.42	5051.78	5337.98	6438.49	5956.97
ENSG00000005059	MCUB	mitochondrial_calcium_uniporter_dominant_negative_subunit_beta	protein_coding	4	109560209	109688719	+	ENST00000394650;ENST00000472310;ENST00000515114;ENST00000452915;ENST00000494604	109560246;109560209;109560212;109560990;109684440	109688719;109683194;109660346;109681469;109687716	55013	NM_017918	membrane;integral_component_of_membrane;intracellular_membrane-bounded_organelle;nucleoplasm;ion_transport;mitochondrion;mitochondrial_inner_membrane;integral_component_of_mitochondrial_inner_membrane;calcium_ion_transport;intrinsic_component_of_membrane;mitochondrial_calcium_ion_transmembrane_transport;mitochondrial_calcium_ion_homeostasis;calcium_channel_inhibitor_activity;calcium_channel_compl…	69	57	70	138	151	155	107	114	104	135	127	122	64	56	57	145	114	158	69.7611	57.112	79.3219	146.877	150.255	146.425	126.743	118.432	118.242	117.898	126.429	113.715	55.7559	53.8786	59.741	141.708	96.4504	134.881
ENSG00000005073	HOXA11	homeobox_A11	protein_coding	7	27181157	27185232	-	ENST00000006015;ENST00000517402	27181157;27181510	27185232;27185223	3207	NM_005523	nucleus;protein-containing_complex;nucleoplasm;DNA_binding;regulation_of_transcription,_DNA-templated;DNA-binding_transcription_factor_activity,_RNA_polymerase_II-specific;positive_regulation_of_transcription,_DNA-templated;regulation_of_transcription_by_RNA_polymerase_II;RNA_polymerase_II_cis-regulatory_region_sequence-specific_DNA_binding;sequence-specific_double-stranded_DNA_binding;skeletal_s…	708	755	648	421	471	452	580	761	491	471	413	448	441	498	449	538	804	684	715.81	756.484	734.295	448.08	468.677	426.995	687.017	790.586	558.238	411.335	411.144	417.575	384.193	479.135	470.591	525.784	680.229	583.916
ENSG00000005075	POLR2J	RNA_polymerase_II_subunit_J	protein_coding	7	102473128	102478922	-	ENST00000292614	102473128	102478922	5439	NM_001371100;NM_006234;NM_001393919	nucleus;protein_dimerization_activity;DNA_binding;transcription_by_RNA_polymerase_II;transcription,_DNA-templated;protein_binding;DNA-directed_5'-3'_RNA_polymerase_activity;RNA_polymerase_II_activity;RNA_polymerase_II,_core_complex;nucleoplasm;LRR_domain_binding	397	416	409	463	508	511	378	427	386	784	729	715	672	488	651	558	764	713	401.379	416.817	463.467	492.782	505.495	482.731	447.746	443.601	438.86	684.684	725.723	666.442	585.436	469.514	682.305	545.33	646.387	608.673
ENSG00000005100	DHX33	DEAH-box_helicase_33	protein_coding	17	5440917	5468982	-	ENST00000225296;ENST00000575153;ENST00000433302;ENST00000572490;ENST00000574023	5440917;5443489;5443493;5444098	5468982;5461363;5468916;5468748;5468829	56919	NM_020162;NM_001199699	nucleus;nucleic_acid_binding;RNA_binding;cytoplasm;nucleotide_binding;ATP_binding;nucleolus;hydrolase_activity;RNA_helicase_activity;helicase_activity;ATP_hydrolysis_activity;nucleoplasm;mRNA_binding;protein_binding;positive_regulation_of_MAPK_cascade;positive_regulation_of_NLRP3_inflammasome_complex_assembly;ribosomal_large_subunit_binding;positive_regulation_of_NF-kappaB_transcription_factor_ac…	1101	1213	990	1644	1745	1797	939	1089	1051	997	879	973	1534	1530	1458	1821	1927	1970	1113.14	1215.38	1121.84	1749.75	1736.4	1697.59	1112.26	1131.34	1194.93	870.702	875.049	906.92	1336.4	1472.04	1528.11	1779.65	1630.35	1681.75
ENSG00000005102	MEOX1	mesenchyme_homeobox_1	protein_coding	17	43640389	43661922	-	ENST00000318579;ENST00000549132;ENST00000393661	43640389;43641379;43641380	43661922;43661563	4222	NM_004527;NM_013999;NM_001040002	nucleus;cytoplasm;DNA_binding;regulation_of_transcription,_DNA-templated;DNA-binding_transcription_factor_activity;DNA-binding_transcription_factor_activity,_RNA_polymerase_II-specific;sequence-specific_DNA_binding;protein_binding;positive_regulation_of_transcription_by_RNA_polymerase_II;regulation_of_transcription_by_RNA_polymerase_II;RNA_polymerase_II_cis-regulatory_region_sequence-specific_DNA…	83	66	80	6	7	8	0	5	4	219	142	177	16	12	11	26	21	44	83.9155	66.1297	90.6537	6.38594	6.96548	7.55743	0	5.19439	4.54777	191.257	141.362	164.979	13.939	11.5454	11.529	25.4097	17.7672	37.5619
ENSG00000005108	THSD7A	thrombospondin_type_1_domain_containing_7A	protein_coding	7	11370365	11832198	-	ENST00000423059;ENST00000408005;ENST00000497575;ENST00000480061	11370365;11374620;11446302;11636612	11832198;11379755;11543059;11751353	221981	NM_015204	membrane;integral_component_of_membrane;plasma_membrane;extracellular_region;cell_differentiation;cell_projection;protein_binding;angiogenesis;actin_cytoskeleton_reorganization	1	0	1	0	1	1	0	0	1	1	2	0	3	2	4	0	1	1
ENSG00000005156	LIG3	DNA_ligase_3	protein_coding	17	34980512	35009743	+	ENST00000378526;ENST00000585941;ENST00000262327;ENST00000592690;ENST00000585740;ENST00000590181;ENST00000586407;ENST00000588109;ENST00000586435;ENST00000590630;ENST00000586058;ENST00000588713;ENST00000593099;ENST00000586119;ENST00000585370;ENST00000592244	34980512;34980546;34980558;34980559;34980577;34980640;34983452;34986094;34991637;34994187;34994275;34997034;34997718;34997756;35002834	35009743;34994429;35003172;34989657;34992607;34989880;34989540;34991065;34991314;34997825;34998254;34996373;35004804;35001293;34998671;35004372	3980	NM_013975;NM_002311	nucleus;zinc_ion_binding;metal_ion_binding;nucleotide_binding;ATP_binding;cell_cycle;nucleoplasm;mitochondrion;DNA_binding;cell_division;DNA_repair;cellular_response_to_DNA_damage_stimulus;ligase_activity;protein_binding;DNA_recombination;DNA_replication;cytoplasm;DNA_ligase_activity;DNA_ligase_(ATP)_activity;DNA_biosynthetic_process;mitochondrion_organization;double-strand_break_repair_via_alter…	927	876	801	1999	1991	2191	882	1031	1085	1251	1023	1097	2544	2215	1612	1531	1421	1643	937.225	877.721	907.67	2127.58	1981.18	2069.79	1044.74	1071.08	1233.58	1092.53	1018.4	1022.5	2216.3	2131.09	1689.52	1496.24	1202.25	1402.59
ENSG00000005175	RPAP3	RNA_polymerase_II_associated_protein_3	protein_coding	12	47661249	47706030	-	ENST00000005386;ENST00000548211;ENST00000432584;ENST00000380650;ENST00000548296;ENST00000547706;ENST00000551293	47661249;47663290;47663292;47663293;47695942;47700015;47701191	47706030;47664843;47706026;47705986;47697701;47702816;47705999	?	NM_024604;NM_001146076;NM_001146075	cytosol;protein_binding;RPAP3/R2TP/prefoldin-like_complex;protein_stabilization;R2TP_complex;chaperone_complex	905	806	848	1560	1699	1969	1053	1284	1109	1085	1322	1061	1518	3241	1183	1966	1313	1577	914.983	807.584	960.929	1660.34	1690.62	1860.07	1247.29	1333.92	1260.87	947.554	1316.06	988.944	1322.46	3118.23	1239.89	1921.36	1110.87	1346.25
ENSG00000005187	ACSM3	acyl-CoA_synthetase_medium_chain_family_member_3	protein_coding	16	20610243	20797581	+	ENST00000568235;ENST00000501740;ENST00000614721;ENST00000561584;ENST00000564701;ENST00000289416;ENST00000440284;ENST00000561795;ENST00000562251;ENST00000563914;ENST00000567387;ENST00000561499;ENST00000569141;ENST00000567711;ENST00000567006	20610243;20674510;20674531;20674608;20749418;20764014;20764040;20764683;20770160;20779881;20783251;20783264;20785050;20796078;20796238	20775920;20755608;20682176;20770191;20770109;20797581;20786314;20777417;20797156;20786316;20796992;20786152;20796929;20797153	6296	?;NM_005622;NM_202000	?;metal_ion_binding;nucleotide_binding;ATP_binding;mitochondrion;mitochondrial_matrix;lipid_metabolic_process;fatty_acid_metabolic_process;ligase_activity;propionate-CoA_ligase_activity;regulation_of_blood_pressure;acyl-CoA_metabolic_process;cholesterol_homeostasis;medium-chain_fatty_acid-CoA_ligase_activity;fatty_acid_biosynthetic_process;fatty-acyl-CoA_synthase_activity;fatty_acid_ligase_activi…	0	4	6	15	8	23	3	7	5	9	17	6	28	29	36	6	3	4	0	4.00786	6.79902	15.9648	7.96055	21.7276	3.55354	7.27215	5.68471	7.8599	16.9236	5.59252	24.3932	27.9014	37.7311	5.86377	2.53817	3.41472
ENSG00000005189	REXO5	RNA_exonuclease_5	protein_coding	16	20806429	20849665	+	ENST00000568894;ENST00000568046;ENST00000566993;ENST00000348433;ENST00000568501;ENST00000261377;ENST00000566276;ENST00000568476;ENST00000565340;ENST00000568647;ENST00000566518;ENST00000564274;ENST00000563068;ENST00000567297;ENST00000563617;ENST00000564200;ENST00000563045;ENST00000561474;ENST00000568334	20806429;20806445;20806496;20806521;20806527;20806552;20806617;20806624;20806657;20806663;20806698;20806708;20806757;20807157;20821037;20825562;20828524;20839853	20821802;20814982;20849639;20849665;20821834;20827186;20825897;20832199;20821771;20828535;20849480;20814992;20825906;20825871;20845076;20844662	81691	?;NM_001144924;NM_001199053;NM_030941	?;nucleic_acid_binding;RNA_binding;hydrolase_activity;nucleic_acid_phosphodiester_bond_hydrolysis;nuclease_activity;exonuclease_activity;nucleus;extracellular_exosome;nucleolus	248	265	227	237	301	307	131	110	115	326	297	277	320	202	253	170	207	216	250.736	265.521	257.23	252.245	299.516	290.016	155.171	114.277	130.748	284.703	295.665	258.188	278.779	194.348	265.166	166.14	175.134	184.395
ENSG00000005194	CIAPIN1	cytokine_induced_apoptosis_inhibitor_1	protein_coding	16	57428187	57447420	-	ENST00000394391;ENST00000567518;ENST00000565961;ENST00000569370;ENST00000568940;ENST00000569979;ENST00000570000;ENST00000564885;ENST00000567751;ENST00000565786;ENST00000569246;ENST00000565368;ENST00000563561;ENST00000566284;ENST00000563341	57428187;57428218;57428554;57428938;57429062;57429099;57429177;57430258;57430328;57431196;57431317;57433648;57433910;57436656	57447385;57447419;57447406;57447368;57440975;57440986;57430646;57447366;57447420;57440933;57447377;57439213;57441403	57019	NM_020313;NM_001308347;NM_001308358	nucleus;cytoplasm;metal_ion_binding;negative_regulation_of_apoptotic_process;nucleoplasm;methyltransferase_activity;mitochondrion;apoptotic_process;iron-sulfur_cluster_binding;nucleolus;protein_binding;mitochondrial_intermembrane_space;4_iron,_4_sulfur_cluster_binding;iron-sulfur_cluster_assembly;2_iron,_2_sulfur_cluster_binding;electron_transport_chain;hemopoiesis;electron_transfer_activity	398	448	384	560	576	665	489	540	542	759	638	721	1315	713	1184	989	1632	1346	402.39	448.88	435.138	596.021	573.16	628.211	579.227	560.994	616.222	662.851	635.132	672.035	1145.61	685.991	1240.93	966.544	1380.76	1149.05
ENSG00000005206	SPPL2B	signal_peptide_peptidase_like_2B	protein_coding	19	2328615	2355095	+	ENST00000585725;ENST00000586332;ENST00000621568;ENST00000614794;ENST00000613503;ENST00000610743;ENST00000618220;ENST00000586111;ENST00000587851;ENST00000593243;ENST00000622308;ENST00000612623;ENST00000614784;ENST00000589515	2328615;2328659;2328673;2328684;2328693;2328696;2330297;2334629;2337111;2338760;2339158;2339678;2342722	2338526;2337482;2343292;2341468;2355095;2353933;2342503;2330759;2337935;2339877;2341187;2343972;2341956;2353567	56928	?;NM_152988;NM_001077238	?;integral_component_of_membrane;aspartic-type_endopeptidase_activity;aspartic_endopeptidase_activity,_intramembrane_cleaving;membrane_protein_intracellular_domain_proteolysis;membrane;nucleoplasm;plasma_membrane;centrosome;actin_cytoskeleton;Golgi_apparatus;peptidase_activity;proteolysis;hydrolase_activity;endosome;lysosomal_membrane;Golgi_membrane;protein_homodimerization_activity;endosome_memb…	805	984	628	558	486	500	577	552	576	959	599	830	660	204	516	371	952	835	813.88	985.934	711.631	593.892	483.603	472.339	683.464	573.461	654.879	837.516	596.308	773.632	574.982	196.272	540.813	362.576	805.446	712.822
ENSG00000005238	FAM214B	family_with_sequence_similarity_214_member_B	protein_coding	9	35104112	35116341	-	ENST00000378566;ENST00000322813;ENST00000603301;ENST00000488109;ENST00000605244;ENST00000378561;ENST00000378557;ENST00000605104;ENST00000605392	35104112;35104117;35104121;35104123;35104142;35108235;35108345	35115850;35115862;35111588;35112392;35116341;35111574;35111423	80256	?;NM_025182;NM_001317991	protein_binding;nucleus	824	779	732	452	488	514	380	380	453	780	573	637	523	219	432	285	489	462	833.089	780.531	829.481	481.074	485.594	485.565	450.115	394.774	515.035	681.191	570.425	593.739	455.63	210.704	452.774	278.529	413.722	394.4
ENSG00000005243	COPZ2	COPI_coat_complex_subunit_zeta_2	protein_coding	17	48026167	48038030	-	ENST00000580409;ENST00000583414;ENST00000581637;ENST00000581756;ENST00000585182;ENST00000621465;ENST00000584955;ENST00000612370;ENST00000579263;ENST00000580174	48026167;48026171;48026174;48026182;48031646;48033892	48029425;48033252;48036902;48036906;48028560;48037797;48033282;48037773;48033872;48038030	51226	?;NM_016429	?;cytoplasm;membrane;protein_transport;Golgi_apparatus;cytoplasmic_vesicle;Golgi_membrane;COPI-coated_vesicle_membrane;vesicle-mediated_transport;retrograde_vesicle-mediated_transport,_Golgi_to_endoplasmic_reticulum;COPI_vesicle_coat;intracellular_protein_transport;endoplasmic_reticulum-Golgi_intermediate_compartment_membrane;intra-Golgi_vesicle-mediated_transport;endoplasmic_reticulum_membrane;c…	34	35	23	52	55	62	83	85	81	60	42	48	35	31	39	51	72	58	34.375	35.0688	26.0629	55.3448	54.7288	58.5701	98.3146	88.3046	92.0923	52.3993	41.8112	44.7402	30.4915	29.8257	40.8754	49.842	60.9161	49.5134
ENSG00000005249	PRKAR2B	protein_kinase_cAMP-dependent_type_II_regulatory_subunit_beta	protein_coding	7	107044705	107161811	+	ENST00000265717;ENST00000393613;ENST00000488792	107044705;107069625;107091676	107161811;107140953;107146462	5577	NM_002736	cytoplasm;membrane;nucleotide_binding;kinase_activity;phosphorylation;plasma_membrane;ubiquitin_protein_ligase_binding;protein_binding;cAMP-dependent_protein_kinase_regulator_activity;cAMP_binding;regulation_of_protein_phosphorylation;cAMP-dependent_protein_kinase_complex;protein_kinase_binding;protein_domain_specific_binding;fatty_acid_metabolic_process;learning;regulation_of_protein_kinase_acti…	6	8	9	0	0	0	9	6	8	6	7	4	0	2	0	3	3	1	6.06618	8.01572	10.1985	0	0	0	10.6606	6.23327	9.09553	5.23993	6.96854	3.72835	0	1.92424	0	2.93188	2.53817	0.853679
ENSG00000005302	MSL3	MSL_complex_subunit_3	protein_coding	X	11758159	11775772	+	ENST00000361672;ENST00000650370;ENST00000337339;ENST00000647869;ENST00000649988;ENST00000312196;ENST00000647701;ENST00000648889;ENST00000647857;ENST00000468149;ENST00000648918;ENST00000649130;ENST00000398527;ENST00000476743;ENST00000648120;ENST00000473380;ENST00000649078;ENST00000649602;ENST00000649308;ENST00000650215;ENST00000649785;ENST00000649685;ENST00000649684;ENST00000649649;ENST00000380693…	11758159;11758195;11758203;11758205;11758226;11758237;11758250;11758253;11758258;11758268;11758556;11758582;11758631;11759402;11759424;11759604;11759623;11759626;11759633;11759634;11759641;11759643;11759645;11759648;11759657;11759658;11759687;11759772;11760043;11760048;11760093;11760186;11760222;11760910;11762130;11762888;11765538;11765598	11775747;11775760;11767977;11775628;11769064;11775772;11766267;11768916;11769102;11775231;11767876;11775640;11775726;11762219;11759320;11768999;11775753;11775736;11775731;11775407;11775593;11775720;11761054;11763810;11775699;11767950;11763823;11767979;11767960;11775677;11775665;11762905;11764251;11775735;11772168;11767986;11769097;11775740;11775750;11767976	10943	NM_001282174;NM_078628;NM_078629;NM_001193270;NM_006800	nucleus;DNA_binding;regulation_of_transcription,_DNA-templated;chromatin_organization;protein_binding;methylated_histone_binding;MSL_complex;nucleoplasm;histone_acetylation;positive_regulation_of_transcription,_DNA-templated;histone_H4_acetylation;histone_H4-K16_acetylation;histone_deacetylation;histone_acetyltransferase_complex;NuA4_histone_acetyltransferase_complex;histone_H2A_acetylation;histo…	814	785	733	911	973	1033	875	1091	924	797	774	758	966	1010	661	848	770	791	822.979	786.543	830.614	969.599	968.202	975.853	1036.45	1133.42	1050.53	696.037	770.521	706.522	841.565	971.74	692.785	828.746	651.464	675.26
ENSG00000005339	CREBBP	CREB_binding_protein	protein_coding	16	3725054	3880713	-	ENST00000262367;ENST00000382070;ENST00000637492;ENST00000571763;ENST00000576720;ENST00000570939;ENST00000574740;ENST00000573517;ENST00000572569;ENST00000635919;ENST00000638158;ENST00000573672;ENST00000571826;ENST00000572134;ENST00000575237;ENST00000634839;ENST00000636002;ENST00000635753;ENST00000635899;ENST00000636895	3725054;3727539;3730512;3731908;3731911;3736083;3736508;3739446;3740443;3743663;3745556;3767302;3773636;3773706;3777947;3782886;3782890;3810720;3812998	3880713;3880120;3731250;3736999;3743468;3782861;3744957;3757291;3745654;3744923;3749683;3770703;3778172;3780867;3774746;3778802;3784515;3791255;3812977;3850321	1387	NM_004380;NM_001079846	nucleus;cytoplasm;zinc_ion_binding;metal_ion_binding;transferase_activity;nucleoplasm;transcription_coactivator_activity;regulation_of_transcription,_DNA-templated;transcription_coregulator_activity;acyltransferase_activity;signal_transduction;nuclear_body;protein_binding;histone_acetyltransferase_complex;positive_regulation_of_transcription,_DNA-templated;rhythmic_process;histone_acetyltransfera…	3993	3448	3598	3324	3655	3569	4662	5366	4246	3413	2756	3657	4463	4650	4168	6184	6162	6755	4037.05	3454.78	4077.15	3537.81	3636.98	3371.56	5522.2	5574.62	4827.46	2980.65	2743.61	3408.64	3888.1	4473.85	4368.43	6043.59	5213.4	5766.6
ENSG00000005379	TSPOAP1	TSPO_associated_protein_1	protein_coding	17	58301228	58328795	-	ENST00000581692;ENST00000581675;ENST00000268893;ENST00000580669;ENST00000578511;ENST00000343736;ENST00000577871;ENST00000582679;ENST00000578486;ENST00000585149;ENST00000583624	58301228;58301231;58301248;58301852;58302285;58306342;58307443;58311439;58322072	58305388;58306357;58328760;58312216;58306867;58328795;58306429;58310740;58308591;58311988;58322721	9256	?;NM_024418;NM_001261835;NM_004758	?;protein_binding;cytoplasm;mitochondrion;regulation_of_presynaptic_cytosolic_calcium_ion_concentration;cytosol;biological_process;benzodiazepine_receptor_binding;voltage-gated_calcium_channel_activity_involved_in_regulation_of_presynaptic_cytosolic_calcium_levels;calyx_of_Held;glutamatergic_synapse	152	165	169	127	123	132	67	88	110	173	127	156	56	30	61	52	127	119	153.677	165.324	191.506	135.169	122.393	124.698	79.3624	91.4213	125.064	151.085	126.429	145.406	48.7864	28.8636	63.9333	50.8193	107.449	101.588
ENSG00000005381	MPO	myeloperoxidase	protein_coding	17	58269855	58280935	-	ENST00000225275;ENST00000577220;ENST00000578493;ENST00000581022;ENST00000580005	58269855;58270729;58275571;58278837;58279876	58280935;58273492;58278119;58279399;58280687	4353	NM_000250	extracellular_space;nucleus;intracellular_membrane-bounded_organelle;metal_ion_binding;nucleoplasm;oxidoreductase_activity;protein_binding;lysosome;heme_binding;defense_response;extracellular_region;defense_response_to_bacterium;peroxidase_activity;response_to_oxidative_stress;hydrogen_peroxide_catabolic_process;extracellular_exosome;hypochlorous_acid_biosynthetic_process;azurophil_granule;negati…	0	0	0	0	0	0	0	0	0	0	0	0	0	0	0	0	0	0
ENSG00000005421	PON1	paraoxonase_1	protein_coding	7	95297676	95324532	-	ENST00000222381;ENST00000462594;ENST00000433729;ENST00000470502	95297676;95298749;95298914;95311490	95324532;95302403;95324476;95318587	5444	NM_000446	extracellular_space;metal_ion_binding;hydrolase_activity;calcium_ion_binding;extracellular_region;high-density_lipoprotein_particle;dephosphorylation;arylesterase_activity;acyl-L-homoserine-lactone_lactonohydrolase_activity;extracellular_exosome;blood_microparticle;protein_homodimerization_activity;positive_regulation_of_binding;phospholipid_binding;spherical_high-density_lipoprotein_particle;pos…	0	0	0	1	0	0	0	0	0	0	0	0	1	0	0	0	1	0
ENSG00000005436	GCFC2	GC-rich_sequence_DNA-binding_factor_2	protein_coding	2	75652000	75710985	-	ENST00000470285;ENST00000470197;ENST00000321027;ENST00000492826;ENST00000409857;ENST00000427862;ENST00000472230;ENST00000486016;ENST00000442309;ENST00000470503;ENST00000541687	75652000;75662706;75662705;75664418;75664419;75664634;75664645;75690488;75696252;75701796;75662708	75665941;75701372;75710915;75670214;75710892;75687892;75710606;75694479;75710941;75710899;75710985	6936	?;NM_003203;NM_001201334;NM_001201335	?;nucleus;mRNA_processing;RNA_splicing;nucleoplasm;cytosol;DNA_binding;negative_regulation_of_transcription,_DNA-templated;regulation_of_transcription,_DNA-templated;nucleolus;protein_binding;mRNA_splicing,_via_spliceosome;spliceosomal_complex_assembly;U2-type_post-mRNA_release_spliceosomal_complex;spliceosomal_complex_disassembly	474	434	415	904	901	1044	498	554	530	559	580	505	986	1211	798	947	806	897	479.228	434.853	470.266	962.148	896.557	986.245	589.887	575.538	602.579	488.187	577.393	470.704	858.989	1165.13	836.373	925.498	681.922	765.75
ENSG00000005448	WDR54	WD_repeat_domain_54	protein_coding	2	74421678	74425755	+	ENST00000461531;ENST00000409791;ENST00000475328;ENST00000469932;ENST00000493982;ENST00000348227;ENST00000465134;ENST00000480089;ENST00000482880;ENST00000468778;ENST00000469321;ENST00000482605	74421678;74421729;74421730;74421744;74421759;74421764;74421766;74422175;74424873	74425474;74425754;74422610;74423111;74423508;74425755;74425650;74424976;74425704	84058	?;NM_001320825;NM_001320824;NM_032118;NM_001320823	?;protein_homodimerization_activity;vesicle;negative_regulation_of_receptor_internalization;regulation_of_MAPK_cascade;regulation_of_epidermal_growth_factor_receptor_signaling_pathway;protein_binding	1604	1763	1328	318	377	349	550	631	497	2113	1684	1784	366	172	262	692	1249	882	1621.69	1766.46	1504.85	338.455	375.141	329.693	651.482	655.532	565.06	1845.33	1676.43	1662.84	318.854	165.484	274.599	676.288	1056.72	752.945
ENSG00000005469	CROT	carnitine_O-octanoyltransferase	protein_coding	7	87345664	87399794	+	ENST00000331536;ENST00000419147;ENST00000412227;ENST00000442291;ENST00000488850;ENST00000469785;ENST00000479014	87345664;87345681;87345693;87346335;87361443;87375235;87375873	87399794;87399481;87360116;87398474;87369696;87375889;87382329	54677	NM_021151;NM_001143935;NM_001243745	intracellular_membrane-bounded_organelle;transferase_activity;acyltransferase_activity;lipid_metabolic_process;fatty_acid_metabolic_process;fatty_acid_beta-oxidation;peroxisome;cytosol;peroxisomal_matrix;fatty_acid_beta-oxidation_using_acyl-CoA_oxidase;generation_of_precursor_metabolites_and_energy;carnitine_O-octanoyltransferase_activity;carnitine_metabolic_process;medium-chain_fatty_acid_metabo…	55	61	79	150	155	192	90	112	112	132	151	128	220	266	170	176	154	174	55.6067	61.1199	89.5205	159.648	154.236	181.378	106.606	116.354	127.337	115.278	150.321	119.307	191.661	255.924	178.175	172.004	130.293	148.54
ENSG00000005471	ABCB4	ATP_binding_cassette_subfamily_B_member_4	protein_coding	7	87401696	87480435	-	ENST00000649586;ENST00000440025;ENST00000265723;ENST00000359206;ENST00000453593;ENST00000467983;ENST00000467079;ENST00000469770;ENST00000643670;ENST00000644106;ENST00000473795;ENST00000417608	87401696;87401697;87402049;87402059;87402096;87402134;87405920;87423575;87423849;87426822;87452372;87462861	87475680;87403201;87475739;87475848;87475465;87403379;87408234;87431500;87475408;87475658;87475472;87480435	5244	NM_000443;NM_018849;NM_018850	cytoplasm;membrane;integral_component_of_membrane;cytoplasmic_vesicle;transmembrane_transport;nucleotide_binding;ATP_binding;nucleoplasm;cytosol;plasma_membrane;focal_adhesion;apical_plasma_membrane;membrane_raft;actin_cytoskeleton;lipid_transport;ABC-type_transporter_activity;ATPase-coupled_intramembrane_lipid_transporter_activity;protein_binding;clathrin-coated_vesicle;extracellular_exosome;xen…	1	0	0	2	0	1	0	0	0	0	0	0	4	13	2	1	0	0	1.01103	0	0	2.12865	0	0.944679	0	0	0	0	0	0	3.48474	12.5075	2.09617	0.977294	0	0
ENSG00000005483	KMT2E	lysine_methyltransferase_2E_(inactive)	protein_coding	7	104940943	105115019	+	ENST00000653259;ENST00000671314;ENST00000415513;ENST00000622386;ENST00000659776;ENST00000257745;ENST00000334884;ENST00000311117;ENST00000478990;ENST00000480368;ENST00000495267;ENST00000476671;ENST00000667857;ENST00000474203;ENST00000482560;ENST00000485619;ENST00000468607;ENST00000496191;ENST00000479838;ENST00000478079;ENST00000473063	104940943;104940944;104941063;104941552;104941662;105014164;105014190;105014205;105014206;105014207;105014208;105014218;105014432;105014461;105038126;105061918;105062198;105077116;105101471;105107900;105109040	104963216;105000713;104962060;105077327;105000643;105112658;105114361;105115019;105090132;105040856;105074777;105091609;105090106;105063377;105063386;105063827;105077808;105102649;105110556;105110867	55904	?;NM_182931;NM_018682	?;metal_ion_binding;nucleus;cytoplasm;nuclear_speck;membrane;protein-containing_complex;cell_cycle;nucleoplasm;plasma_membrane;chromatin_organization;cytoskeleton;chromatin;chromosome;nuclear_body;protein_binding;positive_regulation_of_transcription,_DNA-templated;methylated_histone_binding;microtubule_organizing_center;enzyme_binding;erythrocyte_differentiation;positive_regulation_of_G1/S_transi…	5721	4835	5457	3056	3612	3477	4359	5339	3662	3766	3484	3794	2254	4050	1847	6164	3799	4552	5784.11	4844.5	6183.71	3252.57	3594.19	3284.65	5163.29	5546.57	4163.48	3288.93	3468.34	3536.34	1963.65	3896.58	1935.82	6024.04	3214.17	3885.95
ENSG00000165521	EML5	EMAP_like_5	protein_coding	14	88612431	88792953	-	ENST00000554922;ENST00000553973;ENST00000553526;ENST00000380664;ENST00000555823;ENST00000553320;ENST00000553281;ENST00000553962	88612431;88613721;88614871;88615818;88618648;88621210;88621757;88627748	88792953;88619712;88665361;88792503;88626900;88626941;88715130;88644737	161436	NM_001385116;NM_183387	cytoplasm;catalytic_activity;cytoskeleton;microtubule;extracellular_exosome;molecular_function;biological_process;microtubule_binding;protein_binding	7	3	4	101	130	157	167	191	176	402	415	400	1241	1393	741	869	642	803	7.07721	3.00589	4.53268	107.497	129.359	148.315	197.814	198.426	200.102	351.075	413.135	372.835	1081.14	1340.23	776.632	849.269	543.168	685.504
ENSG00000005513	SOX8	SRY-box_transcription_factor_8	protein_coding	16	981770	986979	+	ENST00000293894;ENST00000566034	981770;982086	986979;986978	?	NM_014587	nucleus;cytoplasm;negative_regulation_of_apoptotic_process;DNA_binding;regulation_of_transcription,_DNA-templated;negative_regulation_of_transcription,_DNA-templated;signal_transduction;DNA-binding_transcription_factor_activity,_RNA_polymerase_II-specific;positive_regulation_of_transcription_by_RNA_polymerase_II;positive_regulation_of_transcription,_DNA-templated;spermatogenesis;regulation_of_tra…	0	1	0	0	0	0	0	0	0	0	0	0	0	1	0	0	0	0
ENSG00000005700	IBTK	inhibitor_of_Bruton_tyrosine_kinase	protein_coding	6	82169986	82247754	-	ENST00000306270;ENST00000505222;ENST00000508381;ENST00000445419;ENST00000503400;ENST00000503631;ENST00000510291;ENST00000471036;ENST00000369751;ENST00000610980	82169987;82169986;82170236;82170239;82170743;82171403;82171412;82171508;82191331	82247744;82240565;82173578;82205929;82247671;82191854;82247754	25998	NM_015525;NM_001300906	nucleus;cytoplasm;membrane;nucleoplasm;protein_kinase_binding;negative_regulation_of_protein_phosphorylation;negative_regulation_of_protein_tyrosine_kinase_activity;release_of_sequestered_calcium_ion_into_cytosol;protein_tyrosine_kinase_inhibitor_activity;protein_binding	2357	2256	1903	3278	3677	4153	3994	5012	4435	4399	4191	4006	7186	6922	4895	9589	10024	9558	2383	2260.43	2156.42	3488.85	3658.87	3923.25	4730.94	5206.86	5042.34	3841.74	4172.16	3733.94	6260.34	6659.78	5130.39	9371.28	8480.87	8159.46
ENSG00000005801	ZNF195	zinc_finger_protein_195	protein_coding	11	3339261	3379222	-	ENST00000528796;ENST00000354599;ENST00000399602;ENST00000343338;ENST00000620374;ENST00000649622;ENST00000429541;ENST00000005082;ENST00000526601;ENST00000438262;ENST00000528410;ENST00000528218;ENST00000529789;ENST00000525313;ENST00000533036;ENST00000529228;ENST00000526540;ENST00000529678;ENST00000526598;ENST00000528636;ENST00000427810;ENST00000534569;ENST00000524857;ENST00000530643;ENST00000618467…	3339261;3357927;3357928;3358103;3358945;3358994;3359117;3359997;3360039;3360283;3360316;3360320;3360344;3360350;3360385;3360411;3360416;3360453;3360478;3361783;3361809;3362018;3362568;3363318;3366844;3366946;3368821;3369241;3370980	3379133;3379145;3379146;3379222;3379181;3379218;3379116;3379126;3379139;3379138;3371147;3379109;3379152;3371071;3362720;3362831;3367119;3379100;3379123;3379125;3379130;3379102;3379134;3379154	7748	?;NM_007152;NM_001130520;NM_001242843;NM_001256825;NM_001130519;NM_001256824;NM_001242841;NM_001256823;NM_001242842	regulation_of_transcription,_DNA-templated;nucleus;metal_ion_binding;DNA_binding;zinc_ion_binding;regulation_of_transcription_by_RNA_polymerase_II;DNA-binding_transcription_factor_activity,_RNA_polymerase_II-specific;RNA_polymerase_II_cis-regulatory_region_sequence-specific_DNA_binding	2096	2215	2044	4584	5285	5170	3261	3939	3171	1648	1525	1755	6022	7449	5430	4417	3999	4279	2119.12	2219.35	2316.2	4878.86	5258.94	4883.99	3862.7	4092.14	3605.24	1439.23	1518.15	1635.81	5246.28	7166.82	5691.11	4316.71	3383.38	3652.89
ENSG00000005810	MYCBP2	MYC_binding_protein_2	protein_coding	13	77042474	77327094	-	ENST00000695078;ENST00000683823;ENST00000684354;ENST00000682321;ENST00000695079;ENST00000683697;ENST00000357337;ENST00000544440;ENST00000695080;ENST00000695081;ENST00000695082;ENST00000695083;ENST00000429715;ENST00000695084;ENST00000695085;ENST00000695086;ENST00000695087;ENST00000485061;ENST00000695088;ENST00000466564;ENST00000486679;ENST00000695089;ENST00000695090;ENST00000695091;ENST00000695092…	77042474;77044657;77044669;77044689;77044717;77044902;77058052;77058322;77065824;77067114;77093286;77097605;77120137;77142996;77160189;77173779;77225292;77237750;77237866;77242253;77264126;77270031	77205523;77327094;77326775;77052700;77083167;77087514;77067853;77064773;77070721;77097646;77118659;77157957;77166302;77326685;77326521;77244929;77251157;77326788;77273511	23077	?;NM_015057	?;intracellular_membrane-bounded_organelle;metal_ion_binding;cellular_anatomical_entity;nucleoplasm;cytosol;protein_ubiquitination;cell_projection;axon;regulation_of_metabolic_process;nucleus;cytoplasm;membrane;transferase_activity;zinc_ion_binding;regulation_of_catalytic_activity;cytoskeleton;guanyl-nucleotide_exchange_factor_activity;protein_binding;rhythmic_process;ubiquitin_protein_ligase_act…	3056	2937	2587	2835	3234	3415	2282	2772	2678	4561	4245	4286	5119	5775	3778	5193	4907	5226	3089.71	2942.77	2931.51	3017.36	3218.05	3226.08	2703.06	2879.77	3044.73	3983.22	4225.92	3994.92	4459.6	5556.23	3959.67	5075.09	4151.6	4461.33
ENSG00000005812	FBXL3	F-box_and_leucine_rich_repeat_protein_3	protein_coding	13	76992598	77027195	-	ENST00000485797;ENST00000477982;ENST00000355619;ENST00000417323;ENST00000470210;ENST00000472949	76992598;76999137;77005260;77007565;77015165;77015511	77015581;77018686;77027159;77027195;77018744;77027085	26224	?;NM_012158	?;nucleus;cytoplasm;protein_ubiquitination;cytosol;nuclear_body;protein_binding;ubiquitin-protein_transferase_activity;rhythmic_process;SCF-dependent_proteasomal_ubiquitin-dependent_protein_catabolic_process;protein_destabilization;SCF_ubiquitin_ligase_complex;G2/M_transition_of_mitotic_cell_cycle;entrainment_of_circadian_clock_by_photoperiod;regulation_of_cell_cycle;ubiquitin_ligase_complex;regu…	969	949	897	817	1039	1016	1170	1488	1132	992	964	968	1164	1884	930	1976	1922	1754	979.689	950.865	1016.45	869.552	1033.88	959.794	1385.88	1545.85	1287.02	866.335	959.667	902.26	1014.06	1812.63	974.721	1931.13	1626.12	1497.35
ENSG00000005844	ITGAL	integrin_subunit_alpha_L	protein_coding	16	30472658	30523567	+	ENST00000678203;ENST00000677830;ENST00000562652;ENST00000358164;ENST00000356798;ENST00000568926;ENST00000565864;ENST00000562857;ENST00000565348;ENST00000433423;ENST00000569725;ENST00000676652;ENST00000566149;ENST00000568012;ENST00000564935;ENST00000568987;ENST00000563615;ENST00000562020;ENST00000679323;ENST00000566267;ENST00000678574;ENST00000564632	30472658;30472711;30472719;30472729;30472742;30472745;30472746;30472751;30474001;30479090;30483891;30488883;30489000;30496432;30499172;30504872;30505387;30509359;30516784;30519756	30523567;30523185;30474607;30522968;30510414;30479190;30483964;30521779;30479174;30523181;30489304;30496201;30494856;30504219;30510395;30506772;30523159;30517070;30522243	3683	?;NM_001114380;NM_002209	?;membrane;integral_component_of_membrane;metal_ion_binding;plasma_membrane;cell_adhesion;signal_transduction;protein_binding;cell_surface;inflammatory_response;integrin-mediated_signaling_pathway;integrin_complex;external_side_of_plasma_membrane;phagocytosis;extracellular_exosome;specific_granule_membrane;cell-matrix_adhesion;cell_adhesion_mediated_by_integrin;integrin_binding;cell-cell_adhesion…	3	0	1	0	0	1	1	1	1	1	0	0	3	0	2	1	0	3
ENSG00000005882	PDK2	pyruvate_dehydrogenase_kinase_2	protein_coding	17	50094737	50112152	+	ENST00000007708;ENST00000508030;ENST00000503614;ENST00000503176;ENST00000508960;ENST00000505897;ENST00000505440;ENST00000614357;ENST00000511026;ENST00000512238;ENST00000515040;ENST00000510219;ENST00000506242;ENST00000503076;ENST00000512204;ENST00000506647	50094737;50094784;50095285;50095351;50095375;50095387;50095695;50095737;50095974;50097513;50104324;50105279;50106441;50108001;50108008	50111058;50106857;50108719;50112152;50097796;50106368;50107085;50111368;50097449;50106039;50108245;50108322;50107153;50108194;50110209;50109984	5164	NM_001199898;NM_002611;NM_001199900;NM_001199899	nucleotide_binding;protein_kinase_activity;ATP_binding;kinase_activity;transferase_activity;phosphorylation;nucleoplasm;cytosol;mitochondrion;mitochondrial_matrix;carbohydrate_metabolic_process;protein_homodimerization_activity;protein_binding;protein_phosphorylation;glucose_metabolic_process;insulin_receptor_signaling_pathway;pyruvate_dehydrogenase_(acetyl-transferring)_kinase_activity;regulatio…	443	431	426	624	616	601	248	273	252	522	438	438	407	324	365	312	321	327	447.887	431.847	482.731	664.138	612.962	567.752	293.759	283.614	286.509	455.874	436.031	408.254	354.572	311.726	382.552	304.916	271.584	279.153
ENSG00000005884	ITGA3	integrin_subunit_alpha_3	protein_coding	17	50055968	50090481	+	ENST00000506401;ENST00000505306;ENST00000320031;ENST00000007722;ENST00000508100;ENST00000570989;ENST00000512553;ENST00000505552;ENST00000510809;ENST00000505612;ENST00000506827;ENST00000507771;ENST00000515147;ENST00000504417;ENST00000506437;ENST00000514834	50055968;50056068;50056110;50056440;50056487;50063538;50070873;50071740;50072160;50075460;50076625;50077400;50078004;50080317;50086329;50088213	50076995;50090480;50090481;50089729;50064789;50066032;50074514;50074211;50075700;50076733;50079016;50079483;50081380;50089815	3675	?;NM_002204	?;protein_binding;membrane;integral_component_of_membrane;metal_ion_binding;plasma_membrane;cell_adhesion;focal_adhesion;cell_junction;cell_projection;cell_periphery;cell_surface;integrin-mediated_signaling_pathway;integrin_complex;external_side_of_plasma_membrane;extracellular_matrix_organization;regulation_of_Wnt_signaling_pathway;fibronectin_binding;integrin_binding;collagen_binding;protein_do…	4652	4449	3994	5677	5958	6541	3428	3900	3904	4925	4047	4581	4897	2263	3761	2840	4662	4647	4703.31	4457.74	4525.88	6042.16	5928.62	6179.14	4060.51	4051.62	4438.62	4301.11	4028.81	4269.89	4266.19	2177.27	3941.85	2775.52	3944.32	3967.05
ENSG00000005889	ZFX	zinc_finger_protein_X-linked	protein_coding	X	24149173	24216255	+	ENST00000497813;ENST00000428571;ENST00000539115;ENST00000379188;ENST00000419690;ENST00000379177;ENST00000304543;ENST00000459724;ENST00000480195;ENST00000338565;ENST00000474385	24149173;24149629;24149645;24149724;24149729;24149745;24149854;24151426;24172715;24172756	24150819;24179530;24216255;24179219;24216089;24209001;24172914;24211986;24179550	7543	?;NM_001178086;NM_001330327;NM_001178085;NM_003410;NM_001178095;NM_001178084	?;nucleus;regulation_of_transcription,_DNA-templated;metal_ion_binding;DNA_binding;nucleoplasm;nucleolus;regulation_of_transcription_by_RNA_polymerase_II;RNA_polymerase_II_cis-regulatory_region_sequence-specific_DNA_binding;DNA-binding_transcription_activator_activity,_RNA_polymerase_II-specific;positive_regulation_of_transcription_by_RNA_polymerase_II;chromatin;chromosome;chromatin_insulator_seq…	2123	2126	1858	1555	1814	1747	1622	1970	1549	1290	1059	1078	1179	1488	1039	2059	1978	1869	2146.42	2130.18	2105.43	1655.02	1805.05	1650.35	1921.28	2046.59	1761.12	1126.58	1054.24	1004.79	1027.13	1431.63	1088.96	2012.25	1673.5	1595.53
ENSG00000005893	LAMP2	lysosomal_associated_membrane_protein_2	protein_coding	X	120426148	120469365	-	ENST00000200639;ENST00000434600;ENST00000486593;ENST00000371335	120426148;120427827;120431248;120436494	120469296;120469365;120449068;120469306	3920	NM_002294;NM_001122606;NM_013995	membrane;integral_component_of_membrane;cytoplasmic_vesicle;intracellular_membrane-bounded_organelle;plasma_membrane;endosome;lysosomal_membrane;extracellular_space;endosome_membrane;autophagy;lysosome;autophagosome_membrane;enzyme_binding;protein_binding;extracellular_exosome;late_endosome_membrane;autophagosome_maturation;cellular_response_to_starvation;protein_targeting;platelet_dense_granule_…	3139	2925	2463	2706	2892	3179	2237	2751	2372	3617	3487	3218	3696	4095	2994	3752	3924	3942	3173.62	2930.75	2791	2880.06	2877.74	3003.13	2649.76	2857.95	2696.83	3158.8	3471.33	2999.46	3219.9	3939.88	3137.97	3666.81	3319.93	3365.2
ENSG00000005961	ITGA2B	integrin_subunit_alpha_2b	protein_coding	17	44372180	44389649	-	ENST00000648408;ENST00000587295;ENST00000262407;ENST00000592462;ENST00000592226;ENST00000591990;ENST00000589645;ENST00000592075;ENST00000592253;ENST00000592944	44372180;44372181;44373924;44380057;44383683;44383764;44383938;44384321	44385340;44376184;44389649;44383497;44385202;44385195;44385363;44385341;44385809	3674	?;NM_000419	membrane;integral_component_of_membrane;plasma_membrane;cell_adhesion;integrin-mediated_signaling_pathway;integrin_complex;extracellular_matrix_organization;metal_ion_binding;protein_binding;cell_surface;external_side_of_plasma_membrane;identical_protein_binding;extracellular_exosome;blood_microparticle;cell-matrix_adhesion;cell_adhesion_mediated_by_integrin;integrin_binding;cell-cell_adhesion;an…	78	115	80	47	50	54	25	25	28	89	48	72	9	0	16	10	16	13	78.8604	115.226	90.6537	50.0232	49.7534	51.0126	29.6128	25.972	31.8344	77.7256	47.7843	67.1102	7.84067	0	16.7694	9.77294	13.5369	11.0978
ENSG00000005981	ASB4	ankyrin_repeat_and_SOCS_box_containing_4	protein_coding	7	95478444	95540233	+	ENST00000257621;ENST00000428113;ENST00000325885	95478444;95485901;95485943	95496182;95528801;95540233	51666	?;NM_145872;NM_016116	?;protein_ubiquitination;intracellular_signal_transduction;ubiquitin_protein_ligase_binding;protein_binding;ubiquitin-protein_transferase_activity;protein_autoubiquitination;cytosol;Cul5-RING_ubiquitin_ligase_complex;positive_regulation_of_vasculogenesis;Cul2-RING_ubiquitin_ligase_complex;enzyme_binding;ubiquitin_protein_ligase_activity	1	0	0	1	0	0	0	0	0	0	2	0	0	0	0	0	0	0
ENSG00000006007	GDE1	glycerophosphodiester_phosphodiesterase_1	protein_coding	16	19501693	19522123	-	ENST00000353258;ENST00000564172;ENST00000563645;ENST00000569899;ENST00000569773	19501693;19502383;19503101;19503861;19507685	19522098;19522123;19505132;19517168;19521588	51573	NM_001324066;NM_001324067;NM_016641	membrane;integral_component_of_membrane;cytoplasmic_vesicle_membrane;cytoplasmic_vesicle;metal_ion_binding;plasma_membrane;hydrolase_activity;lipid_metabolic_process;phospholipid_metabolic_process;protein_binding;phosphoric_diester_hydrolase_activity;lysophospholipase_activity;N-acylethanolamine_metabolic_process;glycerophospholipid_catabolic_process;glycerophosphodiester_phosphodiesterase_activi…	2670	2807	2370	3024	3579	3884	1762	2152	1890	5004	4996	4646	5256	5927	3953	4606	4755	4521	2699.45	2812.52	2685.61	3218.51	3561.35	3669.13	2087.11	2235.67	2148.82	4370.1	4973.54	4330.48	4578.95	5702.48	4143.09	4501.42	4023	3859.48
ENSG00000006015	REX1BD	required_for_excision_1-B_domain_containing	protein_coding	19	18588685	18592337	+	ENST00000598375;ENST00000450195;ENST00000600997;ENST00000358607;ENST00000601736;ENST00000597371;ENST00000595490;ENST00000595077	18588685;18588796;18588798;18588802;18588809;18589602;18589872	18592334;18592336;18592337;18592327	55049	?;NM_001100419;NM_001100418	?;protein_binding	253	265	257	254	247	283	158	150	196	312	282	271	163	147	267	132	230	184	255.791	265.521	291.225	270.338	245.782	267.344	187.153	155.832	222.841	272.476	280.732	252.596	142.003	141.431	279.839	129.003	194.593	157.077
ENSG00000006016	CRLF1	cytokine_receptor_like_factor_1	protein_coding	19	18572220	18607741	-	ENST00000594325;ENST00000596360;ENST00000684169;ENST00000392386;ENST00000597131;ENST00000593286	18572220;18593237;18594362;18599700	18594435;18594134;18606799;18598593;18607741	9244	?;NM_004750	?;protein_binding;extracellular_region;external_side_of_plasma_membrane;positive_regulation_of_tyrosine_phosphorylation_of_STAT_protein;cytosol;positive_regulation_of_cell_population_proliferation;cytokine-mediated_signaling_pathway;cytokine_receptor_activity;extracellular_space;receptor_complex;cytokine_activity;negative_regulation_of_neuron_apoptotic_process;ciliary_neurotrophic_factor_receptor…	84	101	80	39	36	29	15	24	8	160	106	120	59	28	36	22	54	43	84.9266	101.198	90.6537	41.5086	35.8225	27.3957	17.7677	24.9331	9.09553	139.731	105.524	111.85	51.3999	26.9393	37.7311	21.5005	45.6871	36.7082
ENSG00000006025	OSBPL7	oxysterol_binding_protein_like_7	protein_coding	17	47807372	47821834	-	ENST00000007414;ENST00000583167;ENST00000392507;ENST00000579728;ENST00000613735;ENST00000578461;ENST00000580140;ENST00000580808;ENST00000584698;ENST00000580226;ENST00000585051	47807372;47807373;47807374;47807375;47808216;47815288;47816266;47816587;47819333;47819721	47821794;47817001;47821834;47820858;47821780;47809115;47821803;47816924;47819138;47821781;47821741	114881	NM_145798	protein_binding;cytoplasm;membrane;endoplasmic_reticulum;endoplasmic_reticulum_membrane;nucleoplasm;cytosol;plasma_membrane;lipid_transport;lipid_binding;intracellular_membrane-bounded_organelle;sterol_transport;bile_acid_biosynthetic_process;cholesterol_binding;cellular_response_to_cholesterol;regulation_of_autophagy;perinuclear_endoplasmic_reticulum;sterol_transporter_activity;sterol_binding;au…	206	193	163	211	227	195	118	101	144	261	191	194	131	46	118	72	122	149	208.272	193.379	184.707	224.572	225.881	184.212	139.773	104.927	163.72	227.937	190.142	180.825	114.125	44.2575	123.674	70.3652	103.219	127.198
ENSG00000006042	TMEM98	transmembrane_protein_98	protein_coding	17	32927910	32945106	+	ENST00000394642;ENST00000579849;ENST00000395149;ENST00000261713;ENST00000582227;ENST00000578289;ENST00000439138;ENST00000583437;ENST00000583120	32927910;32928153;32928045;32928071;32928204;32928210;32931034;32931387	32941613;32944315;32936447;32940977;32934363;32945106;32940978;32934308;32936468	26022	?;NM_001301746;NM_015544;NM_001033504	membrane;integral_component_of_membrane;endoplasmic_reticulum;endoplasmic_reticulum_membrane;plasma_membrane;extracellular_region;extracellular_space;protein_binding;extracellular_exosome;negative_regulation_of_myelination;T-helper_1_cell_differentiation;negative_regulation_of_oligodendrocyte_differentiation;negative_regulation_of_protein_processing;negative_regulation_of_protein_localization_to_…	0	0	0	0	0	0	0	0	0	0	0	0	0	0	1	0	1	0
ENSG00000006047	YBX2	Y-box_binding_protein_2	protein_coding	17	7288263	7294639	-	ENST00000571834;ENST00000571485;ENST00000007699;ENST00000571464;ENST00000570720;ENST00000570627;ENST00000571127	7288263;7288369;7289537;7290367;7293075	7293935;7294589;7294639;7290392;7290563;7294615;7294556	51087	?;NM_015982	?;nucleus;nucleic_acid_binding;RNA_binding;cytoplasm;DNA_binding;regulation_of_gene_expression;oocyte_development;transcription_by_RNA_polymerase_II;spermatogenesis;positive_regulation_of_cold-induced_thermogenesis;translational_attenuation	23	29	37	4	8	3	11	7	12	3	5	1	1	10	2	1	2	1	23.2537	29.057	41.9273	4.25729	7.96055	2.83404	13.0296	7.27215	13.6433	2.61997	4.97753	0.932087	0.871185	9.62119	2.09617	0.977294	1.69211	0.853679
ENSG00000006059	KRT33A	keratin_33A	protein_coding	17	41346092	41350828	-	ENST00000007735	41346092	41350828	3883	NM_004138	structural_molecule_activity;extracellular_space;intermediate_filament;epithelial_cell_differentiation;intermediate_filament_organization;cytoskeleton;cytosol	0	0	0	0	0	0	0	0	0	0	0	0	1	0	2	0	0	0
ENSG00000006062	MAP3K14	mitogen-activated_protein_kinase_kinase_kinase_14	protein_coding	17	45263119	45317029	-	ENST00000344686;ENST00000680632;ENST00000376926;ENST00000592267;ENST00000586644;ENST00000617331	45263119;45263128;45263135;45263151;45264636	45317020;45284949;45290976;45273966;45273602;45317029	9020	NM_003954	cytoplasm;intracellular_membrane-bounded_organelle;nucleotide_binding;protein_kinase_activity;protein_serine/threonine_kinase_activity;protein_serine/threonine/tyrosine_kinase_activity;ATP_binding;kinase_activity;transferase_activity;protein_serine_kinase_activity;protein_phosphorylation;phosphorylation;nucleoplasm;cytosol;fibrillar_center;MAPK_cascade;positive_regulation_of_I-kappaB_kinase/NF-ka…	89	90	71	79	81	105	137	185	164	159	123	170	340	206	319	246	368	339	89.9817	90.1768	80.4551	84.0815	80.6006	99.1913	162.278	192.192	186.458	138.858	122.447	158.455	296.203	198.196	334.34	240.414	311.349	289.397
ENSG00000006071	ABCC8	ATP_binding_cassette_subfamily_C_member_8	protein_coding	11	17392498	17476894	-	ENST00000644772;ENST00000643562;ENST00000531642;ENST00000528374;ENST00000302539;ENST00000389817;ENST00000683693;ENST00000646592;ENST00000646993;ENST00000526037;ENST00000532220;ENST00000529967;ENST00000682185;ENST00000682673;ENST00000682051;ENST00000684371;ENST00000684571;ENST00000684555;ENST00000682215;ENST00000642611;ENST00000644484;ENST00000682805;ENST00000684404;ENST00000683365;ENST00000683153…	17392498;17392885;17392894;17392897;17392898;17392903;17392911;17392913;17392914;17392917;17392925;17392927;17392935;17392937;17392947;17392979;17392988;17393041;17393072;17393076;17393080;17393108;17394287;17396811;17396933;17396935;17397155;17406448;17406677;17408434;17410246;17410597;17426920;17427886;17427905;17430587;17430597;17430648;17430673;17431398;17448101;17448141;17448144;17450779;174…	17476807;17476844;17395885;17404647;17476845;17461658;17476834;17395517;17408943;17428587;17445949;17476789;17476817;17476852;17476854;17476872;17476876;17476894;17428568;17476811;17476839;17476801;17476891;17476857;17476760;17476769;17476784;17427919;17461689;17394997;17402753;17407772;17395917;17395915;17407439;17476843;17476674;17476819;17402678;17404561;17432227;17476841;17413552;17476879;174…	6833	NM_001351295;NM_001287174;NM_000352;NM_001351297;NM_001351296	membrane;integral_component_of_membrane;transmembrane_transport;nucleotide_binding;ATP_binding;potassium_ion_transport;ABC-type_transporter_activity;sulfonylurea_receptor_activity;plasma_membrane;potassium_channel_activity;ATPase-coupled_transmembrane_transporter_activity;transmembrane_transporter_binding;ATP-activated_inward_rectifier_potassium_channel_activity;ATPase-coupled_cation_transmembran…	2	1	3	4	0	4	2	2	4	1	4	1	3	3	6	0	2	0	2.02206	1.00196	3.39951	4.25729	0	3.77871	2.36903	2.07776	4.54777	0.873322	3.98202	0.932087	2.61356	2.88636	6.28852	0	1.69211	0
ENSG00000006116	CACNG3	calcium_voltage-gated_channel_auxiliary_subunit_gamma_3	protein_coding	16	24256335	24362412	+	ENST00000005284	24256335	24362412	10368	NM_006539	membrane;integral_component_of_membrane;ion_transport;voltage-gated_ion_channel_activity;regulation_of_ion_transmembrane_transport;calcium_ion_transport;calcium_channel_activity;calcium_ion_transmembrane_transport;plasma_membrane;voltage-gated_calcium_channel_activity;regulation_of_AMPA_receptor_activity;AMPA_glutamate_receptor_complex;protein_targeting;protein_localization;voltage-gated_calcium_…	0	0	0	0	0	0	0	0	0	0	0	0	0	0	0	1	0	0
ENSG00000006118	TMEM132A	transmembrane_protein_132A	protein_coding	11	60924460	60937159	+	ENST00000453848;ENST00000537065;ENST00000544065;ENST00000005286;ENST00000543732;ENST00000540276;ENST00000537110;ENST00000534983;ENST00000544098;ENST00000536409;ENST00000536928;ENST00000538090;ENST00000540112;ENST00000535480	60924460;60924463;60924470;60924481;60924492;60924498;60925704;60927049;60927068;60931755;60933997;60934338;60934643;60935318	60937159;60926631;60930659;60925707;60927858;60926643;60934607;60934617;60934608;60935347;60935415;60937142	54972	NM_178031;NM_017870	membrane;integral_component_of_membrane;Golgi_apparatus;endoplasmic_reticulum;endoplasmic_reticulum_membrane;Golgi_membrane;extracellular_exosome;molecular_function;biological_process;endoplasmic_reticulum_lumen	2177	2865	1986	813	766	760	780	740	720	1137	738	930	535	215	582	347	1039	820	2201.01	2870.63	2250.48	865.295	762.223	717.956	923.92	768.77	818.598	992.967	734.683	866.841	466.084	206.855	609.987	339.121	879.053	700.017
ENSG00000006125	AP2B1	adaptor_related_protein_complex_2_subunit_beta_1	protein_coding	17	35578046	35726413	+	ENST00000589774;ENST00000616784;ENST00000621914;ENST00000621668;ENST00000616681;ENST00000620039;ENST00000590538;ENST00000591610;ENST00000612035;ENST00000610402;ENST00000614600;ENST00000590432;ENST00000612116;ENST00000588093;ENST00000592167;ENST00000593014;ENST00000591561;ENST00000619183;ENST00000588116;ENST00000587805;ENST00000618940;ENST00000628168	35578046;35586899;35587274;35587314;35587322;35587367;35587416;35587452;35587531;35587566;35587738;35607837;35621275;35624582;35650650;35587515;35594031	35608315;35657791;35726409;35670898;35724086;35724089;35608165;35608292;35726413;35605801;35724091;35601037;35605766;35608260;35626720;35657615;35660120;35600985	163	?;NM_001282;NM_001030006	membrane;intracellular_protein_transport;protein_transport;vesicle-mediated_transport;membrane_coat;intracellular_vesicle;clathrin_binding;protein_binding;clathrin-coated_pit;plasma_membrane;clathrin_adaptor_complex;endocytosis;postsynapse;AP-2_adaptor_complex;cytosol;endocytic_vesicle_membrane;clathrin-dependent_endocytosis;clathrin-coated_endocytic_vesicle_membrane;endolysosome_membrane;clathri…	5978	6408	5676	4587	5187	5478	4957	5656	5136	10707	9701	9661	6721	6220	5626	9125	10598	10039	6043.94	6420.59	6431.88	4882.05	5161.42	5174.95	5871.63	5875.89	5839.33	9350.66	9657.4	9004.89	5855.24	5984.38	5896.54	8917.81	8966.51	8570.08
ENSG00000006128	TAC1	tachykinin_precursor_1	protein_coding	7	97732084	97740472	+	ENST00000319273;ENST00000350485;ENST00000346867;ENST00000495916;ENST00000491437	97732086;97732084;97732161;97733954	97740472;97740438;97740465;97733090;97740063	6863	NM_003182;NM_013996;NM_013997;NM_013998	extracellular_region;synapse;neuropeptide_signaling_pathway;tachykinin_receptor_signaling_pathway;extracellular_space;chemical_synaptic_transmission;inflammatory_response;cell-cell_signaling;positive_regulation_of_cytosolic_calcium_ion_concentration;substance_P_receptor_binding;insemination;detection_of_abiotic_stimulus;sensory_perception_of_pain;response_to_pain;cellular_response_to_nerve_growth…	0	0	0	0	0	0	0	0	0	0	0	0	0	3	0	0	0	0
ENSG00000006194	ZNF263	zinc_finger_protein_263	protein_coding	16	3263800	3301401	+	ENST00000538765;ENST00000572748;ENST00000219069;ENST00000573578;ENST00000574253;ENST00000575823;ENST00000575332;ENST00000574674	3263800;3283485;3283491;3283506;3283510;3283955;3290212;3290403	3291029;3286060;3291460;3286884;3289835;3289875;3301400;3301401	?	?;NM_005741	?;nucleus;metal_ion_binding;DNA_binding;regulation_of_transcription,_DNA-templated;positive_regulation_of_transcription_by_RNA_polymerase_II;protein_binding;negative_regulation_of_transcription_by_RNA_polymerase_II;regulation_of_transcription_by_RNA_polymerase_II;DNA-binding_transcription_factor_activity,_RNA_polymerase_II-specific;RNA_polymerase_II_cis-regulatory_region_sequence-specific_DNA_bin…	622	633	567	610	640	683	709	830	717	697	607	605	1176	957	1275	1241	1629	1493	628.861	634.244	642.508	649.237	636.844	645.216	839.82	862.269	815.187	608.705	604.272	563.912	1024.51	920.748	1336.31	1212.82	1378.23	1274.54
ENSG00000006210	CX3CL1	C-X3-C_motif_chemokine_ligand_1	protein_coding	16	57372477	57385044	+	ENST00000006053;ENST00000563383;ENST00000564948;ENST00000565912	57372490;57372477;57372525;57376972	57385044;57385041;57382478;57385042	6376	NM_002996;NM_001304392	membrane;integral_component_of_membrane;plasma_membrane;cell_adhesion;extracellular_region;extracellular_space;chemotaxis;protein_binding;immune_response;cell_surface;cytokine_activity;inflammatory_response;cytokine-mediated_signaling_pathway;signaling_receptor_binding;chemokine_activity;defense_response;cell_chemotaxis;G_protein-coupled_receptor_signaling_pathway;CX3C_chemokine_receptor_binding;…	0	0	0	0	0	0	0	0	0	0	0	0	3	4	3	1	3	0
ENSG00000006282	SPATA20	spermatogenesis_associated_20	protein_coding	17	50543058	50555852	+	ENST00000504334;ENST00000006658;ENST00000356488;ENST00000503127;ENST00000505085;ENST00000502911;ENST00000510917;ENST00000511605;ENST00000505456;ENST00000508598;ENST00000505559;ENST00000515526;ENST00000511845;ENST00000511937;ENST00000503063;ENST00000512181;ENST00000634597;ENST00000505336;ENST00000635113;ENST00000512416;ENST00000511347;ENST00000505656;ENST00000504265;ENST00000515619;ENST00000508528…	50543058;50547174;50547126;50547127;50547129;50547153;50547161;50547180;50547184;50547205;50547209;50547999;50548013;50548019;50548049;50548060;50548073;50548076;50548850;50548883;50550108;50550212;50550272;50550400;50550734;50547089	50555850;50555852;50548618;50549329;50548863;50548172;50549304;50548581;50550891;50548703;50548902;50550802;50548814;50551356;50549409;50551072;50550851;50551384;50551669;50551985;50551108;50551939	64847	?;NM_022827;NM_001258372;NM_001258373	?;extracellular_region;carbohydrate_metabolic_process;cell_differentiation;spermatogenesis	488	503	430	501	524	611	261	269	303	776	600	653	269	125	282	179	263	302	493.383	503.988	487.263	533.226	521.416	577.199	309.158	279.458	344.493	677.698	597.303	608.653	234.349	120.265	295.56	174.936	222.513	257.811
ENSG00000115008	IL1A	interleukin_1_alpha	protein_coding	2	112773925	112784493	-	ENST00000263339	112773925	112784493	3552	NM_000575;NM_001371554	extracellular_space;cytoplasm;extracellular_region;cytosol;protein_binding;immune_response;inflammatory_response;cytokine_activity;interleukin-1_receptor_binding;positive_regulation_of_cell_division;cellular_response_to_lipopolysaccharide;positive_regulation_of_gene_expression;cytokine-mediated_signaling_pathway;copper_ion_binding;fever_generation;positive_regulation_of_interleukin-6_production;p…	30	47	30	124	118	184	232	258	245	1890	2659	1767	4241	3693	2104	1630	1493	1602	30.3309	47.0924	33.9951	131.976	117.418	173.821	274.807	268.031	278.551	1650.58	2647.05	1647	3694.7	3553.1	2205.17	1592.99	1263.16	1367.59
ENSG00000118557	PMFBP1	polyamine_modulated_factor_1_binding_protein_1	protein_coding	16	72112157	72176878	-	ENST00000537792;ENST00000537465;ENST00000237353;ENST00000379073;ENST00000537392;ENST00000535461;ENST00000539172;ENST00000543746;ENST00000536211;ENST00000540440;ENST00000355636	72112157;72119097;72119101;72124920;72150774;72154294;72154307;72154421;72164786;72119100	72124853;72172152;72172155;72172450;72150652;72171435;72171897;72172103;72172470;72176878;72171271	83449	?;NM_031293;NM_001160213	?;cilium;motile_cilium;cell_projection;spermatogenesis;molecular_function;sperm_connecting_piece;cytoplasm	10	10	8	6	5	7	3	9	2	587	494	541	304	365	198	418	338	340	10.1103	10.0196	9.06537	6.38594	4.97534	6.61275	3.55354	9.3499	2.27388	512.64	491.78	504.259	264.84	351.173	207.521	408.509	285.967	290.251
ENSG00000006377	DLX6	distal-less_homeobox_6	protein_coding	7	97005553	97011040	+	ENST00000518156;ENST00000493273;ENST00000555308	97005553;97006493;97007425	97011040;97010176;97010054	1750	NM_005222	nucleus;DNA_binding;regulation_of_transcription,_DNA-templated;DNA-binding_transcription_factor_activity,_RNA_polymerase_II-specific;regulation_of_transcription_by_RNA_polymerase_II;RNA_polymerase_II_cis-regulatory_region_sequence-specific_DNA_binding;chromatin;cell_differentiation;sequence-specific_double-stranded_DNA_binding;nervous_system_development;skeletal_system_development;DNA-binding_tra…	0	0	1	0	0	0	0	0	0	0	1	0	0	5	1	0	0	1
ENSG00000006432	MAP3K9	mitogen-activated_protein_kinase_kinase_kinase_9	protein_coding	14	70722526	70809534	-	ENST00000554752;ENST00000555993;ENST00000553414;ENST00000381250;ENST00000554146;ENST00000554024	70722526;70729651;70729666;70729936;70730135;70749553	70809513;70809534;70783440;70809506;70783445;70752956	4293	NM_001284230;NM_033141;NM_001284232;NM_001284231	nucleotide_binding;protein_kinase_activity;protein_serine/threonine_kinase_activity;protein_serine/threonine/tyrosine_kinase_activity;ATP_binding;kinase_activity;transferase_activity;protein_serine_kinase_activity;protein_phosphorylation;phosphorylation;MAPK_cascade;apoptotic_process;protein_homodimerization_activity;protein_binding;MAP_kinase_kinase_kinase_activity;protein_autophosphorylation;ce…	1304	1384	1099	712	780	714	854	1003	896	1376	1002	1239	1087	679	736	1200	1661	1485	1318.38	1386.72	1245.35	757.798	776.154	674.501	1011.57	1041.99	1018.7	1201.69	997.496	1154.86	946.978	653.279	771.392	1172.75	1405.3	1267.71
ENSG00000006451	RALA	RAS_like_proto-oncogene_A	protein_coding	7	39623565	39708120	+	ENST00000468201;ENST00000005257;ENST00000436179;ENST00000434466;ENST00000466491	39623565;39623572;39623886;39686687;39700880	39706391;39708120;39690570;39706308;39706302	5898	?;NM_005402	?;protein_binding;membrane;nucleotide_binding;cell_cycle;plasma_membrane;hydrolase_activity;mitochondrion;ubiquitin_protein_ligase_binding;signal_transduction;GTPase_activity;GTP_binding;focal_adhesion;cell_division;exocytosis;G_protein_activity;cell_surface;cleavage_furrow;Ras_protein_signal_transduction;positive_regulation_of_mitochondrial_fission;extracellular_exosome;Flemming_body;chemotaxis;…	1641	1664	1531	1520	1820	1912	2138	2763	2401	1451	1491	1381	1778	3348	1456	2656	2321	2332	1659.1	1667.27	1734.88	1617.77	1811.03	1806.23	2532.49	2870.42	2729.8	1267.19	1484.3	1287.21	1548.97	3221.17	1526.01	2595.69	1963.7	1990.78
ENSG00000006453	BAIAP2L1	BAR/IMD_domain_containing_adaptor_protein_2_like_1	protein_coding	7	98291650	98401090	-	ENST00000005260;ENST00000480580;ENST00000462558;ENST00000473569;ENST00000479789	98291650;98304196;98308304;98317237;98355041	98401090;98306957;98401068;98355426;98400337	?	NM_018842	cytoplasm;nucleoplasm;cytosol;plasma_membrane;actin_binding;cytoskeleton;protein_binding;regulation_of_actin_filament_polymerization;plasma_membrane_organization;extracellular_exosome;positive_regulation_of_actin_filament_polymerization;actin_filament_bundle_assembly;cadherin_binding_involved_in_cell-cell_adhesion;cell-cell_adhesion;adherens_junction;proline-rich_region_binding;actin_cytoskeleton…	1275	1259	1182	1439	1559	1758	919	1028	976	2274	2098	2106	2171	2403	1745	2168	2090	2284	1289.06	1261.47	1339.41	1531.56	1551.31	1660.75	1088.57	1067.97	1109.66	1985.93	2088.57	1962.97	1891.34	2311.97	1828.91	2118.77	1768.26	1949.8
ENSG00000006459	KDM7A	lysine_demethylase_7A	protein_coding	7	140084746	140176983	-	ENST00000397560;ENST00000472616;ENST00000478996	140084746;140084855;140090903	140176983;140119142;140092141	80853	NM_030647	nucleus;metal_ion_binding;nucleoplasm;nucleolus;oxidoreductase_activity;zinc_ion_binding;chromatin_organization;dioxygenase_activity;nervous_system_development;methylated_histone_binding;iron_ion_binding;regulation_of_transcription_by_RNA_polymerase_II;histone_demethylase_activity;2-oxoglutarate-dependent_dioxygenase_activity;transcription_coregulator_activity;histone_demethylase_activity_(H3-K9_…	986	908	820	712	856	858	820	1080	1062	1576	1715	1528	1272	1217	743	2590	2135	2276	996.876	909.784	929.2	757.798	851.779	810.534	971.301	1121.99	1207.43	1376.35	1707.29	1424.23	1108.15	1170.9	778.729	2531.19	1806.33	1942.97
ENSG00000006468	ETV1	ETS_variant_transcription_factor_1	protein_coding	7	13891229	13991425	-	ENST00000430479;ENST00000405192;ENST00000405358;ENST00000403527;ENST00000405218;ENST00000443137;ENST00000403685;ENST00000493831;ENST00000472931;ENST00000438956;ENST00000476720;ENST00000443608;ENST00000497115;ENST00000476355;ENST00000421381;ENST00000431887;ENST00000460438;ENST00000483075;ENST00000433547;ENST00000485475;ENST00000420159;ENST00000242066;ENST00000399357	13891229;13893030;13893268;13894155;13894381;13895736;13895858;13900373;13906198;13906501;13911247;13911282;13931642;13935711;13935893;13939196;13958757;13974864;13988159;13989308;13891233	13989666;13989676;13988873;13986514;13989947;13990690;13991249;13906498;13985489;13986452;13985520;13986441;13987025;13988513;13991425;13991384;13989103;13989639;13990489	2115	NM_001370556;NM_004956;NM_001163147;NM_001163150;NM_001370555;NM_001163149;NM_001163151;NM_001163148;NM_001163152	nucleus;DNA_binding;regulation_of_transcription,_DNA-templated;regulation_of_transcription_by_RNA_polymerase_II;DNA-binding_transcription_factor_activity;transcription_by_RNA_polymerase_II;sequence-specific_DNA_binding;protein_binding;DNA-binding_transcription_factor_activity,_RNA_polymerase_II-specific;chromatin;cell_differentiation;RNA_polymerase_II_cis-regulatory_region_sequence-specific_DNA_b…	600	501	546	691	880	874	462	470	547	272	292	259	233	238	136	348	265	342	606.618	501.984	618.711	735.447	875.661	825.649	547.245	488.273	621.907	237.543	290.688	241.41	202.986	228.984	142.54	340.098	224.205	291.958
ENSG00000006530	AGK	acylglycerol_kinase	protein_coding	7	141551278	141655244	+	ENST00000473247;ENST00000649365;ENST00000649014;ENST00000648489;ENST00000650365;ENST00000495028;ENST00000648690;ENST00000649286;ENST00000649790;ENST00000473884;ENST00000647568;ENST00000649914;ENST00000648395;ENST00000648068;ENST00000650547;ENST00000649538;ENST00000650006;ENST00000492693;ENST00000494688;ENST00000465241;ENST00000496784;ENST00000647898;ENST00000496273;ENST00000494053;ENST00000629555	141551395;141551403;141551404;141551407;141551410;141551412;141551418;141551419;141551432;141551434;141551564;141555439;141555453;141555456;141555466;141593155;141601221;141649131;141551278	141653147;141654052;141654231;141650551;141652888;141599308;141636981;141655244;141654226;141621790;141653857;141654097;141654072;141653831;141654058;141615880;141650599;141594195;141651575;141616024;141597340;141625585;141616368;141653065;141654409	55750	?;NM_018238;NM_001364948	intracellular_membrane-bounded_organelle;mitochondrion;NAD+_kinase_activity;kinase_activity;phosphorylation;membrane;nucleotide_binding;ATP_binding;transferase_activity;mitochondrial_inner_membrane;lipid_metabolic_process;protein_binding;integral_component_of_mitochondrial_inner_membrane;mitochondrial_membrane;mitochondrial_intermembrane_space;diacylglycerol_kinase_activity;glycerolipid_metabolic…	432	372	369	578	681	800	463	546	500	731	699	740	402	348	428	829	898	936	436.765	372.731	418.14	615.179	677.642	755.743	548.429	567.227	568.471	638.398	695.858	689.744	350.216	334.817	448.581	810.177	759.759	799.044
ENSG00000006534	ALDH3B1	aldehyde_dehydrogenase_3_family_member_B1	protein_coding	11	68008578	68029282	+	ENST00000614849;ENST00000615368;ENST00000619675;ENST00000342456;ENST00000617288;ENST00000617449;ENST00000612297;ENST00000616697;ENST00000527514	68008578;68010327;68010343;68010367;68014968;68015294;68018581;68021844	68028696;68029282;68028157;68029276;68028694;68021522;68028110;68021852;68024615	221	NM_001161473;NM_000694;NM_001290059;NM_001030010;NM_001290058	membrane;plasma_membrane;oxidoreductase_activity;lipid_metabolic_process;protein_binding;oxidoreductase_activity,_acting_on_the_aldehyde_or_oxo_group_of_donors,_NAD_or_NADP_as_acceptor;cellular_aldehyde_metabolic_process;vesicle;cytoplasm;aldehyde_dehydrogenase_(NAD+)_activity;extracellular_exosome;specific_granule_membrane;secretory_granule_membrane;sphingolipid_biosynthetic_process;benzaldehyde…	3812	4298	3556	2832	2936	2941	1503	1671	1743	2324	1617	1938	1084	463	785	639	1016	919	3854.05	4306.45	4029.55	3014.16	2921.52	2778.3	1780.32	1735.97	1981.69	2029.6	1609.73	1806.38	944.365	445.461	822.748	624.491	859.593	784.531
ENSG00000006555	TTC22	tetratricopeptide_repeat_domain_22	protein_coding	1	54779712	54801323	-	ENST00000371276;ENST00000488771;ENST00000371274;ENST00000448308;ENST00000474654	54779712;54781596;54784551;54784554;54786643	54801323;54787995;54801198;54787792;54787905	55001	NM_001114108;NM_017904	protein_binding	14	17	1	2	15	9	8	1	8	11	14	18	11	70	1	5	14	7	14.1544	17.0334	1.13317	2.12865	14.926	8.50211	9.4761	1.03888	9.09553	9.60654	13.9371	16.7776	9.58304	67.3483	1.04809	4.88647	11.8448	5.97575
ENSG00000006576	PHTF2	putative_homeodomain_transcription_factor_2	protein_coding	7	77798773	77957503	+	ENST00000422959;ENST00000416283;ENST00000307305;ENST00000424760;ENST00000415251;ENST00000275575;ENST00000450574;ENST00000248550;ENST00000454592;ENST00000479515;ENST00000468351;ENST00000470215	77798773;77798792;77798805;77798813;77798888;77798901;77840130;77840180;77906261;77908935;77920425;77940199	77957226;77957503;77957225;77940459;77923392;77924151;77957222;77938013;77922886;77954894	57157	NM_001127357;NM_001127358;NM_001366084;NM_001366086;NM_001366087;NM_020432;NM_001366082;NM_001366085;NM_001366083;NM_001366088;NM_001127360;NM_001366081;NM_001127359;NM_001366089	membrane;integral_component_of_membrane;endoplasmic_reticulum	1741	1550	1338	1142	1342	1285	634	843	710	1518	1488	1356	1074	1526	1030	1152	1143	1216	1760.2	1553.05	1516.18	1215.46	1335.38	1213.91	750.981	875.774	807.229	1325.7	1481.31	1263.91	935.653	1468.19	1079.53	1125.84	967.043	1038.07
ENSG00000006606	CCL26	C-C_motif_chemokine_ligand_26	protein_coding	7	75769533	75789896	-	ENST00000394905;ENST00000005180	75769533;75769538	75789896;75772211	10344	NM_006072;NM_001371936;NM_001371938	extracellular_region;extracellular_space;chemotaxis;protein_binding;immune_response;cytokine_activity;inflammatory_response;chemokine_activity;G_protein-coupled_receptor_signaling_pathway;CCR3_chemokine_receptor_binding;receptor_ligand_activity;CCR_chemokine_receptor_binding;positive_regulation_of_endothelial_cell_proliferation;monocyte_chemotaxis;signal_transduction;cell-cell_signaling;positive_…	44	54	26	16	8	12	5	2	3	22	24	24	41	26	37	0	9	3	44.4853	54.1061	29.4624	17.0292	7.96055	11.3361	5.92256	2.07776	3.41083	19.2131	23.8921	22.3701	35.7186	25.0151	38.7792	0	7.61451	2.56104
ENSG00000006607	FARP2	FERM,_ARH/RhoGEF_and_pleckstrin_domain_protein_2	protein_coding	2	241356285	241494841	+	ENST00000264042;ENST00000627550;ENST00000478489;ENST00000373287;ENST00000479427;ENST00000492868;ENST00000418082;ENST00000445489;ENST00000464142;ENST00000473082;ENST00000467260;ENST00000471447;ENST00000485051;ENST00000413432;ENST00000476799;ENST00000473510;ENST00000422951;ENST00000496470;ENST00000491425;ENST00000486736;ENST00000470617;ENST00000444371;ENST00000412332	241356285;241356289;241356295;241356297;241356299;241372560;241372678;241372849;241373082;241373189;241386743;241410941;241410945;241434230;241456435;241462532;241463336;241463580;241471312;241484090;241488148;241489961;241493393	241494841;241465778;241405403;241466030;241395984;241395644;241407608;241403923;241403902;241405402;241432241;241434187;241447149;241463458;241463525;241466036;241468320;241488510;241491649;241494840;241494119	9855	NM_014808;NM_001282984;NM_001282983	cell_adhesion;regulation_of_catalytic_activity;guanyl-nucleotide_exchange_factor_activity;cytoskeleton;cytoskeletal_protein_binding;cytosol;podosome_assembly;cytoplasm;osteoclast_differentiation;semaphorin-plexin_signaling_pathway;actin_cytoskeleton_reorganization;neuron_remodeling;Rac_protein_signal_transduction;hair_cycle_process;regulation_of_integrin_activation	708	838	678	962	1025	1150	571	711	641	542	436	488	507	413	476	520	633	617	715.81	839.647	768.29	1023.88	1019.95	1086.38	676.357	738.642	728.78	473.34	434.04	454.858	441.691	397.355	498.889	508.193	535.554	526.72
ENSG00000197614	MFAP5	microfibril_associated_protein_5	protein_coding	12	8637346	8662888	-	ENST00000535411;ENST00000543467;ENST00000359478;ENST00000433590;ENST00000396549;ENST00000543369;ENST00000544211;ENST00000535336;ENST00000538694;ENST00000537009;ENST00000534833;ENST00000544889;ENST00000538107;ENST00000537128;ENST00000540087	8637346;8641246;8645943;8646490;8647590;8647638;8647877;8647956;8648102;8648140;8650378;8650564;8651729;8654264;8648091	8662073;8650554;8662826;8662884;8662687;8662689;8662725;8658578;8662702;8662675;8662619;8662888;8662104	8076	?;NM_003480;NM_001297711;NM_001297709;NM_001297710;NM_001297712	cellular_anatomical_entity;extracellular_region;microfibril;collagen-containing_extracellular_matrix;extracellular_matrix_structural_constituent;definitive_hemopoiesis;embryonic_eye_morphogenesis;supramolecular_fiber_organization;extracellular_matrix	27	35	26	26	30	24	11	5	7	1822	1614	1573	2237	2362	1652	664	551	561	27.2978	35.0688	29.4624	27.6724	29.8521	22.6723	13.0296	5.19439	7.95859	1591.19	1606.75	1466.17	1948.84	2272.52	1731.44	648.924	466.177	478.914
ENSG00000006625	GGCT	gamma-glutamylcyclotransferase	protein_coding	7	30496621	30504841	-	ENST00000275428;ENST00000440082;ENST00000005374;ENST00000409144;ENST00000426081;ENST00000447901;ENST00000409390;ENST00000409436	30496621;30496623;30496633;30496784;30496977;30497002;30497473	30504829;30504841;30504801;30500680;30504799;30504816	79017	NM_024051;NM_001199816;NM_001199817;NM_001199815	lyase_activity;cytosol;protein_homodimerization_activity;gamma-glutamylcyclotransferase_activity;extracellular_exosome;release_of_cytochrome_c_from_mitochondria	360	357	309	641	702	822	280	321	312	442	512	476	478	848	471	655	494	547	363.971	357.701	350.15	682.231	698.538	776.526	331.664	333.48	354.726	386.008	509.699	443.673	416.427	815.877	493.649	640.128	417.952	466.962
ENSG00000006634	DBF4	DBF4_zinc_finger	protein_coding	7	87876216	87909553	+	ENST00000413643;ENST00000495067;ENST00000265728;ENST00000431138;ENST00000486925;ENST00000430279;ENST00000498144;ENST00000498726	87876216;87876487;87876493;87876534;87876583;87876600;87887968;87896183	87908376;87878557;87909553;87908373;87885183;87907386;87907219;87900815	10926	?;NM_006716;NM_001318062;NM_001318060;NM_001318061	nucleus;nucleic_acid_binding;zinc_ion_binding;metal_ion_binding;cell_cycle;nucleoplasm;regulation_of_catalytic_activity;nuclear_body;protein_binding;DNA_replication;positive_regulation_of_protein_serine/threonine_kinase_activity;G1/S_transition_of_mitotic_cell_cycle;enzyme_activator_activity;protein_serine/threonine_kinase_activator_activity;positive_regulation_of_nuclear_cell_cycle_DNA_replicati…	849	776	665	879	1063	1104	386	490	477	720	730	653	666	1180	669	1084	773	881	858.365	777.525	753.559	935.54	1057.76	1042.93	457.222	509.05	542.321	628.792	726.719	608.653	580.209	1135.3	701.17	1059.39	654.002	752.091
ENSG00000006638	TBXA2R	thromboxane_A2_receptor	protein_coding	19	3594507	3606875	-	ENST00000375190;ENST00000589966;ENST00000411851;ENST00000587717	3594507;3594552;3594780;3597922	3606875;3600669;3606660;3600133	6915	NM_001060;NM_201636	nuclear_speck;membrane;integral_component_of_membrane;G_protein-coupled_receptor_activity;G_protein-coupled_receptor_signaling_pathway;plasma_membrane;regulation_of_catalytic_activity;signal_transduction;protein_binding;guanyl-nucleotide_exchange_factor_activity;positive_regulation_of_vasoconstriction;adenylate_cyclase-activating_G_protein-coupled_receptor_signaling_pathway;thromboxane_receptor_a…	488	623	477	210	187	195	170	186	152	653	475	588	186	81	159	142	231	225	493.383	624.224	540.522	223.508	186.078	184.212	201.367	193.231	172.815	570.279	472.865	548.067	162.04	77.9316	166.646	138.776	195.439	192.078
ENSG00000006652	IFRD1	interferon_related_developmental_regulator_1	protein_coding	7	112422887	112481017	+	ENST00000675578;ENST00000432734;ENST00000005558;ENST00000621379;ENST00000443101;ENST00000445335;ENST00000417662;ENST00000429071;ENST00000674887;ENST00000675041;ENST00000675717;ENST00000674915;ENST00000403825;ENST00000476927;ENST00000440625;ENST00000535603;ENST00000466459;ENST00000486688;ENST00000421296;ENST00000489994;ENST00000470441;ENST00000462155	112422887;112422968;112423144;112435448;112450049;112450126;112450458;112450460;112451020;112452058;112456996;112457531;112461332;112467377;112467677;112468086	112477156;112450780;112475527;112477200;112456073;112455855;112450741;112458336;112476149;112476163;112477203;112458912;112458982;112468104;112462122;112472244;112476186;112472861;112481017	3475	NM_001007245;NM_001197080;NM_001550;NM_001197079	cell_differentiation;nucleus;myoblast_fate_determination	473	416	377	404	461	500	290	375	371	462	431	446	765	959	734	736	711	701	478.217	416.817	427.205	429.987	458.727	472.339	343.509	389.579	421.805	403.475	429.063	415.711	666.457	922.672	769.296	719.289	601.546	598.429
ENSG00000006659	LGALS14	galectin_14	protein_coding	19	39704481	39709444	+	ENST00000392052;ENST00000360675;ENST00000601802	39704481;39704502	39709444;39709313;39709412	56891	NM_020129;NM_203471	nucleus;nucleoplasm;carbohydrate_binding;apoptotic_process;protein_binding;positive_regulation_of_T_cell_apoptotic_process	0	0	0	0	0	0	0	0	0	0	0	0	0	0	0	0	0	0
ENSG00000006695	COX10	cytochrome_c_oxidase_assembly_factor_heme_A:farnesyltransferase_COX10	protein_coding	17	14069490	14231736	+	ENST00000670279;ENST00000664217;ENST00000429152;ENST00000261643;ENST00000581931;ENST00000580561;ENST00000458492	14069490;14069496;14069504;14069604;14210488	14217916;14231736;14077322;14208677;14207513;14207585;14217922	1352	?;NM_001303	membrane;integral_component_of_membrane;transferase_activity;mitochondrial_membrane;heme_biosynthetic_process;transferase_activity,_transferring_alkyl_or_aryl_(other_than_methyl)_groups;protoheme_IX_farnesyltransferase_activity;nucleolus;cytosol;mitochondrion;lipid_metabolic_process;mitochondrial_inner_membrane;farnesyltranstransferase_activity;heme_A_biosynthetic_process;respiratory_chain_comple…	421	442	419	565	612	686	471	492	509	768	702	639	889	1036	758	925	943	905	425.644	442.869	474.799	601.343	608.982	648.05	557.906	511.128	578.703	670.711	698.845	595.603	774.484	996.755	794.45	903.997	797.831	772.579
ENSG00000006704	GTF2IRD1	GTF2I_repeat_domain_containing_1	protein_coding	7	74453790	74602605	+	ENST00000265755;ENST00000424337;ENST00000455841;ENST00000476977;ENST00000489094;ENST00000470715;ENST00000486086	74453790;74453906;74453970;74505992;74508075;74545762;74600960	74602590;74602605;74602604;74602591;74559660;74601106;74602583	9569	NM_016328;NM_005685;NM_001199207	nucleus;nucleoplasm;cytosol;DNA_binding;transcription_by_RNA_polymerase_II;DNA-binding_transcription_factor_activity;regulation_of_transcription,_DNA-templated;protein_binding;DNA-binding_transcription_factor_activity,_RNA_polymerase_II-specific;RNA_polymerase_II_cis-regulatory_region_sequence-specific_DNA_binding;DNA-binding_transcription_repressor_activity,_RNA_polymerase_II-specific;negative_r…	2399	2591	2148	2495	2493	2549	1259	1349	1507	2125	1700	1833	1899	1045	1682	1503	2162	2294	2425.46	2596.09	2434.05	2655.49	2480.71	2407.99	1491.3	1401.45	1713.37	1855.81	1692.36	1708.52	1654.38	1005.41	1762.88	1468.87	1829.17	1958.34
ENSG00000006712	PAF1	PAF1_homolog,_Paf1/RNA_polymerase_II_complex_component	protein_coding	19	39385629	39391154	-	ENST00000221265;ENST00000595564;ENST00000595379;ENST00000416728;ENST00000598594;ENST00000595797;ENST00000597365;ENST00000598127	39385629;39385853;39386365;39386482;39388842;39389294;39389886;39390069	39391106;39391154;39386766;39391117;39389198;39391082	54623	NM_019088;NM_001256826	nucleus;nucleoplasm;cell_junction;chromatin_binding;negative_regulation_of_transcription_by_RNA_polymerase_II;endodermal_cell_fate_commitment;transcription_elongation_from_RNA_polymerase_II_promoter;histone_modification;stem_cell_population_maintenance;cellular_response_to_lipopolysaccharide;Cdc73/Paf1_complex;Wnt_signaling_pathway;protein_binding;mRNA_polyadenylation;histone_monoubiquitination;n…	1635	1342	1673	1618	1794	1881	1463	1745	1469	2285	2104	2309	2860	4859	2494	2836	2155	2435	1653.03	1344.64	1895.79	1722.08	1785.15	1776.94	1732.94	1812.84	1670.17	1995.54	2094.54	2152.19	2491.59	4674.93	2613.93	2771.61	1823.25	2078.71
ENSG00000006715	VPS41	VPS41_subunit_of_HOPS_complex	protein_coding	7	38722974	38932394	-	ENST00000310301;ENST00000395969;ENST00000490924;ENST00000448833;ENST00000482217;ENST00000439468;ENST00000462429;ENST00000466017;ENST00000485955;ENST00000413141;ENST00000265745;ENST00000414632;ENST00000418457;ENST00000457055	38722974;38725555;38726109;38726236;38726319;38741284;38758402;38772599;38774158;38795492;38795542;38796745;38817803;38821218	38909191;38909174;38727186;38745581;38745998;38745562;38765753;38797041;38775672;38831346;38929560;38932394	27072	NM_014396;NM_080631	membrane;intracellular_protein_transport;protein_transport;vesicle-mediated_transport;Golgi_apparatus;cytoplasmic_vesicle;metal_ion_binding;endosome;late_endosome;lysosomal_membrane;cytosol;endosome_membrane;protein_binding;autophagy;lysosome;late_endosome_membrane;early_endosome;intracellular_transport;identical_protein_binding;clathrin-coated_vesicle;HOPS_complex;Golgi-associated_vesicle;protei…	1308	1300	1112	1189	1377	1356	1186	1501	1235	1155	990	1027	1134	1261	861	1557	1537	1565	1322.43	1302.55	1260.09	1265.48	1370.21	1280.98	1404.83	1559.36	1404.12	1008.69	985.55	957.253	987.924	1213.23	902.403	1521.65	1300.39	1336.01
ENSG00000006740	ARHGAP44	Rho_GTPase_activating_protein_44	protein_coding	17	12789498	12991643	+	ENST00000379672;ENST00000340825;ENST00000580768;ENST00000262444;ENST00000544416;ENST00000578442;ENST00000538915;ENST00000583608;ENST00000578087;ENST00000581437;ENST00000584974	12789498;12789539;12789540;12789760;12790491;12949681;12955764;12973712;12980108;12984489	12991643;12991642;12990584;12929381;12959045;12974310;12981047;12985033;12988916	9912	NM_014859;NM_001321166;NM_001321167;NM_001321164;NM_001321168	cytoplasm;endosome;signal_transduction;cell_junction;exocytosis;GTPase_activator_activity;cell_projection;dendrite;synapse;recycling_endosome;protein_binding;presynapse;dendritic_spine;cytosol;regulation_of_small_GTPase_mediated_signal_transduction;postsynaptic_density;regulation_of_GTPase_activity;regulation_of_actin_cytoskeleton_organization;regulation_of_dendritic_spine_morphogenesis;phospholi…	499	470	420	421	391	404	308	350	323	580	478	550	254	187	195	291	379	351	504.504	470.924	475.932	448.08	389.072	381.65	364.83	363.607	367.232	506.527	475.852	512.648	221.281	179.916	204.377	284.393	320.655	299.641
ENSG00000006744	ELAC2	elaC_ribonuclease_Z_2	protein_coding	17	12991612	13018065	-	ENST00000338034;ENST00000480891;ENST00000484122;ENST00000395962;ENST00000465825;ENST00000487229;ENST00000426905;ENST00000584650;ENST00000491478;ENST00000492559;ENST00000446899;ENST00000578991;ENST00000476042;ENST00000578104;ENST00000609345;ENST00000609101;ENST00000580504;ENST00000581499;ENST00000609757;ENST00000583371;ENST00000578071	12991612;12992391;12992392;12992393;12992560;12992611;12994430;12995703;12998412;12998449;13000177;13000225;13003506;13003549;13005772;13011663;13011687;13011693;13011724	13018027;13006546;13017628;13018021;13000897;13004108;13017999;13013239;12998508;13002384;13011670;13002725;13003554;13003786;13017615;13017683;13017664;13017643;13017590;13018065;13017966	60528	NM_173717;NM_018127;NM_001165962	nucleus;RNA_binding;metal_ion_binding;nucleoplasm;tRNA_processing;hydrolase_activity;mitochondrion;nuclease_activity;endonuclease_activity;3'-tRNA_processing_endoribonuclease_activity;tRNA_3'-trailer_cleavage,_endonucleolytic;mitochondrial_nucleoid;cytosol;mitochondrial_matrix;endoribonuclease_activity;tRNA_catabolic_process;tRNA_3'-end_processing;tRNA-specific_ribonuclease_activity;mitochondrial…	859	924	783	1591	1653	1938	782	818	907	1428	1193	1254	1544	1234	1490	1223	1732	1712	868.475	925.816	887.273	1693.34	1644.85	1830.79	926.289	849.802	1031.21	1247.1	1187.64	1168.84	1345.11	1187.25	1561.65	1195.23	1465.37	1461.5
ENSG00000006747	SCIN	scinderin	protein_coding	7	12570577	12660182	+	ENST00000341757;ENST00000297029;ENST00000417018;ENST00000436854;ENST00000523729;ENST00000518849;ENST00000519209;ENST00000486980;ENST00000473722;ENST00000476649	12570577;12570720;12570719;12570721;12588928;12589429;12589433;12595549;12611031;12622838	12653104;12660182;12581105;12578150;12625052;12622884;12653602;12625071;12629111;12626541	85477	?;NM_001112706;NM_033128	cytoplasm;metal_ion_binding;calcium_ion_binding;actin_binding;actin_filament_binding;cytoskeleton;cell_junction;cell_projection;cell_cortex;positive_regulation_of_apoptotic_process;actin_filament_capping;actin_filament_severing;negative_regulation_of_cell_population_proliferation;podosome;phosphatidylinositol-4,5-bisphosphate_binding;extracellular_exosome;actin_cytoskeleton;central_nervous_system…	401	385	331	502	609	515	131	153	197	15	13	9	15	18	19	10	7	22	405.423	385.757	375.079	534.29	605.997	486.51	155.171	158.948	223.978	13.0998	12.9416	8.38878	13.0678	17.3181	19.9137	9.77294	5.9224	18.7809
ENSG00000006756	ARSD	arylsulfatase_D	protein_coding	X	2903972	2929349	-	ENST00000381154;ENST00000458014;ENST00000495294;ENST00000217890;ENST00000481340;ENST00000494870;ENST00000559324	2903972;2904918;2906156;2913614;2914497;2920381;2920676	2929339;2909920;2929349;2929275;2917878;2929279	414	NM_001669;NM_009589	membrane;integral_component_of_membrane;metal_ion_binding;hydrolase_activity;catalytic_activity;lysosome;sulfuric_ester_hydrolase_activity;endoplasmic_reticulum_lumen;arylsulfatase_activity	71	78	67	75	81	100	90	88	96	111	80	107	194	89	128	63	94	84	71.7832	78.1533	75.9224	79.8242	80.6006	94.4679	106.606	91.4213	109.146	96.9387	79.6404	99.7333	169.01	85.6286	134.155	61.5696	79.5293	71.709
ENSG00000006757	PNPLA4	patatin_like_phospholipase_domain_containing_4	protein_coding	X	7898247	7927739	-	ENST00000381042;ENST00000444736;ENST00000537427;ENST00000442940	7898247;7898763;7902049	7927413;7927739	8228	NM_004650;NM_001142389;NM_001172672	hydrolase_activity;mitochondrion;lipid_metabolic_process;lipid_catabolic_process;cytoplasm;triglyceride_lipase_activity;retinyl-palmitate_esterase_activity;retinol_metabolic_process;membrane;cytosol;biological_process;lipid_homeostasis;lipid_droplet;triglyceride_catabolic_process;all-trans-retinyl-palmitate_hydrolase,_all-trans-retinol_forming_activity	226	245	223	480	544	545	362	487	444	389	374	320	445	278	316	279	314	300	228.493	245.481	252.697	510.875	541.317	514.85	428.794	505.934	504.802	339.722	372.319	298.268	387.677	267.469	331.195	272.665	265.662	256.104
ENSG00000006788	MYH13	myosin_heavy_chain_13	protein_coding	17	10300865	10373130	-	ENST00000252172;ENST00000418404;ENST00000621918	10300865;10300866	10373006;10373130;10364544	?	NM_003802	cytoplasm;nucleotide_binding;ATP_binding;cytoskeletal_motor_activity;actin_binding;actin_filament_binding;myosin_complex;calmodulin_binding;myosin_filament;extracellular_exosome;myofibril;microfilament_motor_activity;muscle_contraction;muscle_myosin_complex;cellular_response_to_starvation;protein_binding	0	0	0	0	1	0	0	0	0	0	0	0	0	1	0	0	0	0
ENSG00000006831	ADIPOR2	adiponectin_receptor_2	protein_coding	12	1688574	1788674	+	ENST00000537545;ENST00000357103;ENST00000540974;ENST00000543456;ENST00000535774;ENST00000544470;ENST00000537190	1688574;1691070;1691163;1760729;1772714;1772923;1780148	1772924;1788674;1731056;1777915;1780518;1778607;1780967	79602	?;NM_001375364;NM_001375365;NM_001375363;NM_024551	?;membrane;integral_component_of_membrane;metal_ion_binding;plasma_membrane;lipid_metabolic_process;fatty_acid_metabolic_process;protein_binding;signaling_receptor_activity;hormone-mediated_signaling_pathway;intrinsic_component_of_plasma_membrane;positive_regulation_of_cold-induced_thermogenesis;glucose_homeostasis;fatty_acid_oxidation;vascular_wound_healing;adipokinetic_hormone_receptor_activity…	2565	2603	2141	2580	2706	3087	1765	2091	1956	1776	1543	1666	2157	1774	1892	1929	2375	2390	2593.29	2608.11	2426.12	2745.95	2692.66	2916.22	2090.67	2172.29	2223.86	1551.02	1536.06	1552.86	1879.15	1706.8	1982.98	1885.2	2009.38	2040.29
ENSG00000006837	CDKL3	cyclin_dependent_kinase_like_3	protein_coding	5	134286350	134371047	-	ENST00000520693;ENST00000519312;ENST00000265334;ENST00000518990;ENST00000523054;ENST00000521118;ENST00000520592;ENST00000523832;ENST00000521755;ENST00000522501	134286350;134286438;134298424;134298432;134298629;134299425;134308001;134319031	134371042;134371047;134367171;134304422;134371041;134367070;134319389;134366523;134371004;134371043	51265	NM_001349366;NM_001349364;NM_001113575;NM_001349363;NM_001300853;NM_016508	?;cytoplasm;nucleotide_binding;protein_kinase_activity;protein_serine/threonine_kinase_activity;protein_serine/threonine/tyrosine_kinase_activity;ATP_binding;kinase_activity;transferase_activity;protein_serine_kinase_activity;protein_phosphorylation;phosphorylation;protein_binding;regulation_of_cell_cycle;nucleus;cyclin-dependent_protein_serine/threonine_kinase_activity;cellular_protein_modificat…	14	14	8	21	17	12	16	26	20	19	17	14	60	53	26	24	19	19	14.1544	14.0275	9.06537	22.3508	16.9162	11.3361	18.9522	27.0108	22.7388	16.5931	16.9236	13.0492	52.2711	50.9923	27.2503	23.4551	16.0751	16.2199
ENSG00000007001	UPP2	uridine_phosphorylase_2	protein_coding	2	157876702	158136154	+	ENST00000605860;ENST00000460456;ENST00000005756;ENST00000489438	157876702;158101868;158101876;158126426	158136154;158135227;158135298	151531	NM_001135098;NM_173355	cytoplasm;transferase_activity;identical_protein_binding;catalytic_activity;glycosyltransferase_activity;cytosol;protein_binding;UMP_salvage;uridine_phosphorylase_activity;pentosyltransferase_activity;nucleoside_metabolic_process;nucleotide_catabolic_process;deoxyuridine_phosphorylase_activity;uridine_catabolic_process;dCMP_catabolic_process;uridine_metabolic_process;type_III_intermediate_filamen…	0	0	0	0	0	0	0	0	1	0	0	0	1	1	0	0	0	2
ENSG00000007038	PRSS21	serine_protease_21	protein_coding	16	2817180	2826304	+	ENST00000450020;ENST00000005995;ENST00000570629;ENST00000570594;ENST00000574813;ENST00000571141;ENST00000577043;ENST00000575199;ENST00000574265;ENST00000575739	2817180;2817237;2817277;2817279;2817291;2817300;2817673;2817691;2817879;2818927	2821719;2821418;2821249;2821587;2817880;2821187;2821064;2821695;2826304	10942	NM_144957;NM_006799;NM_144956;NM_001270452	membrane;plasma_membrane;peptidase_activity;proteolysis;hydrolase_activity;protein_binding;serine-type_endopeptidase_activity;anchored_component_of_membrane;serine-type_peptidase_activity;spermatogenesis;extracellular_space;extracellular_region;cytoplasm	2486	2694	2428	1861	1855	1827	1116	1312	1341	2071	1736	1869	1087	736	1054	866	1282	1285	2513.42	2699.29	2751.34	1980.71	1845.85	1725.93	1321.92	1363.01	1524.64	1808.65	1728.2	1742.07	946.978	708.119	1104.68	846.337	1084.64	1096.98
ENSG00000007047	MARK4	microtubule_affinity_regulating_kinase_4	protein_coding	19	45079288	45305284	+	ENST00000587566;ENST00000262891;ENST00000300843;ENST00000592762;ENST00000590909;ENST00000588533;ENST00000588621;ENST00000592207;ENST00000590897	45079288;45251271;45251292;45251387;45258893;45262991;45264687;45271476;45280145	45266246;45305284;45305283;45280657;45266281;45271677;45288552;45287664	57787	?;NM_001199867;NM_031417	protein_kinase_activity;ATP_binding;protein_phosphorylation;cytoplasm;nucleotide_binding;protein_serine/threonine_kinase_activity;protein_serine/threonine/tyrosine_kinase_activity;kinase_activity;transferase_activity;protein_serine_kinase_activity;cell_cycle;phosphorylation;cytosol;cytoskeleton;cell_division;cell_projection;dendrite;tau-protein_kinase_activity;protein_binding;neuron_projection;ne…	880	922	857	711	723	787	519	538	688	960	714	783	830	404	711	477	738	730	889.707	923.812	971.127	756.734	719.435	743.462	614.762	558.916	782.216	838.389	710.791	729.824	723.084	388.696	745.19	466.169	624.39	623.186
ENSG00000007062	PROM1	prominin_1	protein_coding	4	15963076	16084378	-	ENST00000503884;ENST00000447510;ENST00000505450;ENST00000513448;ENST00000508167;ENST00000510224;ENST00000513946;ENST00000539194;ENST00000540805;ENST00000675613;ENST00000675377;ENST00000511270;ENST00000511153;ENST00000502943;ENST00000508322;ENST00000508940;ENST00000514967;ENST00000504842;ENST00000513108;ENST00000502501;ENST00000514693;ENST00000512304	15963076;15968228;15968230;15968234;15968258;15968446;15969092;15971067;15985511;16003267;16018301;16075734;16075786;16075864;16075975;16075999;16076059;16076441;16076566	15984303;16084023;16084378;15971945;16083732;16083701;16083704;16083473;16075906;15986037;16075778;16038014;16083465;16082608;16080700;16080688;16083658;16080677	8842	?;NM_006017;NM_001145848;NM_001371406;NM_001145847;NM_001145850;NM_001145851;NM_001145852;NM_001371408;NM_001371407;NM_001145849	membrane;integral_component_of_membrane;cellular_anatomical_entity;microvillus_membrane;endoplasmic_reticulum;plasma_membrane;cilium;extracellular_space;apical_plasma_membrane;cell_projection;protein_binding;endoplasmic_reticulum-Golgi_intermediate_compartment;vesicle;integral_component_of_plasma_membrane;cadherin_binding;extracellular_exosome;photoreceptor_outer_segment;retina_layer_formation;ce…	4	2	2	22	26	12	19	19	23	31	19	27	145	141	115	26	27	22	4.04412	2.00393	2.26634	23.4151	25.8718	11.3361	22.5057	19.7387	26.1497	27.073	18.9146	25.1663	126.322	135.659	120.53	25.4097	22.8435	18.7809
ENSG00000007080	CCDC124	coiled-coil_domain_containing_124	protein_coding	19	17933015	17943991	+	ENST00000445755;ENST00000602080;ENST00000597436;ENST00000596123	17933015;17933023;17935096;17936251	17943985;17936992;17943991;17943321	?	NM_001136203;NM_138442	RNA_binding;cytoplasm;cell_cycle;cytosol;plasma_membrane;cytoskeleton;positive_regulation_of_transcription,_DNA-templated;cell_division;microtubule_organizing_center;midbody;nucleus;transcription_coactivator_activity;transcription_by_RNA_polymerase_II	1830	1792	1871	1799	1881	2174	1759	1925	1679	4143	3544	3872	4076	4475	3329	3484	3984	3956	1850.19	1795.52	2120.16	1914.72	1871.72	2053.73	2083.56	1999.84	1908.93	3618.17	3528.07	3609.04	3550.95	4305.48	3489.08	3404.89	3370.69	3377.15
ENSG00000007129	CEACAM21	CEA_cell_adhesion_molecule_21	protein_coding	19	41549518	41586844	+	ENST00000618577;ENST00000407170;ENST00000482870;ENST00000457737;ENST00000187608;ENST00000401445;ENST00000632983	41549518;41564682;41576179;41576235;41576166;41579521	41565608;41586843;41586810;41586840;41586844	90273	?;NM_001288773;NM_001290113;NM_033543;NM_001098506	?;membrane;integral_component_of_membrane	0	0	0	0	0	0	0	0	0	1	1	0	1	0	0	0	0	0
ENSG00000007168	PAFAH1B1	platelet_activating_factor_acetylhydrolase_1b_regulatory_subunit_1	protein_coding	17	2593210	2685615	+	ENST00000576586;ENST00000676201;ENST00000397195;ENST00000575477;ENST00000675621;ENST00000674717;ENST00000676353;ENST00000675202;ENST00000675764;ENST00000676077;ENST00000674608;ENST00000572915;ENST00000676098;ENST00000570400;ENST00000571289;ENST00000675430;ENST00000675331;ENST00000676188;ENST00000574816;ENST00000675390;ENST00000676456;ENST00000609078;ENST00000397193;ENST00000574468;ENST00000571495…	2593210;2593654;2593815;2593942;2593947;2593950;2593953;2593957;2593962;2593968;2593970;2594171;2594327;2609539;2636584;2638099;2665381;2667294;2670268;2672304;2672317;2674715;2676351;2679610;2680844	2667045;2671558;2685615;2666090;2681910;2685606;2685608;2684500;2667182;2638648;2671552;2670374;2682038;2682196;2684499;2680669;2681857	5048	?;NM_000430	cell_differentiation;protein_binding;nucleus;cytoplasm;membrane;cell_cycle;lipid_metabolic_process;cytoskeleton;nuclear_envelope;lipid_catabolic_process;cell_division;axon_cytoplasm;centrosome;nuclear_membrane;microtubule;synapse;cell_cortex;nervous_system_development;microtubule_organizing_center;spindle;kinetochore;neuron_projection;dynein_complex_binding;establishment_of_mitotic_spindle_orient…	4202	4274	3732	4006	4435	4780	4101	4833	4045	5747	5169	5605	5389	5111	4423	7984	8842	8064	4248.35	4282.4	4228.99	4263.68	4413.13	4515.56	4857.69	5020.9	4598.93	5018.98	5145.77	5224.35	4694.82	4917.39	4635.69	7802.72	7480.83	6884.07
ENSG00000007171	NOS2	nitric_oxide_synthase_2	protein_coding	17	27756766	27800529	-	ENST00000313735;ENST00000646938;ENST00000621962	27756766;27756796;27757246	27800529;27793780;27798809	4843	NM_000625	cytoplasm;nucleus;metal_ion_binding;oxidoreductase_activity;flavin_adenine_dinucleotide_binding;NADP_binding;cytosol;peroxisome;protein_binding;heme_binding;negative_regulation_of_gene_expression;calmodulin_binding;plasma_membrane;defense_response_to_bacterium;FMN_binding;nitric-oxide_synthase_activity;nitric_oxide_biosynthetic_process;nucleoplasm;superoxide_metabolic_process;response_to_lipopoly…	0	0	0	0	1	0	0	0	0	0	0	0	1	0	0	0	0	0
ENSG00000007174	DNAH9	dynein_axonemal_heavy_chain_9	protein_coding	17	11598470	11969748	+	ENST00000579828;ENST00000262442;ENST00000579406;ENST00000454412;ENST00000579602;ENST00000579813;ENST00000585197;ENST00000583192;ENST00000584663;ENST00000578834;ENST00000579703;ENST00000580255;ENST00000608377;ENST00000396001;ENST00000581682	11598470;11598472;11598499;11610517;11611762;11617400;11704200;11723109;11853192;11854054;11873430;11882902;11882904;11884334	11612833;11969748;11630514;11969746;11612834;11612836;11619934;11705493;11727993;11869195;11880200;11881372;11925461	1770	?;NM_001372;NM_004662	microtubule-based_movement;minus-end-directed_microtubule_motor_activity;dynein_intermediate_chain_binding;dynein_light_intermediate_chain_binding;dynein_complex;cilium_movement;axonemal_dynein_complex;cytoplasm;nucleotide_binding;ATP_binding;cilium;motile_cilium;cytoskeleton;cell_projection;microtubule;cell_projection_organization;extracellular_region;axoneme;protein_binding;9+2_motile_cilium;ce…	0	2	1	0	0	0	0	0	0	0	0	1	0	1	4	0	0	0
ENSG00000007202	KIAA0100	KIAA0100	protein_coding	17	28614446	28645454	-	ENST00000528896;ENST00000544884;ENST00000389003;ENST00000583860;ENST00000579924;ENST00000580395;ENST00000577261;ENST00000582417;ENST00000581064;ENST00000580882;ENST00000581267;ENST00000577417;ENST00000583403;ENST00000577580;ENST00000579253;ENST00000582901	28614446;28614878;28614882;28616260;28616667;28618718;28631484;28632081;28633686;28639061;28639315;28639316;28639687;28639966;28640397;28642063	28645158;28645454;28616934;28619775;28620060;28633653;28633476;28634670;28645155;28641930;28645111;28645148;28642481;28642047;28643280	9703	NM_001321560;NM_014680;NM_001363826;NM_001363827;NM_001363828;NM_001363829;NM_001321561	extracellular_region;protein_binding	8819	8794	7736	7052	7697	8516	7826	8847	7923	11675	9590	10602	8068	5458	5558	10196	13042	12508	8916.28	8811.28	8766.21	7505.61	7659.05	8044.88	9270	9190.95	9007.99	10196	9546.9	9881.98	7028.72	5251.24	5825.27	9964.49	11034.3	10677.8
ENSG00000007216	SLC13A2	solute_carrier_family_13_member_2	protein_coding	17	28473293	28497781	+	ENST00000444914;ENST00000314669;ENST00000577903;ENST00000541739;ENST00000579281;ENST00000459818	28473293;28473644;28473692;28473738	28497778;28497781;28497318;28494076;28497694	9058	NM_001346684;NM_001145975;NM_001346683;NM_003984	membrane;integral_component_of_membrane;transmembrane_transporter_activity;transmembrane_transport;ion_transport;symporter_activity;protein_binding;sodium_ion_transport;plasma_membrane;extracellular_exosome;integral_component_of_plasma_membrane;succinate_transmembrane_transporter_activity;low-affinity_sodium:dicarboxylate_symporter_activity;succinate_transmembrane_transport;anion_transmembrane_tr…	2	1	3	2	2	1	4	2	7	0	0	1	1	0	2	0	0	0	2.02206	1.00196	3.39951	2.12865	1.99014	0.944679	4.73805	2.07776	7.95859	0	0	0.932087	0.871185	0	2.09617	0	0	0
ENSG00000007237	GAS7	growth_arrest_specific_7	protein_coding	17	9910606	10198606	-	ENST00000437099;ENST00000323816;ENST00000432992;ENST00000585266;ENST00000580865;ENST00000583882;ENST00000542249;ENST00000396115;ENST00000579158;ENST00000581112;ENST00000578456;ENST00000581871;ENST00000580811;ENST00000584146;ENST00000579140;ENST00000578655;ENST00000578599;ENST00000584389;ENST00000580043	9910609;9910606;9915255;9915978;9916806;9916836;9916990;9917053;9917086;9917168;9926671;9926730;9943121;9943209;9946894;9946933;9959216	10026285;10114553;10198606;10036747;9959462;10020142;10020002;9924785;9926994;9959003;9959495;10036537;10036701;10036662;10059815;10061379;10036667	8522	NM_001130831;NM_201433;NM_201432;NM_003644	cytoplasm;cell_differentiation;protein_binding;nervous_system_development;plasma_membrane;identical_protein_binding;actin_filament_binding;actin_filament;neuron_projection_morphogenesis;actin_filament_polymerization	5	1	2	18	29	35	7	12	7	22	24	26	72	40	53	14	8	9	5.05515	1.00196	2.26634	19.1578	28.857	33.0638	8.29159	12.4665	7.95859	19.2131	23.8921	24.2343	62.7253	38.4847	55.5486	13.6821	6.76845	7.68311
ENSG00000007255	TRAPPC6A	trafficking_protein_particle_complex_subunit_6A	protein_coding	19	45162928	45178237	-	ENST00000006275;ENST00000588062;ENST00000585934;ENST00000592647;ENST00000587818	45162928;45162933;45163141;45164725	45178237;45178227;45178211	79090	NM_024108;NM_001270893;NM_001270891;NM_001270892	Golgi_apparatus;endoplasmic_reticulum;vesicle-mediated_transport;protein_binding;regulation_of_GTPase_activity;Golgi_vesicle_transport;endoplasmic_reticulum_to_Golgi_vesicle-mediated_transport;cytosol;trans-Golgi_network;cis-Golgi_network;TRAPP_complex;melanosome_assembly;cytoplasm;vesicle_tethering;COPII_vesicle_coating;TRAPPIII_protein_complex;pigmentation	46	40	36	67	49	51	51	46	64	58	37	54	40	17	49	34	91	76	46.5074	40.0786	40.7941	71.3097	48.7584	48.1786	60.4102	47.7884	72.7643	50.6527	36.8337	50.3327	34.8474	16.356	51.3563	33.228	76.9911	64.8796
ENSG00000007264	MATK	megakaryocyte-associated_tyrosine_kinase	protein_coding	19	3777970	3802129	-	ENST00000395040;ENST00000310132;ENST00000585778;ENST00000395045;ENST00000590493;ENST00000588983;ENST00000587180;ENST00000590028;ENST00000590849;ENST00000591059;ENST00000590980;ENST00000590821;ENST00000592612;ENST00000592300;ENST00000619596	3777973;3777975;3779133;3779389;3779789;3783872;3784021;3785097;3785247;3787460;3793074;3793130;3777970	3786413;3786381;3786282;3801812;3784152;3783918;3784573;3786073;3801799;3786016;3802129;3801802;3801781;3801803;3789347	4145	NM_139354;NM_139355;NM_002378	cytoplasm;membrane;nucleotide_binding;protein_kinase_activity;protein_serine/threonine/tyrosine_kinase_activity;ATP_binding;kinase_activity;transferase_activity;protein_phosphorylation;phosphorylation;protein_tyrosine_kinase_activity;peptidyl-tyrosine_phosphorylation;protein_binding;non-membrane_spanning_protein_tyrosine_kinase_activity;cytosol;positive_regulation_of_cell_population_proliferation	76	80	53	29	34	34	26	31	30	71	38	68	16	23	12	4	13	7	76.8383	80.1572	60.058	30.8654	33.8323	32.1191	30.7973	32.2052	34.1083	62.0058	37.8292	63.3819	13.939	22.1287	12.577	3.90918	10.9987	5.97575
ENSG00000007306	CEACAM7	CEA_cell_adhesion_molecule_7	protein_coding	19	41673303	41706976	-	ENST00000006724;ENST00000401731;ENST00000602225;ENST00000599715	41673307;41673303;41677409;41684045	41688367;41688270;41688167;41706976	1087	?;NM_006890;NM_001291485	membrane;cytosol;plasma_membrane;apical_plasma_membrane;anchored_component_of_membrane;extracellular_region	0	0	0	1	1	0	0	0	0	3	3	7	7	7	5	0	0	0	0	0	0	1.06432	0.995069	0	0	0	0	2.61997	2.98652	6.52461	6.0983	6.73483	5.24043	0	0	0
ENSG00000007312	CD79B	CD79b_molecule	protein_coding	17	63928740	63932336	-	ENST00000006750;ENST00000392795;ENST00000559358;ENST00000349817;ENST00000558969;ENST00000583260	63928740;63928768;63929226;63930960;63931891	63932331;63932336;63930514;63932261;63932323	974	NM_000626;NM_001039933;NM_021602;NM_001329050	membrane;integral_component_of_membrane;plasma_membrane;protein_binding;immune_system_process;transmembrane_signaling_receptor_activity;cell_surface_receptor_signaling_pathway;adaptive_immune_response;external_side_of_plasma_membrane;B_cell_receptor_signaling_pathway;B_cell_receptor_complex;identical_protein_binding;extracellular_exosome;integral_component_of_plasma_membrane;immune_response;signa…	1	0	0	2	3	1	0	0	0	0	0	0	0	0	0	0	0	0
ENSG00000114405	C3orf14	chromosome_3_open_reading_frame_14	protein_coding	3	62319015	62336213	+	ENST00000462069;ENST00000486169;ENST00000232519;ENST00000465142;ENST00000494481;ENST00000491323;ENST00000542214	62319022;62319015;62319032;62319043;62319072;62319721	62336213;62324133;62333646;62331335;62322519	57415	NM_001291941;NM_001291943;NM_001291942;NM_020685	?	4	7	4	14	28	25	12	15	12	178	230	183	304	381	193	230	227	195	4.04412	7.01375	4.53268	14.9005	27.8619	23.617	14.2142	15.5832	13.6433	155.451	228.966	170.572	264.84	366.567	202.281	224.778	192.055	166.467
ENSG00000007341	ST7L	suppression_of_tumorigenicity_7_like	protein_coding	1	112523514	112620825	-	ENST00000361846;ENST00000360743;ENST00000358039;ENST00000490715;ENST00000480988;ENST00000495109;ENST00000498197;ENST00000477682;ENST00000369669;ENST00000490067;ENST00000497457;ENST00000343210;ENST00000369666;ENST00000463235;ENST00000418497;ENST00000497235;ENST00000369664;ENST00000466360;ENST00000479436;ENST00000470519;ENST00000459630;ENST00000477332;ENST00000473206;ENST00000485753;ENST00000498383…	112523518;112523514;112525282;112525530;112525876;112525879;112525883;112525986;112541790;112541794;112541951;112581996;112583972;112583975;112591482;112598022;112607104;112607241;112610455;112610459;112610658	112619144;112619189;112619141;112619783;112619113;112555876;112541975;112526952;112618928;112619103;112620825;112610906;112619117;112618217;112610962;112618941;112619664;112619672;112619099;112619126;112617286;112619111;112619774;112619796	54879	?;NM_138728;NM_017744;NM_001308264;NM_138727;NM_138729	membrane;integral_component_of_membrane;negative_regulation_of_cell_growth;protein_binding	234	209	198	307	316	366	368	440	334	326	346	319	448	490	373	468	421	454	236.581	209.411	224.368	326.747	314.442	345.752	435.901	457.106	379.739	284.703	344.445	297.336	390.291	471.438	390.936	457.374	356.19	387.57
ENSG00000007350	TKTL1	transketolase_like_1	protein_coding	X	154295795	154330350	+	ENST00000369915;ENST00000439635;ENST00000426989;ENST00000426203;ENST00000369912;ENST00000465168;ENST00000482044;ENST00000463884	154295795;154295799;154304923;154305044;154305057;154320304;154327184;154327376	154330350;154312640;154311160;154311146;154325385;154327899;154329688	8277	NM_012253;NM_001145933;NM_001145934	nucleus;cytoplasm;metal_ion_binding;transferase_activity;cytosol;catalytic_activity;transketolase_activity;thiamine_pyrophosphate_binding;glucose_catabolic_process;thiamine_metabolic_process	0	1	0	2	1	1	0	0	0	4	6	1	1	3	2	0	1	0	0	1.00196	0	2.12865	0.995069	0.944679	0	0	0	3.49329	5.97303	0.932087	0.871185	2.88636	2.09617	0	0.846057	0
ENSG00000007372	PAX6	paired_box_6	protein_coding	11	31784779	31817961	-	ENST00000606377;ENST00000639386;ENST00000419022;ENST00000643871;ENST00000638914;ENST00000640610;ENST00000379132;ENST00000379109;ENST00000379129;ENST00000639916;ENST00000640368;ENST00000638685;ENST00000379107;ENST00000639409;ENST00000640975;ENST00000638963;ENST00000638965;ENST00000241001;ENST00000474783;ENST00000638629;ENST00000639548;ENST00000640125;ENST00000481563;ENST00000638696;ENST00000638755…	31784779;31784792;31788908;31788911;31788912;31789026;31789194;31789202;31789517;31789830;31789913;31789918;31789934;31789936;31789938;31789941;31789946;31789947;31789949;31789951;31789952;31789957;31789962;31790006;31790014;31790718;31790727;31790738;31790762;31790763;31790769;31790774;31790790;31790791;31790823;31793173;31793209;31793219;31793224;31793247;31793273;31793449;31794630;31801464;318…	31811121;31804059;31811331;31817961;31810667;31811144;31811322;31812823;31810305;31812183;31812342;31806456;31817937;31817938;31811328;31804046;31804175;31804237;31806411;31804460;31806629;31811308;31811118;31817910;31803245;31805795;31806916;31811952;31813131;31800651;31802946;31811057;31794323;31812745;31803960;31811068;31801992;31804006;31805467;31807656;31811341;31803673;31804267;31800667;318…	5080	NM_001368892;NM_001368918;NM_001368909;NM_001368904;NM_001368906;NM_001368901;NM_001368899;NM_001368907;NM_001258462;NM_001368919;NM_001258464;NM_001368910;NM_001368889;NM_001368890;NM_001368888;NM_001368887;NM_001258465;NM_001368920;NM_000280;NM_001368891;NM_001604;NM_001368893;NM_001368894;NM_001258463;NM_001310158;NM_001368915;NM_001368917;NM_001368916;NM_001368930;NM_001127612;NM_001368905;NM…	positive_regulation_of_gene_expression;nucleus;cytoplasm;nucleoplasm;cytosol;DNA_binding;regulation_of_transcription,_DNA-templated;cell_differentiation;DNA-binding_transcription_factor_activity,_RNA_polymerase_II-specific;protein_binding;positive_regulation_of_transcription,_DNA-templated;negative_regulation_of_transcription_by_RNA_polymerase_II;regulation_of_transcription_by_RNA_polymerase_II;R…	2	0	2	6	3	7	1	2	2	6	2	6	4	20	4	3	3	2	2.02206	0	2.26634	6.38594	2.98521	6.61275	1.18451	2.07776	2.27388	5.23993	1.99101	5.59252	3.48474	19.2424	4.19235	2.93188	2.53817	1.70736
ENSG00000007376	RPUSD1	RNA_pseudouridine_synthase_domain_containing_1	protein_coding	16	784974	788397	-	ENST00000561734;ENST00000007264;ENST00000565809;ENST00000567114;ENST00000569601;ENST00000565377;ENST00000567283;ENST00000562070;ENST00000565503;ENST00000563560	784974;784991;785014;785968;785983;786149;786194;786826;786841	787981;788381;788371;788397;788334;788333;787469;788340;788329	113000	?;NM_001369658;NM_058192;NM_001324086;NM_001324411;NM_001324412;NM_001324413;NM_001324414;NM_001369660;NM_001324415;NM_001324410;NM_001369659	RNA_binding;protein_binding;pseudouridine_synthase_activity;pseudouridine_synthesis;RNA_modification;molecular_function;biological_process;cellular_component;enzyme-directed_rRNA_pseudouridine_synthesis	471	534	468	304	327	351	312	317	293	498	320	430	543	180	542	298	769	584	476.195	535.049	530.324	323.554	325.388	331.582	369.568	329.324	333.124	434.914	318.562	400.797	473.054	173.181	568.063	291.234	650.617	498.549
ENSG00000007384	RHBDF1	rhomboid_5_homolog_1	protein_coding	16	58059	76355	-	ENST00000262316;ENST00000428730;ENST00000448893;ENST00000486045;ENST00000493647;ENST00000482904;ENST00000417043;ENST00000487201;ENST00000450643;ENST00000419764;ENST00000472390	58059;58062;58137;58974;59233;61425;62973;63037;63157;63743;64552	72631;65039;59762;60193;60680;62206;65037;72621;76355;76341	64285	NM_022450	membrane;integral_component_of_membrane;protein_transport;Golgi_apparatus;endoplasmic_reticulum;endoplasmic_reticulum_membrane;Golgi_membrane;protein_binding;growth_factor_binding;cell_migration;regulation_of_proteasomal_protein_catabolic_process;cell_population_proliferation;regulation_of_protein_secretion;negative_regulation_of_protein_secretion;regulation_of_epidermal_growth_factor_receptor_si…	191	191	160	122	126	129	138	140	162	307	229	251	242	122	199	101	166	200	193.107	191.375	181.307	129.847	125.379	121.864	163.463	145.443	184.185	268.11	227.971	233.954	210.827	117.378	208.569	98.7067	140.445	170.736
ENSG00000007392	LUC7L	LUC7_like	protein_coding	16	188969	229463	-	ENST00000426094;ENST00000293872;ENST00000337351;ENST00000397783;ENST00000468732;ENST00000429378;ENST00000490762;ENST00000464711;ENST00000442701;ENST00000397780;ENST00000419516;ENST00000495349;ENST00000418978;ENST00000430864;ENST00000443357;ENST00000494366;ENST00000469109;ENST00000428363;ENST00000467552;ENST00000494545;ENST00000629543	188969;188990;188971;189098;189115;189896;190001;190122;190541;206004;208633;220171;220649;228124;228229;188975	229439;229449;229463;190595;206087;229451;209773;190549;227686;229434;208508;229374;229422;227656;229142;227614;228722;228990;229340;229450	55692	?;NM_201412;NM_018032;NM_001320226;NM_001330420	?;mRNA_binding;protein_binding;identical_protein_binding;U1_snRNP;mRNA_splice_site_selection;U2-type_prespliceosome;RS_domain_binding;negative_regulation_of_striated_muscle_tissue_development	1063	1131	1020	878	913	987	742	867	664	867	752	843	682	666	608	1001	1177	1167	1074.73	1133.22	1155.83	934.476	908.498	932.398	878.909	900.707	754.929	757.17	748.62	785.749	594.148	640.771	637.237	978.272	995.809	996.243
ENSG00000007402	CACNA2D2	calcium_voltage-gated_channel_auxiliary_subunit_alpha2delta_2	protein_coding	3	50362613	50504244	-	ENST00000423994;ENST00000429770;ENST00000266039;ENST00000360963;ENST00000483620;ENST00000424201;ENST00000479441;ENST00000487413	50362799;50362802;50362855;50362613;50364666;50415803	50503423;50503428;50503597;50504244;50365782;50503634	9254	?;NM_001005505;NM_001291101;NM_006030;NM_001174051	membrane;integral_component_of_membrane;ion_transport;voltage-gated_ion_channel_activity;regulation_of_ion_transmembrane_transport;calcium_ion_transport;calcium_channel_activity;calcium_ion_transmembrane_transport;metal_ion_binding;plasma_membrane;voltage-gated_calcium_channel_complex;voltage-gated_calcium_channel_activity	6	8	5	3	1	0	1	0	1	13	12	14	2	11	1	0	0	0	6.06618	8.01572	5.66585	3.19297	0.995069	0	1.18451	0	1.13694	11.3532	11.9461	13.0492	1.74237	10.5833	1.04809	0	0	0
ENSG00000007516	BAIAP3	BAI1_associated_protein_3	protein_coding	16	1333638	1349441	+	ENST00000565665;ENST00000397488;ENST00000562208;ENST00000568887;ENST00000426824;ENST00000567825;ENST00000324385;ENST00000628027;ENST00000421665;ENST00000568198;ENST00000566162;ENST00000561602;ENST00000561793;ENST00000564213;ENST00000567203;ENST00000566389	1333638;1333643;1333645;1334504;1336197;1343318;1344668;1345418;1346009;1346238;1346459;1346719	1339386;1349438;1348640;1348755;1349439;1342421;1349441;1348793;1345073;1346225;1347610;1347358;1347091;1348301	8938	?;NM_001286464;NM_001199098;NM_001199099;NM_001199097;NM_003933;NM_001199096	?;cytoplasm;membrane;Golgi_apparatus;metal_ion_binding;plasma_membrane;endosome;presynapse;calcium_ion_binding;cytosol;exocytosis;late_endosome_membrane;recycling_endosome_membrane;protein_binding;phospholipid_binding;SNARE_binding;positive_regulation_of_neurotransmitter_secretion;retrograde_transport,_endosome_to_Golgi;syntaxin_binding;positive_regulation_of_insulin_secretion_involved_in_cellula…	170	192	148	25	26	19	50	43	43	73	44	56	21	33	9	39	59	53	171.875	192.377	167.709	26.6081	25.8718	17.9489	59.2256	44.6718	48.8885	63.7525	43.8022	52.1969	18.2949	31.7499	9.43278	38.1145	49.9173	45.245
ENSG00000007520	TSR3	TSR3_ribosome_maturation_factor	protein_coding	16	1349240	1351878	-	ENST00000007390;ENST00000566296	1349240;1349426	1351878;1351473	?	NM_001001410	cytoplasm;transferase_activity;rRNA_processing;ribosome_biogenesis;cytosol;maturation_of_SSU-rRNA;enzyme-directed_rRNA_pseudouridine_synthesis;S-adenosyl-L-methionine_binding;rRNA_modification	519	642	540	704	735	736	480	530	539	861	778	792	737	940	833	789	1262	1073	524.725	643.262	611.912	749.284	731.376	695.284	568.566	550.605	612.812	751.93	774.503	738.213	642.063	904.391	873.056	771.085	1067.72	915.998
ENSG00000007541	PIGQ	phosphatidylinositol_glycan_anchor_biosynthesis_class_Q	protein_coding	16	566995	584109	+	ENST00000293874;ENST00000409527;ENST00000321878;ENST00000439574;ENST00000422307;ENST00000636657;ENST00000026218;ENST00000470411;ENST00000637701;ENST00000443147;ENST00000635909;ENST00000636005;ENST00000637468;ENST00000638143;ENST00000544860;ENST00000537901;ENST00000635935;ENST00000420990;ENST00000635205;ENST00000480424;ENST00000540241;ENST00000476438;ENST00000540548;ENST00000634341;ENST00000638152	566995;567009;569968;569976;569981;570018;570062;570301;572506;574332;574707;574751;575946;577901;578060;578291;578405;578831;578927;579091;581761;582490;582877;583584	574519;583035;584109;574409;577234;584094;577217;570658;583095;584083;583334;582893;580922;578843;578802;580777;582647;583455;584108;583223;582947;583922;583770	9091	?;NM_004204;NM_148920	integral_component_of_membrane;GPI_anchor_biosynthetic_process;phosphatidylinositol_N-acetylglucosaminyltransferase_activity;membrane;protein_binding;endoplasmic_reticulum;endoplasmic_reticulum_membrane;carbohydrate_metabolic_process;glycosylphosphatidylinositol-N-acetylglucosaminyltransferase_(GPI-GnT)_complex	638	744	593	253	237	292	369	365	383	613	409	520	193	78	206	271	683	504	645.038	745.462	671.97	269.274	235.831	275.846	437.085	379.191	435.449	535.346	407.162	484.685	168.139	75.0453	215.906	264.847	577.857	430.254
ENSG00000007545	CRAMP1	cramped_chromatin_regulator_homolog_1	protein_coding	16	1612337	1677908	+	ENST00000674071;ENST00000397412;ENST00000492778;ENST00000498594;ENST00000415022;ENST00000466562;ENST00000467286;ENST00000468839;ENST00000293925	1612337;1612360;1662462;1662467;1662605;1662699;1665776;1670467;1614640	1614798;1677908;1668063;1666513;1668108;1667365;1667417;1673988;1677906	57585	?;NM_020825	?;nucleus;DNA_binding;chromatin_binding;pattern_specification_process	411	547	386	272	276	309	257	296	316	389	259	289	384	199	359	385	740	627	415.534	548.075	437.404	289.496	274.639	291.906	304.42	307.508	359.274	339.722	257.836	269.373	334.535	191.462	376.263	376.258	626.082	535.257
ENSG00000007866	TEAD3	TEA_domain_transcription_factor_3	protein_coding	6	35473597	35497079	-	ENST00000402886;ENST00000338863;ENST00000639578	35473597;35474892	35496950;35497079;35497064	7005	?;NM_003214	nucleus;regulation_of_transcription,_DNA-templated;DNA-binding_transcription_factor_activity;DNA_binding;hippo_signaling;protein_binding;positive_regulation_of_transcription_by_RNA_polymerase_II;regulation_of_transcription_by_RNA_polymerase_II;DNA-binding_transcription_factor_activity,_RNA_polymerase_II-specific;RNA_polymerase_II_cis-regulatory_region_sequence-specific_DNA_binding;chromatin;trans…	603	553	571	740	759	825	710	788	719	664	531	634	847	453	660	621	857	827	609.651	554.087	647.04	787.599	755.257	779.36	841.004	818.636	817.461	579.886	528.613	590.943	737.894	435.84	691.737	606.9	725.07	705.993
ENSG00000007908	SELE	selectin_E	protein_coding	1	169722640	169764705	-	ENST00000367775;ENST00000367777;ENST00000367776;ENST00000333360;ENST00000367774;ENST00000461085;ENST00000609271	169722641;169722640;169725729;169731491;169733577	169733659;169733660;169734079;169732718;169764705	6401	?;NM_000450	membrane;integral_component_of_membrane;plasma_membrane;carbohydrate_binding;cell_adhesion;endomembrane_system;extracellular_space;metal_ion_binding;protein_binding;external_side_of_plasma_membrane;integral_component_of_plasma_membrane;sialic_acid_binding;inflammatory_response;response_to_lipopolysaccharide;perinuclear_region_of_cytoplasm;response_to_tumor_necrosis_factor;phospholipase_binding;ca…	0	0	0	0	0	0	0	0	0	0	0	0	0	0	0	0	0	0
ENSG00000007923	DNAJC11	DnaJ_heat_shock_protein_family_(Hsp40)_member_C11	protein_coding	1	6634168	6701924	-	ENST00000451196;ENST00000377577;ENST00000690452;ENST00000689025;ENST00000691481;ENST00000686243;ENST00000688524;ENST00000685129;ENST00000472414;ENST00000689169;ENST00000685360;ENST00000689474;ENST00000690062;ENST00000465508;ENST00000294401;ENST00000426784;ENST00000473993;ENST00000685485;ENST00000691444;ENST00000688162;ENST00000469318;ENST00000485073;ENST00000460594;ENST00000693337;ENST00000465911	6634168;6634170;6634183;6634184;6634186;6634211;6635113;6645800;6645876;6647340;6652650;6652664;6652914;6653809;6654108;6666597;6670461	6681037;6701816;6701822;6647065;6647076;6701804;6701819;6639530;6646956;6645112;6701924;6701802;6668210;6701823	55735	?;NM_018198	?;nuclear_speck;membrane;nucleoplasm;mitochondrion;mitochondrial_outer_membrane;protein_binding;MICOS_complex;inner_mitochondrial_membrane_organization;SAM_complex;MIB_complex;cristae_formation	1470	1550	1319	1489	1578	1716	1239	1456	1248	2288	1945	2154	2549	2645	1969	2162	2523	2508	1486.21	1553.05	1494.65	1584.78	1570.22	1621.07	1467.61	1512.61	1418.9	1998.16	1936.26	2007.71	2220.65	2544.8	2063.68	2112.91	2134.6	2141.03
ENSG00000007933	FMO3	flavin_containing_dimethylaniline_monoxygenase_3	protein_coding	1	171090901	171117819	+	ENST00000530212;ENST00000534514;ENST00000367755;ENST00000472784;ENST00000479749;ENST00000478457	171090901;171090905;171090917;171090919;171100762	171100413;171100735;171117819;171107737;171110878;171107753	2328	?;NM_001002294;NM_001319174;NM_001319173;NM_006894	?;membrane;integral_component_of_membrane;endoplasmic_reticulum;endoplasmic_reticulum_membrane;monooxygenase_activity;N,N-dimethylaniline_monooxygenase_activity;oxidoreductase_activity;flavin_adenine_dinucleotide_binding;NADP_binding;intracellular_membrane-bounded_organelle;protein_binding;trimethylamine_monooxygenase_activity	0	0	0	0	1	0	0	0	0	0	0	1	0	7	0	0	0	0
ENSG00000007944	MYLIP	myosin_regulatory_light_chain_interacting_protein	protein_coding	6	16129086	16148248	+	ENST00000356840;ENST00000349606	16129086;16129171	16148248	29116	NM_013262	cytoplasm;membrane;metal_ion_binding;transferase_activity;plasma_membrane;protein_ubiquitination;cytoskeleton;protein_binding;cytoskeletal_protein_binding;ubiquitin-protein_transferase_activity;nervous_system_development;ubiquitin-dependent_protein_catabolic_process;cytosol;negative_regulation_of_neuron_projection_development;ubiquitin_protein_ligase_activity;negative_regulation_of_low-density_li…	172	174	148	27	27	28	40	80	80	14	8	13	84	149	264	18	32	26	173.897	174.342	167.709	28.7367	26.8669	26.451	47.3805	83.1102	90.9553	12.2265	7.96404	12.1171	73.1796	143.356	276.695	17.5913	27.0738	22.1957
ENSG00000007952	NOX1	NADPH_oxidase_1	protein_coding	X	100843324	100874359	-	ENST00000372966;ENST00000372964;ENST00000427768;ENST00000217885;ENST00000372960	100843324;100843333;100843783;100843836	100874359;100874209;100850336;100874345	27035	NM_007052;NM_013955;NM_001271815	protein_binding;membrane;integral_component_of_membrane;metal_ion_binding;plasma_membrane;ion_transport;ion_transmembrane_transport;oxidoreductase_activity;cell_junction;cell_projection;voltage-gated_ion_channel_activity;regulation_of_ion_transmembrane_transport;defense_response;superoxide_anion_generation;positive_regulation_of_cell_population_proliferation;superoxide-generating_NAD(P)H_oxidase_…	0	0	0	1	0	0	0	0	1	0	0	0	0	0	0	0	0	0
ENSG00000007968	E2F2	E2F_transcription_factor_2	protein_coding	1	23506438	23531233	-	ENST00000361729;ENST00000487237	23506438;23516359	23531233;23519396	1870	NM_004091	nucleus;cell_cycle;DNA_binding;protein_dimerization_activity;regulation_of_transcription,_DNA-templated;regulation_of_transcription_by_RNA_polymerase_II;protein_binding;transcription_regulator_complex;DNA-binding_transcription_factor_activity,_RNA_polymerase_II-specific;RNA_polymerase_II_cis-regulatory_region_sequence-specific_DNA_binding;chromatin;cis-regulatory_region_sequence-specific_DNA_bind…	291	388	260	337	368	368	98	108	109	353	299	349	175	95	158	176	297	307	294.21	388.762	294.624	358.677	366.185	347.642	116.082	112.199	123.927	308.283	297.656	325.298	152.457	91.4013	165.598	172.004	251.279	262.079
ENSG00000008018	PSMB1	proteasome_20S_subunit_beta_1	protein_coding	6	170535120	170553307	-	ENST00000262193;ENST00000462957	170535120;170535222	170553307;170550441	5689	NM_002793	nucleus;cytoplasm;nucleoplasm;cytosol;protein_binding;proteasome_complex;protein_deubiquitination;regulation_of_mRNA_stability;post-translational_protein_modification;protein_polyubiquitination;MAPK_cascade;stimulatory_C-type_lectin_receptor_signaling_pathway;antigen_processing_and_presentation_of_exogenous_peptide_antigen_via_MHC_class_I,_TAP-dependent;regulation_of_cellular_amino_acid_metabolic…	1549	1507	1278	1369	1529	1672	892	1164	977	2657	2415	2526	2000	2092	1795	1948	2275	2017	1566.09	1509.96	1448.19	1457.06	1521.46	1579.5	1056.59	1209.25	1110.79	2320.42	2404.15	2354.45	1742.37	2012.75	1881.32	1903.77	1924.78	1721.87
ENSG00000008056	SYN1	synapsin_I	protein_coding	X	47571901	47619857	-	ENST00000295987;ENST00000340666;ENST00000640721;ENST00000639776;ENST00000638337	47571901;47572307;47589955;47604710	47619857;47574757;47619387;47607014	6853	NM_006950;NM_133499	Golgi_apparatus;ATP_binding;actin_binding;cell_junction;neurotransmitter_secretion;synaptic_vesicle;synapse;chemical_synaptic_transmission;synaptic_vesicle_membrane;cytoskeleton;protein_kinase_binding;transporter_activity;identical_protein_binding;calcium-dependent_protein_binding;regulation_of_neurotransmitter_secretion;neuron_development;synapse_organization;synaptic_vesicle_clustering;regulati…	2	2	0	1	1	1	2	0	0	2	5	0	6	5	3	1	0	0	2.02206	2.00393	0	1.06432	0.995069	0.944679	2.36903	0	0	1.74664	4.97753	0	5.22711	4.81059	3.14426	0.977294	0	0
ENSG00000008083	JARID2	jumonji_and_AT-rich_interaction_domain_containing_2	protein_coding	6	15246069	15522042	+	ENST00000341776;ENST00000474854;ENST00000397311	15246069;15501358;15248855	15522042;15508393;15522040	3720	NM_004973;NM_001267040	nucleus;nucleoplasm;mitochondrion;DNA_binding;negative_regulation_of_transcription,_DNA-templated;chromatin_organization;cell_differentiation;protein_binding;histone_demethylation;histone_demethylase_activity;chromatin_remodeling;chromatin_binding;stem_cell_differentiation;central_nervous_system_development;histone_methyltransferase_complex;positive_regulation_of_histone_H3-K9_methylation;ubiquit…	2440	2347	2188	1245	1400	1393	1385	1547	1273	2271	2034	2087	1564	1441	1258	1692	1681	1848	2466.91	2351.61	2479.38	1325.08	1393.1	1315.94	1640.55	1607.14	1447.33	1983.31	2024.86	1945.27	1362.53	1386.41	1318.49	1653.58	1422.22	1577.6
ENSG00000008086	CDKL5	cyclin_dependent_kinase_like_5	protein_coding	X	18425583	18653629	+	ENST00000379996;ENST00000623535;ENST00000674046;ENST00000635828;ENST00000637881;ENST00000379989;ENST00000624953;ENST00000623364;ENST00000624700;ENST00000463994;ENST00000636046;ENST00000623610;ENST00000673617	18425583;18425608;18426198;18426713;18442188;18442213;18442224;18442228;18442275;18497318;18587686;18649804	18653625;18640196;18627734;18604337;18653629;18507149;18575390;18575414;18619944;18506973;18589815;18653557	6792	NM_003159;NM_001323289;NM_001037343	nucleus;cytoplasm;nucleotide_binding;protein_kinase_activity;protein_serine/threonine_kinase_activity;protein_serine/threonine/tyrosine_kinase_activity;ATP_binding;kinase_activity;transferase_activity;protein_serine_kinase_activity;protein_phosphorylation;phosphorylation;nucleoplasm;cytoskeleton;cell_projection;protein_binding;microtubule_organizing_center;regulation_of_cell_cycle;centrosome;cycl…	970	1010	890	611	685	699	880	1074	922	721	641	675	563	573	434	1224	1192	1153	980.7	1011.98	1008.52	650.302	681.622	660.33	1042.37	1115.76	1048.26	629.665	638.119	629.159	490.477	551.294	454.87	1196.21	1008.5	984.292
ENSG00000008118	CAMK1G	calcium/calmodulin_dependent_protein_kinase_IG	protein_coding	1	209583714	209613939	+	ENST00000651530;ENST00000009105;ENST00000423146;ENST00000361322;ENST00000494990	209583717;209583729;209583714;209607794	209613927;209613938;209609913;209613939;209611944	57172	?;NM_020439	protein_kinase_activity;ATP_binding;protein_phosphorylation;cytoplasm;membrane;Golgi_apparatus;nucleotide_binding;protein_serine/threonine_kinase_activity;protein_serine/threonine/tyrosine_kinase_activity;kinase_activity;transferase_activity;protein_serine_kinase_activity;phosphorylation;plasma_membrane;Golgi_membrane;catalytic_activity;metabolic_process;protein_binding;calmodulin_binding;calmodu…	0	1	0	0	1	0	0	0	1	0	0	0	1	3	5	1	0	0
ENSG00000008128	CDK11A	cyclin_dependent_kinase_11A	protein_coding	1	1702379	1724357	-	ENST00000404249;ENST00000356200;ENST00000463652;ENST00000356937;ENST00000378638;ENST00000509982;ENST00000357760;ENST00000358779;ENST00000378633;ENST00000460465;ENST00000478901;ENST00000468397;ENST00000491311;ENST00000495016;ENST00000468800;ENST00000464748;ENST00000489300;ENST00000492390;ENST00000474916;ENST00000479362;ENST00000498810;ENST00000487462;ENST00000401096	1702379;1702730;1702766;1702881;1703088;1703604;1703868;1704049;1704099;1704243;1704350;1704608;1716350;1719166;1722466;1722708	1724357;1722831;1704253;1721655;1722832;1724324;1704116;1704555;1704602;1704585;1707561;1704760;1705024;1708876;1708231;1724032;1721879;1724019;1724274	728642	NM_024011;NM_001313982;NM_033529;NM_001313896	nucleus;cytoplasm;nucleotide_binding;protein_kinase_activity;protein_serine/threonine_kinase_activity;protein_serine/threonine/tyrosine_kinase_activity;ATP_binding;kinase_activity;transferase_activity;protein_serine_kinase_activity;protein_phosphorylation;cell_cycle;phosphorylation;apoptotic_process;regulation_of_transcription,_DNA-templated;cyclin-dependent_protein_serine/threonine_kinase_activi…	40	46	31	34	24	25	30	39	38	34	32	37	80	22	76	27	56	62	40.4412	46.0904	35.1283	36.187	23.8817	23.617	35.5354	40.5162	43.2038	29.6929	31.8562	34.4872	69.6948	21.1666	79.6546	26.387	47.3792	52.9281
ENSG00000008130	NADK	NAD_kinase	protein_coding	1	1751232	1780457	-	ENST00000341426;ENST00000341991;ENST00000378625;ENST00000342348;ENST00000498806;ENST00000469045;ENST00000480499;ENST00000497747;ENST00000477235;ENST00000489538;ENST00000497615;ENST00000497186;ENST00000492845;ENST00000492768;ENST00000460602;ENST00000464373;ENST00000480542	1751232;1752471;1752975;1754061;1754163;1754165;1754171;1754181;1754203;1754343;1756004;1756588;1756771;1761665;1779157	1778470;1778790;1780069;1758575;1754383;1757268;1756327;1754866;1757024;1756608;1754896;1757228;1779962;1778419;1778420;1780457	65220	NM_001353641;NM_023018;NM_001198993;NM_001198994;NM_001353642;NM_001198995	metal_ion_binding;nucleotide_binding;ATP_binding;kinase_activity;transferase_activity;phosphorylation;NAD+_kinase_activity;cytosol;NAD_metabolic_process;phosphotransferase_activity,_alcohol_group_as_acceptor;NADP_biosynthetic_process;protein_binding;ATP_metabolic_process	1309	1484	1100	1556	1619	1746	1422	1687	1633	1827	1335	1618	1290	672	1244	1101	1931	1672	1323.44	1486.92	1246.49	1656.09	1611.02	1649.41	1684.38	1752.59	1856.63	1595.56	1329	1508.12	1123.83	646.544	1303.82	1076	1633.74	1427.35
ENSG00000008196	TFAP2B	transcription_factor_AP-2_beta	protein_coding	6	50818723	50847619	+	ENST00000344788;ENST00000393655;ENST00000489228	50818723;50818871;50821785	50828679;50847619;50823865	7021	?;NM_003221	nucleus;regulation_of_transcription,_DNA-templated;DNA-binding_transcription_factor_activity;negative_regulation_of_apoptotic_process;DNA_binding;negative_regulation_of_transcription,_DNA-templated;protein_homodimerization_activity;sequence-specific_DNA_binding;protein_binding;negative_regulation_of_transcription_by_RNA_polymerase_II;kidney_development;positive_regulation_of_cell_population_proli…	0	0	0	0	0	0	1	0	0	0	0	0	0	7	0	0	1	0
ENSG00000008197	TFAP2D	transcription_factor_AP-2_delta	protein_coding	6	50713526	50773033	+	ENST00000008391;ENST00000492804	50713526;50718042	50773033;50751274	83741	NM_172238	nucleus;DNA_binding;regulation_of_transcription,_DNA-templated;DNA-binding_transcription_factor_activity;protein_binding;regulation_of_transcription_by_RNA_polymerase_II;RNA_polymerase_II_transcription_regulatory_region_sequence-specific_DNA_binding;DNA-binding_transcription_factor_activity,_RNA_polymerase_II-specific;chromatin;regulation_of_cell_population_proliferation;anatomical_structure_deve…	0	0	0	0	1	0	1	0	0	0	0	0	0	0	0	0	0	0
ENSG00000008226	DLEC1	DLEC1_cilia_and_flagella_associated_protein	protein_coding	3	38039205	38124025	+	ENST00000440294;ENST00000346219;ENST00000308059;ENST00000447130;ENST00000469151;ENST00000477260;ENST00000478428	38039205;38039208;38062746;38062778;38109810;38117043	38097798;38122737;38124025;38095941;38086269;38111737	9940	?;NM_007337;NM_001321153;NM_007335	?;cytoplasm;cytosol;cell_differentiation;negative_regulation_of_cell_population_proliferation;spermatogenesis;protein_binding;molecular_function;alpha-tubulin_binding;beta-tubulin_binding;defense_response_to_tumor_cell	3	3	1	9	4	5	6	6	6	2	6	7	13	12	13	8	2	4	3.03309	3.00589	1.13317	9.57891	3.98028	4.72339	7.10708	6.23327	6.82165	1.74664	5.97303	6.52461	11.3254	11.5454	13.6251	7.81836	1.69211	3.41472
ENSG00000008256	CYTH3	cytohesin_3	protein_coding	7	6161776	6272644	-	ENST00000350796;ENST00000465320;ENST00000495176;ENST00000461891;ENST00000488964;ENST00000466543;ENST00000491641;ENST00000478541;ENST00000481329;ENST00000482460;ENST00000396741	6161779;6164740;6165545;6165567;6165734;6170849;6170852;6171010;6171126;6187064;6161776	6272624;6170221;6170959;6171816;6172137;6172110;6173075;6177941;6272644	9265	NM_004227;NM_001367580;NM_001367581	cytoplasm;membrane;nucleoplasm;cytosol;plasma_membrane;regulation_of_catalytic_activity;adherens_junction;cell_junction;guanyl-nucleotide_exchange_factor_activity;protein_binding;lipid_binding;regulation_of_ARF_protein_signal_transduction;bicellular_tight_junction;extrinsic_component_of_cytoplasmic_side_of_plasma_membrane;phosphatidylinositol-3,4,5-trisphosphate_binding;Golgi_membrane;positive_re…	797	824	773	729	801	802	604	656	684	387	340	338	523	400	425	374	368	393	805.791	825.619	875.941	775.892	797.05	757.632	715.446	681.504	777.668	337.975	338.472	315.045	455.63	384.847	445.437	365.508	311.349	335.496
ENSG00000008277	ADAM22	ADAM_metallopeptidase_domain_22	protein_coding	7	87934143	88202889	+	ENST00000398204;ENST00000439864;ENST00000413139;ENST00000412441;ENST00000683525;ENST00000398201;ENST00000265727;ENST00000398209;ENST00000684002;ENST00000398203;ENST00000682337;ENST00000478920;ENST00000426930;ENST00000476330	87934143;87934251;87934329;87934347;87934387;87934420;87934466;87934756;88075630;88089919;88163031;88182005	88202889;88132804;88114648;88184348;88182113;88196582;88183554;88181605;88182213;88130439;88196757;88186422	53616	NM_001391980;NM_001391982;NM_001391977;NM_016351;NM_001391978;NM_001324417;NM_001391981;NM_001324418;NM_001324419;NM_004194;NM_001324420;NM_001391976;NM_021723;NM_001391979;NM_001391975;NM_021722;NM_001324421;NM_021721	membrane;integral_component_of_membrane;plasma_membrane;cell_adhesion;cell_projection;protein_binding;proteolysis;axon;metalloendopeptidase_activity;metallopeptidase_activity;integrin_binding;central_nervous_system_development;negative_regulation_of_cell_adhesion;integral_component_of_postsynaptic_density_membrane;adult_locomotory_behavior;Schwann_cell_differentiation;myelination_in_peripheral_ne…	236	237	215	227	245	233	117	150	122	389	421	371	100	111	77	210	185	246	238.603	237.466	243.632	241.601	243.792	220.11	138.588	155.832	138.707	339.722	419.108	345.804	87.1185	106.795	80.7027	205.232	156.52	210.005
ENSG00000008282	SYPL1	synaptophysin_like_1	protein_coding	7	106090505	106112576	-	ENST00000455385;ENST00000011473;ENST00000464029;ENST00000470347;ENST00000634737;ENST00000460770;ENST00000483448	106090505;106091407;106091457;106091640;106091699;106111832	106112312;106112576;106097862;106112221;106112142;106093252	6856	NM_001381912;NM_001381917;NM_182715;NM_001381911;NM_001381913;NM_006754;NM_001381910;NM_001381919;NM_001381918;NM_001381921;NM_001381920	membrane;integral_component_of_membrane;cytoplasmic_vesicle_membrane;cytoplasmic_vesicle;protein_binding;synaptic_vesicle;melanosome;extracellular_exosome;integral_component_of_plasma_membrane;chemical_synaptic_transmission;synaptic_vesicle_membrane;secretory_granule;integral_component_of_synaptic_vesicle_membrane	822	861	673	1056	1290	1273	745	924	815	998	981	958	1207	1094	900	1409	1607	1437	831.067	862.692	762.624	1123.93	1283.64	1202.58	882.462	959.923	926.608	871.575	976.591	892.939	1051.52	1052.56	943.278	1377.01	1359.61	1226.74
ENSG00000008283	CYB561	cytochrome_b561	protein_coding	17	63432304	63446354	-	ENST00000392975;ENST00000360793;ENST00000584031;ENST00000392976;ENST00000582297;ENST00000581573;ENST00000448884;ENST00000585153;ENST00000582034;ENST00000542042;ENST00000580691;ENST00000581163;ENST00000582997;ENST00000582143;ENST00000584291;ENST00000577989;ENST00000577368;ENST00000578016;ENST00000578072;ENST00000583478;ENST00000580592	63432304;63432305;63432307;63433145;63433216;63433564;63433909;63433964;63434140;63434192;63434261;63434314;63434331;63434403;63434478;63435415;63435558;63435712;63437087;63437372	63440866;63446306;63446184;63446294;63437949;63446291;63435184;63438311;63438170;63436706;63440211;63435399;63442852;63446308;63446340;63446354;63446331;63440839	1534	NM_001017917;NM_001915;NM_001017916;NM_001330421	membrane;integral_component_of_membrane;cytoplasmic_vesicle;metal_ion_binding;oxidoreductase_activity;protein_binding;chromaffin_granule_membrane;lysosomal_membrane;transmembrane_monodehydroascorbate_reductase_activity;ascorbate_homeostasis;electron_transport_chain;cellular_iron_ion_homeostasis;cellular_anatomical_entity	279	307	238	554	542	573	779	882	905	719	495	571	2071	1076	1901	1425	2813	2247	282.078	307.603	269.695	589.635	539.327	541.301	922.736	916.29	1028.93	627.918	492.775	532.222	1804.22	1035.24	1992.41	1392.64	2379.96	1918.22
ENSG00000008294	SPAG9	sperm_associated_antigen_9	protein_coding	17	50962174	51120868	-	ENST00000262013;ENST00000509724;ENST00000510283;ENST00000505279;ENST00000357122;ENST00000506500;ENST00000513746;ENST00000511312;ENST00000513906;ENST00000514613;ENST00000505173;ENST00000514205;ENST00000506483;ENST00000513827;ENST00000515685;ENST00000513547;ENST00000511795;ENST00000576492;ENST00000510855;ENST00000511987;ENST00000502329	50962174;50964149;50965075;50965627;50965644;50966300;50974870;50976600;50985699;50989540;50989639;50990023;50993773;50996229;50998413;51001835;51001837;51007269;51021252;51030914;51031443	51120868;50965494;51046878;51120734;51120865;50975360;50990585;50982672;50993937;51079622;51056424;50990742;50995960;51001745;51001744;51016256;51020259;51040451;51046837;51047471	9043	NM_001130528;NM_001251971;NM_001130527;NM_003971	cytoplasm;membrane;cytoplasmic_vesicle;cytosol;lysosomal_membrane;protein_binding;lysosome;perinuclear_region_of_cytoplasm;centriolar_satellite;acrosomal_vesicle;MAP-kinase_scaffold_activity;vesicle-mediated_transport;extracellular_exosome;positive_regulation_of_cell_migration;kinesin_binding;signaling_receptor_complex_adaptor_activity;retrograde_transport,_endosome_to_Golgi;JUN_kinase_binding;id…	5038	4710	4287	3006	3542	3594	2825	3454	2953	5477	5556	5257	4808	6565	3818	6334	6037	5909	5093.57	4719.26	4857.9	3199.36	3524.53	3395.18	3346.25	3588.28	3357.39	4783.18	5531.03	4899.98	4188.66	6316.31	4001.6	6190.18	5107.64	5044.39
ENSG00000008300	CELSR3	cadherin_EGF_LAG_seven-pass_G-type_receptor_3	protein_coding	3	48636463	48662886	-	ENST00000164024;ENST00000461362;ENST00000498057;ENST00000470999	48636463;48636599;48640484	48662886;48643930;48642137	?	NM_001407	membrane;integral_component_of_membrane;G_protein-coupled_receptor_activity;G_protein-coupled_receptor_signaling_pathway;plasma_membrane;calcium_ion_binding;cell_adhesion;homophilic_cell_adhesion_via_plasma_membrane_adhesion_molecules;signal_transduction;protein_binding;transmembrane_signaling_receptor_activity;cell_surface_receptor_signaling_pathway;cell-cell_adhesion;Wnt_signaling_pathway,_plan…	1210	1365	1124	1039	1056	1024	1010	1095	1034	1038	625	932	1130	405	905	757	1444	1224	1223.35	1367.68	1273.68	1105.83	1050.79	967.351	1196.36	1137.57	1175.6	906.508	622.191	868.705	984.439	389.658	948.519	739.812	1221.71	1044.9
ENSG00000008311	AASS	aminoadipate-semialdehyde_synthase	protein_coding	7	122064583	122144308	-	ENST00000679864;ENST00000417368;ENST00000681708;ENST00000679511;ENST00000679579;ENST00000679847;ENST00000679659;ENST00000681213;ENST00000679764;ENST00000679419;ENST00000681907;ENST00000681387;ENST00000681318;ENST00000681434;ENST00000679721;ENST00000679818;ENST00000680080;ENST00000681626;ENST00000681314;ENST00000460376;ENST00000393376;ENST00000473553;ENST00000681511;ENST00000358954;ENST00000431170…	122064583;122073549;122073565;122073583;122073587;122074495;122074896;122075647;122076133;122076149;122076245;122076303;122077836;122100680	122144300;122144249;122144308;122144239;122144254;122093109;122098831;122098866;122098872;122098844;122144297;122098579;122098862;122118392;122086153;122133822;122144255;122098896;122133781;122082872	10157	?;NM_005763	intracellular_membrane-bounded_organelle;oxidoreductase_activity;mitochondrion;catalytic_activity;metabolic_process;L-lysine_catabolic_process_to_acetyl-CoA_via_saccharopine;cytoplasm;mitochondrial_matrix;saccharopine_dehydrogenase_(NADP+,_L-lysine-forming)_activity;saccharopine_dehydrogenase_(NAD+,_L-glutamate-forming)_activity;cytosol;nucleus;negative_regulation_of_transcription_by_RNA_polymera…	21	27	24	19	19	23	12	24	14	17	16	16	26	110	22	6	4	16	21.2316	27.0531	27.1961	20.2221	18.9063	21.7276	14.2142	24.9331	15.9172	14.8465	15.9281	14.9134	22.6508	105.833	23.0579	5.86377	3.38423	13.6589
ENSG00000008323	PLEKHG6	pleckstrin_homology_and_RhoGEF_domain_containing_G6	protein_coding	12	6310436	6328506	+	ENST00000011684;ENST00000536531;ENST00000538208;ENST00000396988;ENST00000449001;ENST00000543000;ENST00000535616;ENST00000544743;ENST00000304581;ENST00000684764	6310436;6310738;6310810;6310933;6312651;6317567;6318743;6318763;6319460;6310682	6328505;6318973;6312523;6328485;6318363;6319206;6319595;6328506	55200	NM_018173;NM_001384601;NM_001384602;NM_001384603;NM_001144856;NM_001144857;NM_001384604;NM_001384598;NM_001384599;NM_001384600	cytoplasm;regulation_of_catalytic_activity;cytoskeleton;GTPase_activator_activity;cell_projection;centrosome;cell_junction;guanyl-nucleotide_exchange_factor_activity;protein_binding;spindle;cleavage_furrow;spindle_pole;microvillus;cytosol;regulation_of_small_GTPase_mediated_signal_transduction	4	4	4	2	2	4	1	0	0	1	2	0	0	0	2	0	0	0	4.04412	4.00786	4.53268	2.12865	1.99014	3.77871	1.18451	0	0	0.873322	1.99101	0	0	0	2.09617	0	0	0
ENSG00000008324	SS18L2	SS18_like_2	protein_coding	3	42581840	42596934	+	ENST00000447630;ENST00000011691;ENST00000474941	42581840;42590860;42591274	42595114;42596934;42594660	51188	NM_016305;NM_001370300	transcription_coactivator_activity;positive_regulation_of_transcription,_DNA-templated;protein_binding;nucleus;positive_regulation_of_transcription_by_RNA_polymerase_II;positive_regulation_of_dendrite_morphogenesis	165	184	130	162	161	162	127	152	164	228	168	192	247	285	273	249	347	239	166.82	184.362	147.312	172.42	160.206	153.038	150.433	157.909	186.458	199.117	167.245	178.961	215.183	274.204	286.128	243.346	293.582	204.029
ENSG00000008382	MPND	MPN_domain_containing	protein_coding	19	4343527	4360086	+	ENST00000262966;ENST00000359935;ENST00000599840;ENST00000594716;ENST00000596722;ENST00000597036;ENST00000601877;ENST00000594162	4343527;4343554;4343562;4343566;4343605;4343711;4352990;4354949	4360086;4360081;4360078;4359223;4360068;4360038;4354577;4360079	84954	NM_032868;NM_001159846;NM_001300862	metal_ion_binding;peptidase_activity;proteolysis;hydrolase_activity;protein_binding;metallopeptidase_activity;isopeptidase_activity;metal-dependent_deubiquitinase_activity;histone_binding;transcription_coactivator_activity;chromatin_remodeling;positive_regulation_of_transcription_by_RNA_polymerase_II;thiol-dependent_deubiquitinase	113	115	98	139	165	172	47	73	53	144	117	144	138	81	116	69	126	80	114.246	115.226	111.051	147.941	164.186	162.485	55.6721	75.8381	60.2579	125.758	116.474	134.22	120.224	77.9316	121.578	67.4333	106.603	68.2943
ENSG00000008394	MGST1	microsomal_glutathione_S-transferase_1	protein_coding	12	16347142	16609259	+	ENST00000536371;ENST00000534835;ENST00000543076;ENST00000396210;ENST00000539036;ENST00000537878;ENST00000542256;ENST00000539708;ENST00000535309;ENST00000540056;ENST00000540126;ENST00000538885;ENST00000396207;ENST00000538857;ENST00000535624;ENST00000624056;ENST00000359720;ENST00000010404;ENST00000396209	16347142;16347645;16347652;16347654;16347664;16347694;16347778;16347797;16350746;16353417;16354231;16357511;16362568;16382827	16363806;16349106;16363999;16364410;16609259;16354724;16370408;16364060;16377192;16364071;16363814;16354378;16364409;16589580;16364260;16438761	4257	?;NM_001260512;NM_020300;NM_001260511;NM_001267598;NM_145764;NM_145792;NM_145791	membrane;integral_component_of_membrane;transferase_activity;glutathione_transferase_activity;endoplasmic_reticulum;endoplasmic_reticulum_membrane;intracellular_membrane-bounded_organelle;mitochondrion;mitochondrial_outer_membrane;protein_binding;cellular_oxidant_detoxification;peroxisomal_membrane;plasma_membrane;glutathione_peroxidase_activity;azurophil_granule_membrane;glutathione_transport;ce…	2172	2100	1958	3988	4610	4879	2245	2696	2558	2454	2678	2317	3836	4163	2916	3001	2628	2924	2195.96	2104.13	2218.75	4244.52	4587.27	4609.09	2659.23	2800.82	2908.3	2143.13	2665.96	2159.64	3341.87	4005.3	3056.22	2932.86	2223.44	2496.16
ENSG00000008405	CRY1	cryptochrome_circadian_regulator_1	protein_coding	12	106991364	107093549	-	ENST00000008527;ENST00000552790;ENST00000549356;ENST00000546722;ENST00000550633	106991364;106991367;106992487;106999789;107072935	107093549;107050359;106997539;107001851;107093513	1407	NM_004075	nucleus;cytoplasm;nucleotide_binding;lyase_activity;negative_regulation_of_transcription,_DNA-templated;protein_binding;response_to_stimulus;circadian_rhythm;rhythmic_process;gluconeogenesis;circadian_regulation_of_gene_expression;photoreceptor_activity;protein-chromophore_linkage;DNA_binding;positive_regulation_of_protein_ubiquitination;double-stranded_DNA_binding;nuclear_receptor_binding;kinase…	337	335	285	558	653	656	476	621	521	527	406	459	1105	1147	1244	899	1211	1014	340.717	335.658	322.954	593.892	649.78	619.709	563.828	645.143	592.347	460.241	404.175	427.828	962.66	1103.55	1303.82	878.588	1024.57	865.63
ENSG00000008438	PGLYRP1	peptidoglycan_recognition_protein_1	protein_coding	19	46019153	46023053	-	ENST00000008938	46019153	46023053	8993	NM_005091	zinc_ion_binding;extracellular_region;innate_immune_response;immune_system_process;defense_response_to_Gram-positive_bacterium;defense_response_to_bacterium;extracellular_exosome;antimicrobial_humoral_immune_response_mediated_by_antimicrobial_peptide;peptidoglycan_catabolic_process;specific_granule_lumen;tertiary_granule_lumen;phagocytic_vesicle_lumen;killing_of_cells_of_other_organism;peptidogly…	0	0	0	0	1	0	0	0	0	0	0	0	1	1	0	0	0	0
ENSG00000008441	NFIX	nuclear_factor_I_X	protein_coding	19	12995475	13098796	+	ENST00000592199;ENST00000397661;ENST00000590027;ENST00000585382;ENST00000587760;ENST00000585575;ENST00000360105;ENST00000588228;ENST00000676441;ENST00000586797;ENST00000591028;ENST00000586873;ENST00000358552;ENST00000622520;ENST00000587260;ENST00000693124;ENST00000588680	12995475;12995608;13012188;13012207;13023991;13024032;13024580;13024581;13024585;13024613;13024627;13024888;13024939;13025176;13070003	13098796;13096201;13025520;13081835;13094758;13094649;13094755;13094684;13025495;13025510;13094746;13094752;13094770;13094687;13074019	4784	NM_001365902;NM_002501;NM_001365982;NM_001271044;NM_001378404;NM_001365984;NM_001378405;NM_001271043;NM_001365983;NM_001365985	nucleus;DNA_binding;regulation_of_transcription,_DNA-templated;DNA-binding_transcription_factor_activity;positive_regulation_of_transcription_by_RNA_polymerase_II;protein_binding;negative_regulation_of_transcription_by_RNA_polymerase_II;DNA_replication;regulation_of_transcription_by_RNA_polymerase_II;DNA-binding_transcription_factor_activity,_RNA_polymerase_II-specific;RNA_polymerase_II_cis-regul…	13	22	7	21	19	26	17	24	33	58	47	76	170	166	183	114	118	121	13.1434	22.0432	7.93219	22.3508	18.9063	24.5616	20.1367	24.9331	37.5191	50.6527	46.7887	70.8386	148.101	159.712	191.8	111.412	99.8347	103.295
ENSG00000008513	ST3GAL1	ST3_beta-galactoside_alpha-2,3-sialyltransferase_1	protein_coding	8	133454848	133571940	-	ENST00000521180;ENST00000648219;ENST00000522652;ENST00000523854;ENST00000517668;ENST00000522204;ENST00000523634;ENST00000519924;ENST00000523855;ENST00000519435;ENST00000518298;ENST00000520020;ENST00000522873;ENST00000521627;ENST00000522285;ENST00000399640	133454853;133458873;133454848;133464778;133464931;133465642;133475809;133475877;133475884;133476029;133476143;133476523;133488082;133566982	133571925;133571887;133499383;133475934;133489640;133489700;133499361;133570379;133571888;133499421;133571926;133489633;133571746;133571940	6482	NM_003033;NM_173344	membrane;integral_component_of_membrane;Golgi_apparatus;transferase_activity;sialyltransferase_activity;glycosyltransferase_activity;protein_glycosylation;lipid_metabolic_process;extracellular_region;protein_N-linked_glycosylation;Golgi_cisterna_membrane;extracellular_exosome;Golgi_membrane;cellular_protein_modification_process;trans-Golgi_network_membrane;protein_sialylation;ganglioside_biosynth…	1886	1829	1569	1574	1629	1825	1614	1901	1822	2781	2649	2725	8690	5719	5394	3005	3934	3701	1906.8	1832.59	1777.94	1675.24	1620.97	1724.04	1911.8	1974.91	2071.51	2428.71	2637.09	2539.94	7570.6	5502.36	5653.38	2936.77	3328.39	3159.47
ENSG00000008516	MMP25	matrix_metallopeptidase_25	protein_coding	16	3046062	3060726	+	ENST00000612971;ENST00000336577;ENST00000570755;ENST00000575441	3046062;3046561;3047531;3056794	3060717;3060726;3056162;3058306	?	?;NM_022468	zinc_ion_binding;metal_ion_binding;peptidase_activity;proteolysis;hydrolase_activity;metalloendopeptidase_activity;metallopeptidase_activity;extracellular_matrix;membrane;plasma_membrane;extracellular_region;protein_binding;inflammatory_response;anchored_component_of_membrane;extracellular_matrix_organization;specific_granule_membrane;collagen_catabolic_process;hard_palate_development	10	3	6	8	11	10	8	1	4	8	7	15	29	7	25	4	6	5	10.1103	3.00589	6.79902	8.51459	10.9458	9.44679	9.4761	1.03888	4.54777	6.98657	6.96854	13.9813	25.2644	6.73483	26.2022	3.90918	5.07634	4.26839
ENSG00000130487	KLHDC7B	kelch_domain_containing_7B	protein_coding	22	50545899	50551023	+	ENST00000648057;ENST00000434237;ENST00000395676	50545899;50546415;50548033	50551023;50547652;50551022	113730	NM_138433	protein_binding	3	0	0	393	521	563	1463	1516	1248	43	24	46	455	277	234	508	747	708	3.03309	0	0	418.279	518.431	531.854	1732.94	1574.94	1418.9	37.5528	23.8921	42.876	396.389	266.507	245.252	496.466	632.004	604.405
ENSG00000008710	PKD1	polycystin_1,_transient_receptor_potential_channel_interacting	protein_coding	16	2088708	2135898	-	ENST00000262304;ENST00000423118;ENST00000472577;ENST00000564313;ENST00000561668;ENST00000487932;ENST00000485120;ENST00000562425;ENST00000567355;ENST00000472659;ENST00000568796;ENST00000570253;ENST00000562297;ENST00000567946;ENST00000486339;ENST00000415938;ENST00000483731;ENST00000566905;ENST00000496574;ENST00000566784;ENST00000471603;ENST00000480227;ENST00000570193;ENST00000469851;ENST00000483814…	2088708;2088710;2089527;2090765;2090883;2090985;2091428;2091823;2092046;2092886;2093355;2097728;2097752;2097852;2097859;2098833;2099078;2099462;2099932;2100023;2101951;2102380;2103517;2103789;2105357;2105378;2106276;2106503;2106521;2106590;2106941;2107585;2109291;2111458;2116592	2135898;2090839;2092013;2092170;2109853;2092597;2093884;2092911;2094146;2093873;2100300;2103789;2105398;2107759;2112963;2114124;2100453;2108016;2099893;2103687;2103793;2100407;2100686;2100765;2103177;2103531;2106408;2114481;2106104;2106407;2107756;2117959;2113074;2112830;2118078;2108548;2113280;2112898;2118124	5310	NM_001009944;NM_000296	cytoplasm;nucleus;membrane;integral_component_of_membrane;Golgi_apparatus;endoplasmic_reticulum;plasma_membrane;carbohydrate_binding;cilium;cell_projection;Wnt_signaling_pathway;protein_binding;calcium_channel_activity;cartilage_development;heart_development;integral_component_of_plasma_membrane;extracellular_exosome;protein_kinase_binding;protein_domain_specific_binding;kidney_development;Wnt-ac…	4032	4708	3384	2604	2727	2783	2909	2915	3075	3557	2114	2990	3595	1087	2746	1602	4190	3346	4076.48	4717.25	3834.65	2771.5	2713.55	2629.04	3445.75	3028.33	3496.1	3106.41	2104.5	2786.94	3131.91	1045.82	2878.05	1565.63	3544.98	2856.41
ENSG00000008735	MAPK8IP2	mitogen-activated_protein_kinase_8_interacting_protein_2	protein_coding	22	50600793	50613981	+	ENST00000329492;ENST00000008876	50600793;50603133	50613978;50613981	23542	NM_012324	cytoplasm;protein_binding;protein_kinase_binding;amyloid-beta_binding;structural_molecule_activity;dendrite_morphogenesis;kinesin_binding;excitatory_postsynaptic_potential;regulation_of_JNK_cascade;regulation_of_signaling_receptor_activity;signal_complex_assembly;negative_regulation_of_apoptotic_signaling_pathway;behavioral_fear_response;social_behavior;MAP-kinase_scaffold_activity;postsynaptic_d…	6	2	6	1	12	3	7	6	9	14	17	10	5	0	13	3	3	9	6.06618	2.00393	6.79902	1.06432	11.9408	2.83404	8.29159	6.23327	10.2325	12.2265	16.9236	9.32087	4.35593	0	13.6251	2.93188	2.53817	7.68311
ENSG00000008838	MED24	mediator_complex_subunit_24	protein_coding	17	40019097	40061215	-	ENST00000394126;ENST00000356271;ENST00000394128;ENST00000394127;ENST00000491466;ENST00000535508;ENST00000579364;ENST00000422942;ENST00000501516;ENST00000470126;ENST00000535071;ENST00000492176;ENST00000580720;ENST00000580885;ENST00000581058;ENST00000580921;ENST00000584782;ENST00000495586;ENST00000578901;ENST00000584077;ENST00000585249;ENST00000577488;ENST00000428757;ENST00000580008;ENST00000479829…	40019097;40019098;40019104;40019108;40019145;40019173;40019449;40019503;40019529;40019632;40022394;40022412;40023142;40023289;40023365;40026178;40026303;40026306;40027015;40031168;40032671;40032673;40032716;40033056;40033707;40035143;40035198;40035262;40035285;40035296;40035322;40035901;40053348	40054092;40054407;40054408;40054405;40022442;40020610;40023160;40053608;40021414;40023651;40026450;40027946;40027523;40028059;40027149;40053377;40032433;40033646;40033675;40053873;40053312;40054375;40054413;40061215;40056690;40054416;40054742	9862	?;NM_001267797;NM_014815;NM_001079518;NM_001330211	nucleus;mediator_complex;protein_binding;positive_regulation_of_transcription,_DNA-templated;transcription_coactivator_activity;nuclear_receptor_coactivator_activity;nucleoplasm;core_mediator_complex;transcription_coregulator_activity;histone_acetylation;RNA_polymerase_II_preinitiation_complex_assembly;positive_regulation_of_transcription_initiation_from_RNA_polymerase_II_promoter;vitamin_D_recep…	1193	1385	1208	1143	1114	1238	929	991	949	1807	1431	1659	1484	850	1288	1155	1828	1723	1206.16	1387.72	1368.87	1216.52	1108.51	1169.51	1100.41	1029.53	1078.96	1578.09	1424.57	1546.33	1292.84	817.801	1349.94	1128.78	1546.59	1470.89
ENSG00000174951	FUT1	fucosyltransferase_1_(H_blood_group)	protein_coding	19	48748011	48755390	-	ENST00000645652;ENST00000599826;ENST00000601931;ENST00000643950;ENST00000597220;ENST00000601988;ENST00000680253	48748011;48752612	48752641;48753660;48755390	2523	NM_000148;NM_001329877;NM_001384359	membrane;integral_component_of_membrane;Golgi_apparatus;transferase_activity;glycosyltransferase_activity;lipid_metabolic_process;carbohydrate_metabolic_process;protein_glycosylation;Golgi_cisterna_membrane;fucosylation;regulation_of_cell_adhesion;galactoside_2-alpha-L-fucosyltransferase_activity;fucosyltransferase_activity;integral_component_of_plasma_membrane;Golgi_membrane;positive_regulation_…	5	4	4	139	171	208	112	144	186	149	149	172	366	154	255	291	418	378	5.05515	4.00786	4.53268	147.941	170.157	196.493	132.665	149.598	211.471	130.125	148.33	160.319	318.854	148.166	267.262	284.393	353.652	322.691
ENSG00000008869	HEATR5B	HEAT_repeat_containing_5B	protein_coding	2	36968383	37084372	-	ENST00000425467;ENST00000233099;ENST00000471051;ENST00000467978;ENST00000478810	36968383;36980895;37008168;37041024;37072212	36988859;37084372;37013995;37056484;37076164	54497	?;NM_019024	?;cytoplasm;nuclear_speck;membrane;protein_transport;cytoplasmic_vesicle;intracellular_membrane-bounded_organelle;cytosol;protein_binding;perinuclear_region_of_cytoplasm;clathrin-coated_vesicle;retrograde_transport,_endosome_to_Golgi;endocytosis;protein_localization;endocytic_vesicle	1114	1057	900	935	1130	1170	816	958	890	1465	1370	1379	1428	1295	918	1467	1571	1654	1126.29	1059.08	1019.85	995.142	1124.43	1105.27	966.563	995.245	1011.88	1279.42	1363.84	1285.35	1244.05	1245.94	962.144	1433.69	1329.15	1411.99
ENSG00000008952	SEC62	SEC62_homolog,_preprotein_translocation_factor	protein_coding	3	169966635	169998373	+	ENST00000461933;ENST00000460513;ENST00000337002;ENST00000480708;ENST00000487736;ENST00000469515;ENST00000481435;ENST00000497277;ENST00000469890;ENST00000470355	169966635;169966801;169966807;169966808;169966814;169966815;169966826;169975451;169982869;169985129	169968523;169983253;169998373;169993831;169982857;169988359;169985885;169982859;169983939;169992721	?	?;NM_003262	?;membrane;integral_component_of_membrane;protein_transport;endoplasmic_reticulum;endoplasmic_reticulum_membrane;integral_component_of_endoplasmic_reticulum_membrane;rough_endoplasmic_reticulum;signaling_receptor_activity;cotranslational_protein_targeting_to_membrane;posttranslational_protein_targeting_to_membrane,_translocation;posttranslational_protein_targeting_to_endoplasmic_reticulum_membrane	2379	1981	1759	1937	2291	2193	2203	2699	2299	2516	2267	2317	5112	9135	4034	4527	3743	3818	2405.24	1984.89	1993.25	2061.59	2279.7	2071.68	2609.48	2803.93	2613.83	2197.28	2256.81	2159.64	4453.5	8788.95	4227.98	4424.21	3166.79	3259.35
ENSG00000008988	RPS20	ribosomal_protein_S20	protein_coding	8	56067254	56074510	-	ENST00000618656;ENST00000676461;ENST00000519807;ENST00000678039;ENST00000676918;ENST00000678683;ENST00000524349;ENST00000520490;ENST00000009589;ENST00000520627;ENST00000521262;ENST00000523936;ENST00000519606;ENST00000521289;ENST00000518875;ENST00000519369	56067254;56067269;56067295;56067311;56067611;56068811;56073042;56073054;56073073;56073075;56073127;56073316;56073462	56074144;56074508;56074509;56074510;56074506;56074472;56074356;56074498	6224	?;NM_001146227;NM_001023	RNA_binding;structural_constituent_of_ribosome;translation;ribosome;small_ribosomal_subunit;cytoplasm;membrane;protein_binding;cytosolic_small_ribosomal_subunit;nucleoplasm;cytosol;extracellular_exosome;cytoplasmic_translation;cytosolic_ribosome;MDM2/MDM4_family_protein_binding;ubiquitin_ligase_inhibitor_activity;positive_regulation_of_signal_transduction_by_p53_class_mediator;negative_regulation…	12028	12388	11506	12384	12883	13222	10888	12762	11288	12647	12102	11803	12388	16106	13150	11324	11443	10436	12160.7	12412.3	13038.3	13180.6	12819.5	12490.5	12897	13258.2	12833.8	11044.9	12047.6	11001.4	10792.2	15495.9	13782.3	11066.9	9681.43	8908.99
ENSG00000009307	CSDE1	cold_shock_domain_containing_E1	protein_coding	1	114716913	114758676	-	ENST00000339438;ENST00000689989;ENST00000689217;ENST00000688211;ENST00000438362;ENST00000358528;ENST00000692719;ENST00000610726;ENST00000689732;ENST00000693467;ENST00000686235;ENST00000684913;ENST00000686123;ENST00000686025;ENST00000686781;ENST00000687759;ENST00000693644;ENST00000689631;ENST00000692672;ENST00000691377;ENST00000529046;ENST00000689885;ENST00000691403;ENST00000692629;ENST00000690013…	114716913;114716916;114716919;114716920;114716921;114716923;114716928;114716947;114717295;114717305;114717312;114717802;114717957;114720578;114731404;114736758;114737988;114739753;114739870;114748317	114757983;114757933;114757969;114757984;114757987;114758014;114757964;114757999;114758003;114757976;114730839;114757985;114758005;114757993;114730428;114757974;114758027;114718938;114757982;114724287;114746859;114758676	7812	NM_007158;NM_001007553;NM_001242891;NM_001242893;NM_001130523;NM_001242892	nucleic_acid_binding;RNA_binding;cytoplasm;Golgi_apparatus;cytosol;plasma_membrane;protein_binding;P-body;cytoplasmic_stress_granule;stress_granule_assembly;male_gonad_development;CRD-mediated_mRNA_stabilization;negative_regulation_of_nuclear-transcribed_mRNA_catabolic_process,_deadenylation-dependent_decay;positive_regulation_of_cytoplasmic_translation;mCRD-mediated_mRNA_stability_complex;CRD-me…	16440	15750	14931	15773	18426	19724	12817	15610	14128	23324	23546	21970	18304	22315	16020	30445	27486	29369	16621.3	15780.9	16919.4	16787.6	18335.1	18632.8	15181.9	16216.9	16062.7	20369.4	23440.2	20477.9	15946.2	21469.7	16790.4	29753.7	23254.7	25071.7
ENSG00000009335	UBE3C	ubiquitin_protein_ligase_E3C	protein_coding	7	157138916	157269370	+	ENST00000348165;ENST00000389103;ENST00000430750;ENST00000469336;ENST00000470408;ENST00000497368;ENST00000494532;ENST00000474153;ENST00000611269	157138926;157139195;157139279;157207513;157220668;157225500;157225502;157256687;157138916	157269370;157189294;157170450;157217245;157269116;157231815;157248624;157267676;157189296	9690	NM_014671	nucleus;transferase_activity;protein_ubiquitination;ubiquitin-protein_transferase_activity;protein_binding;ubiquitin_protein_ligase_activity;proteasome_complex;protein_polyubiquitination;ubiquitin-dependent_protein_catabolic_process;protein_K48-linked_ubiquitination;protein_K29-linked_ubiquitination	2778	2888	2376	2638	2774	3030	2030	2352	2020	2625	2266	2337	2150	1742	1822	1859	2508	2274	2808.64	2893.67	2692.41	2807.68	2760.32	2862.38	2404.56	2443.44	2296.62	2292.47	2255.81	2178.29	1873.05	1676.01	1909.61	1816.79	2121.91	1941.27
ENSG00000009413	REV3L	REV3_like,_DNA_directed_polymerase_zeta_catalytic_subunit	protein_coding	6	111299028	111483715	-	ENST00000462119;ENST00000434009;ENST00000422377;ENST00000368802;ENST00000413831;ENST00000492520;ENST00000467500;ENST00000470871;ENST00000460981;ENST00000494858;ENST00000435970;ENST00000358835;ENST00000619481	111299028;111299031;111299033;111343950;111348953;111356668;111387746;111392695;111405427;111299052;111307731	111315637;111482919;111483715;111483218;111367358;111351733;111358901;111390113;111405632;111411556;111315422	5980	?;NM_001372078;NM_001286432;NM_001286431;NM_002912	?;DNA_repair;translesion_synthesis;zeta_DNA_polymerase_complex;nucleus;nucleic_acid_binding;metal_ion_binding;transferase_activity;DNA_binding;iron-sulfur_cluster_binding;cellular_response_to_DNA_damage_stimulus;protein_binding;DNA_replication;nucleotide_binding;nucleotidyltransferase_activity;DNA-directed_DNA_polymerase_activity;4_iron,_4_sulfur_cluster_binding;nucleoplasm;double-strand_break_re…	1197	1175	946	1263	1452	1505	1116	1201	1125	1248	1135	1240	1471	1774	1023	1698	1385	1561	1210.2	1177.31	1071.98	1344.24	1444.84	1421.74	1321.92	1247.69	1279.06	1089.91	1129.9	1155.79	1281.51	1706.8	1072.19	1659.45	1171.79	1332.59
ENSG00000009694	TENM1	teneurin_transmembrane_protein_1	protein_coding	X	124375903	124963817	-	ENST00000371130;ENST00000461429;ENST00000422452	124375903;124453459;124375908	124963817;124497143	10178	NM_014253;NM_001163279;NM_001163278	nucleus;cytoplasm;nuclear_speck;membrane;integral_component_of_membrane;Golgi_apparatus;endoplasmic_reticulum;plasma_membrane;signal_transduction;cytoskeleton;protein_homodimerization_activity;perinuclear_region_of_cytoplasm;neuropeptide_signaling_pathway;integral_component_of_plasma_membrane;neuron_projection;nuclear_matrix;positive_regulation_of_peptidyl-serine_phosphorylation;nervous_system_de…	3	5	4	4	4	1	0	2	3	0	2	1	0	3	0	0	1	0	3.03309	5.00982	4.53268	4.25729	3.98028	0.944679	0	2.07776	3.41083	0	1.99101	0.932087	0	2.88636	0	0	0.846057	0
ENSG00000009709	PAX7	paired_box_7	protein_coding	1	18630846	18748866	+	ENST00000420770;ENST00000375375;ENST00000400661	18630846;18631006;18631524	18748866;18736138;18736102	5081	NM_001135254;NM_002584;NM_013945	nucleus;DNA_binding;regulation_of_transcription,_DNA-templated;muscle_organ_development;DNA-binding_transcription_factor_activity,_RNA_polymerase_II-specific;regulation_of_transcription_by_RNA_polymerase_II;RNA_polymerase_II_cis-regulatory_region_sequence-specific_DNA_binding;chromatin;sequence-specific_double-stranded_DNA_binding;anatomical_structure_development;negative_regulation_of_apoptotic_…	0	1	0	0	0	0	0	0	0	0	0	0	1	1	0	3	1	1
ENSG00000009724	MASP2	MBL_associated_serine_protease_2	protein_coding	1	11026523	11047239	-	ENST00000400897;ENST00000478645;ENST00000480221;ENST00000400898	11026523;11037693;11044798	11047239;11043198;11047227;11047233	10747	NM_006610;NM_139208	metal_ion_binding;peptidase_activity;proteolysis;hydrolase_activity;calcium_ion_binding;extracellular_region;protein_binding;serine-type_endopeptidase_activity;immune_system_process;innate_immune_response;serine-type_peptidase_activity;extracellular_space;complement_activation,_classical_pathway;extracellular_exosome;calcium-dependent_protein_binding;complement_component_C4b_binding;complement_ac…	0	0	1	1	2	1	0	1	4	2	4	5	8	17	13	0	4	2	0	0	1.13317	1.06432	1.99014	0.944679	0	1.03888	4.54777	1.74664	3.98202	4.66043	6.96948	16.356	13.6251	0	3.38423	1.70736
ENSG00000009765	IYD	iodotyrosine_deiodinase	protein_coding	6	150368892	150405969	+	ENST00000229447;ENST00000344419;ENST00000367335;ENST00000392256;ENST00000392255;ENST00000500320;ENST00000546121;ENST00000422583;ENST00000425615	150368892;150369012;150368953;150368997;150369089;150369155;150369977	150404628;150405969;150398109;150396816;150396890;150389630;150395532	389434	NM_001164694;NM_203395;NM_001318495;NM_001164695	membrane;integral_component_of_membrane;cytoplasmic_vesicle_membrane;cytoplasmic_vesicle;nucleoplasm;plasma_membrane;oxidoreductase_activity;protein_binding;integral_component_of_plasma_membrane;iodotyrosine_deiodinase_activity;thyroid_hormone_metabolic_process;FMN_binding;tyrosine_metabolic_process	2	3	0	0	1	2	0	0	0	2	0	0	1	3	1	0	1	0
ENSG00000009780	FAM76A	family_with_sequence_similarity_76_member_A	protein_coding	1	27725961	27763116	+	ENST00000373954;ENST00000419687;ENST00000530324;ENST00000234549;ENST00000373949;ENST00000010299;ENST00000446647	27725961;27725996;27726028;27726057;27744774	27763116;27761473;27759764;27760581;27761964;27760185	199870	NM_152660;NM_001143915;NM_001143913;NM_001143914;NM_001143912	nucleoplasm	90	92	84	165	183	206	102	120	148	96	110	73	172	223	131	168	158	183	90.9928	92.1808	95.1863	175.613	182.098	194.604	120.82	124.665	168.267	83.8389	109.506	68.0423	149.844	214.552	137.299	164.185	133.677	156.223
ENSG00000009790	TRAF3IP3	TRAF3_interacting_protein_3	protein_coding	1	209756032	209782320	+	ENST00000400959;ENST00000367025;ENST00000478359;ENST00000479796;ENST00000468672;ENST00000367026;ENST00000367024;ENST00000367023;ENST00000476050;ENST00000487271;ENST00000474496;ENST00000477431;ENST00000488702;ENST00000471368;ENST00000460314;ENST00000467830	209756032;209756053;209756066;209756136;209756179;209758498;209768488;209768595;209768605;209768615;209775808;209777439;209778367;209780839	209779655;209782310;209760117;209762596;209782320;209782307;209779656;209779653;209777384;209777421;209782313;209779364;209782183	80342	?;NM_025228;NM_001320144;NM_001320143;NM_001287754	?;membrane;integral_component_of_membrane;Golgi_apparatus;plasma_membrane;mitochondrion;lysosomal_membrane;mitochondrial_outer_membrane;Golgi_membrane;protein_binding;lysosome	0	0	0	1	0	0	1	0	0	0	0	2	0	4	0	0	0	0
ENSG00000009830	POMT2	protein_O-mannosyltransferase_2	protein_coding	14	77274956	77320883	-	ENST00000683784;ENST00000682897;ENST00000261534;ENST00000554767;ENST00000452340;ENST00000556394;ENST00000682955;ENST00000683380;ENST00000682467;ENST00000602717;ENST00000682395;ENST00000682795;ENST00000682895;ENST00000682247;ENST00000684549;ENST00000684259;ENST00000555134;ENST00000683188;ENST00000684538;ENST00000682459;ENST00000555710;ENST00000556446;ENST00000683907;ENST00000682615;ENST00000682128…	77274956;77274958;77274967;77274971;77274976;77275030;77276983;77277000;77277008;77277010;77277018;77277024;77277038;77277170;77277214;77277415;77278286;77278394;77278729;77278773;77278784;77279367;77279823;77280021;77280306;77283797;77284034;77284311;77284352;77284950;77284969;77285281;77285480;77285567;77286744;77286748;77291314;77296164;77298689;77299455;77299524;77301146;77301222;77302835;773…	77277481;77320883;77301163;77320704;77320860;77306503;77320827;77279928;77320741;77306490;77320802;77312396;77285603;77320476;77280542;77280074;77279061;77280463;77283852;77320550;77320629;77283873;77285632;77284363;77284130;77285041;77286822;77287824;77291367;77296507;77287209;77287012;77304800;77291493;77296273;77296398;77301249;77302943;77306897;77320340;77312027;77312033;77312379;77312635;773…	29954	?;NM_013382	?;membrane;integral_component_of_membrane;metal_ion_binding;transferase_activity;endoplasmic_reticulum;endoplasmic_reticulum_membrane;nucleoplasm;nucleolus;cytosol;glycosyltransferase_activity;protein_glycosylation;mannosyltransferase_activity;dolichyl-phosphate-mannose-protein_mannosyltransferase_activity;protein_O-linked_glycosylation;protein_O-linked_mannosylation;positive_regulation_of_protei…	491	510	447	555	534	587	478	525	489	492	395	498	456	329	350	434	534	472	496.416	511.002	506.527	590.699	531.367	554.526	566.197	545.411	555.965	429.674	393.225	464.179	397.26	316.537	366.83	424.146	451.794	402.936
ENSG00000009844	VTA1	vesicle_trafficking_1	protein_coding	6	142147162	142224685	+	ENST00000367630;ENST00000367621;ENST00000491881;ENST00000452973;ENST00000620996	142147263;142147257;142170346;142147162	142224685;142219067;142198781;142220946	51534	NM_016485;NM_001286372;NM_001286371	cytoplasm;membrane;protein_transport;intracellular_membrane-bounded_organelle;nucleoplasm;cytosol;endosome;endosome_membrane;protein_binding;late_endosome_to_vacuole_transport_via_multivesicular_body_sorting_pathway;extracellular_exosome;macroautophagy;multivesicular_body_assembly;protein_C-terminus_binding;multivesicular_body_sorting_pathway;ESCRT_III_complex_disassembly;multivesicular_body;vira…	784	717	730	768	810	959	618	766	589	1134	1195	1099	1428	1500	1163	1384	1209	1295	792.648	718.409	827.215	817.4	806.006	905.947	732.029	795.781	669.659	990.347	1189.63	1024.36	1244.05	1443.18	1218.92	1352.58	1022.88	1105.51
ENSG00000009950	MLXIPL	MLX_interacting_protein_like	protein_coding	7	73593194	73624543	-	ENST00000345114;ENST00000414749;ENST00000429400;ENST00000354613;ENST00000434326;ENST00000313375;ENST00000467221;ENST00000476404;ENST00000453275;ENST00000488212;ENST00000456640	73593194;73593202;73596174;73596710;73597645;73599592;73605910	73624492;73624540;73624514;73624522;73597362;73606824;73624543;73607120;73616161	51085	?;NM_032953;NM_032952;NM_032954;NM_032951	cytoplasm;nucleus;nucleoplasm;cytosol;DNA_binding;protein_dimerization_activity;regulation_of_transcription_by_RNA_polymerase_II;DNA-binding_transcription_factor_activity,_RNA_polymerase_II-specific;RNA_polymerase_II_cis-regulatory_region_sequence-specific_DNA_binding;chromatin;positive_regulation_of_cell_population_proliferation;protein_heterodimerization_activity;positive_regulation_of_transcri…	6	3	6	142	163	149	138	144	241	32	35	35	202	98	162	79	56	93	6.06618	3.00589	6.79902	151.134	162.196	140.757	163.463	149.598	274.003	27.9463	34.8427	32.623	175.979	94.2876	169.79	77.2063	47.3792	79.3921
ENSG00000009954	BAZ1B	bromodomain_adjacent_to_zinc_finger_domain_1B	protein_coding	7	73440406	73522293	-	ENST00000339594;ENST00000404251;ENST00000466844	73440406;73441565;73462464	73522293;73522278;73466387	9031	NM_032408;NM_001370402	protein_binding;nucleus;metal_ion_binding;nucleotide_binding;protein_serine/threonine/tyrosine_kinase_activity;ATP_binding;kinase_activity;transferase_activity;phosphorylation;nucleoplasm;zinc_ion_binding;protein_tyrosine_kinase_activity;peptidyl-tyrosine_phosphorylation;cellular_response_to_DNA_damage_stimulus;chromatin_remodeling;non-membrane_spanning_protein_tyrosine_kinase_activity;positive_r…	4389	4187	4237	5624	6585	6992	4988	6266	5108	5917	5483	5750	7630	11490	6468	10869	8642	9917	4437.41	4195.23	4801.24	5985.75	6552.53	6605.19	5908.35	6509.61	5807.5	5167.44	5458.36	5359.5	6647.14	11054.7	6779.03	10622.2	7311.62	8465.93
ENSG00000010017	RANBP9	RAN_binding_protein_9	protein_coding	6	13621498	13711835	-	ENST00000011619;ENST00000469916	13621498;13622333	13711835;13632755	10048	NM_005493	nucleus;cytoplasm;membrane;nucleoplasm;cytosol;plasma_membrane;nuclear_body;protein_binding;enzyme_binding;cell_surface_receptor_signaling_pathway;cytoskeleton_organization;protein-containing_complex_assembly;small_GTPase_binding;microtubule_associated_complex;ubiquitin_ligase_complex;positive_regulation_of_amyloid_precursor_protein_catabolic_process;microtubule_nucleation;negative_regulation_of_…	4052	4149	3697	2941	3315	3455	2460	3091	2834	3262	3029	3039	2487	3037	2198	5471	5402	5421	4096.7	4157.15	4189.33	3130.17	3298.65	3263.86	2913.9	3211.17	3222.09	2848.78	3015.39	2832.61	2166.64	2921.95	2303.69	5346.78	4570.4	4627.79
ENSG00000010030	ETV7	ETS_variant_transcription_factor_7	protein_coding	6	36354091	36387800	-	ENST00000339796;ENST00000627426;ENST00000340181;ENST00000373737;ENST00000373738;ENST00000538992;ENST00000615781;ENST00000620358	36354091;36354221;36366194;36366195	36387566;36387616;36387669;36387783;36387800	51513	NM_001207035;NM_001207039;NM_016135;NM_001207038;NM_001207036;NM_001207041;NM_001207037;NM_001207040	nucleus;nucleoplasm;DNA_binding;regulation_of_transcription,_DNA-templated;regulation_of_transcription_by_RNA_polymerase_II;DNA-binding_transcription_factor_activity;sequence-specific_DNA_binding;protein_binding;DNA-binding_transcription_factor_activity,_RNA_polymerase_II-specific;chromatin;cell_differentiation;DNA-binding_transcription_repressor_activity,_RNA_polymerase_II-specific;sequence-spec…	0	0	1	1	0	1	0	1	1	2	2	0	22	9	7	2	4	1	0	0	1.13317	1.06432	0	0.944679	0	1.03888	1.13694	1.74664	1.99101	0	19.1661	8.65907	7.33661	1.95459	3.38423	0.853679
ENSG00000010072	SPRTN	SprT-like_N-terminal_domain	protein_coding	1	231337104	231355023	+	ENST00000391858;ENST00000295050;ENST00000008440;ENST00000492437;ENST00000366644;ENST00000469904	231337104;231338293;231338256;231338295;231339427;231347677	231353132;231355023;231352521;231340061;231352764;231352754	83932	NM_001010984;NM_032018;NM_001261462	nucleus;metal_ion_binding;nucleoplasm;peptidase_activity;proteolysis;hydrolase_activity;DNA_binding;chromatin;chromosome;DNA_repair;cellular_response_to_DNA_damage_stimulus;protein_autoprocessing;single-stranded_DNA_binding;metalloendopeptidase_activity;metallopeptidase_activity;ubiquitin_binding;protein_binding;positive_regulation_of_protein_ubiquitination;double-stranded_DNA_binding;response_to…	259	242	232	459	483	509	307	363	320	213	230	246	825	1061	683	550	501	549	261.857	242.476	262.896	488.524	480.618	480.841	363.645	377.113	363.821	186.018	228.966	229.293	718.728	1020.81	715.843	537.512	423.874	468.67
ENSG00000010165	METTL13	methyltransferase_13,_eEF1A_lysine_and_N-terminal_methyltransferase	protein_coding	1	171781660	171814023	+	ENST00000361735;ENST00000485629;ENST00000362019;ENST00000367737;ENST00000478330;ENST00000466643;ENST00000476386	171781660;171781664;171781682;171781696;171787825;171787863;171794394	171797716;171786080;171797717;171790925;171796903;171814023	51603	NM_015935;NM_014955;NM_001007239	nucleus;cytoplasm;transferase_activity;methyltransferase_activity;methylation;mitochondrion;catalytic_activity;metabolic_process;protein_binding;negative_regulation_of_transcription_by_RNA_polymerase_II;negative_regulation_of_cell_cycle_G1/S_phase_transition	875	884	771	911	938	1078	704	779	815	607	570	637	948	664	829	692	929	813	884.652	885.737	873.675	969.599	933.375	1018.36	833.897	809.286	926.608	530.106	567.438	593.739	825.884	638.847	868.864	676.288	785.987	694.041
ENSG00000010219	DYRK4	dual_specificity_tyrosine_phosphorylation_regulated_kinase_4	protein_coding	12	4562208	4615302	+	ENST00000543431;ENST00000539701;ENST00000537719;ENST00000539309;ENST00000538520;ENST00000539490;ENST00000540757;ENST00000536157;ENST00000542905;ENST00000010132;ENST00000536645;ENST00000540644;ENST00000545571;ENST00000536137;ENST00000541024;ENST00000544671;ENST00000544050	4562208;4562210;4562214;4562223;4567317;4567955;4590078;4590099;4590101;4590320;4590353;4599625;4604897;4604957;4609939;4610156;4612517	4613875;4591160;4590384;4590500;4573198;4615302;4597173;4591818;4613888;4592705;4607389;4613873;4610523;4613576;4612883;4613823	8798	NM_001371301;NM_001394779;NM_001394780;NM_003845;NM_001282285;NM_001282286	intracellular_membrane-bounded_organelle;nucleotide_binding;protein_kinase_activity;protein_serine/threonine_kinase_activity;protein_serine/threonine/tyrosine_kinase_activity;ATP_binding;kinase_activity;transferase_activity;protein_serine_kinase_activity;protein_phosphorylation;phosphorylation;protein_tyrosine_kinase_activity;peptidyl-tyrosine_phosphorylation;nucleus;cytoplasm;metal_ion_binding;p…	161	158	139	147	163	188	176	237	189	202	178	216	138	138	143	302	323	319	162.776	158.31	157.511	156.456	162.196	177.6	208.474	246.214	214.882	176.411	177.2	201.331	120.224	132.772	149.876	295.143	273.276	272.324
ENSG00000010244	ZNF207	zinc_finger_protein_207	protein_coding	17	32350132	32381885	+	ENST00000321233;ENST00000394673;ENST00000394670;ENST00000579634;ENST00000580759;ENST00000342555;ENST00000577908;ENST00000394679;ENST00000582165;ENST00000577324;ENST00000578918;ENST00000581531;ENST00000579416;ENST00000582705;ENST00000584696;ENST00000579810;ENST00000584416	32350132;32350138;32350157;32350164;32350165;32350175;32350180;32350184;32350186;32350198;32350908;32360751;32362725;32362914;32366677;32368832;32372895	32370451;32370343;32381885;32360675;32360731;32369860;32380956;32365416;32360739;32361333;32358634;32380373;32365465;32365591;32368433;32378033;32378446	7756	NM_003457;NM_001032293;NM_001098507	nucleus;RNA_binding;cytoplasm;metal_ion_binding;cell_cycle;nucleoplasm;nucleolus;DNA_binding;cytoskeleton;cell_division;chromosome;microtubule;chromosome,_centromeric_region;spindle;chromosome_segregation;kinetochore;microtubule_binding;protein_binding;protein_stabilization;microtubule_bundle_formation;mitotic_spindle_assembly;attachment_of_spindle_microtubules_to_kinetochore;mitotic_spindle_asse…	4831	4733	3981	3681	3988	4188	2444	2879	2404	4349	3779	3817	3623	4649	3280	4013	3500	3900	4884.29	4742.3	4511.15	3917.77	3968.33	3956.31	2894.95	2990.93	2733.21	3798.08	3762.01	3557.78	3156.3	4472.89	3437.72	3921.88	2961.2	3329.35
ENSG00000010256	UQCRC1	ubiquinol-cytochrome_c_reductase_core_protein_1	protein_coding	3	48599002	48610976	-	ENST00000471189;ENST00000203407;ENST00000480561;ENST00000415995;ENST00000460105;ENST00000472438;ENST00000412343;ENST00000467690;ENST00000463708;ENST00000493806	48599002;48599034;48599054;48600118;48601406;48603563;48603998;48604263;48609596	48601425;48609646;48600841;48609626;48603644;48604786;48609636;48609635;48609631;48610976	?	?;NM_003365	?;membrane;mitochondrion;mitochondrial_inner_membrane;metal_ion_binding;protein_binding;proton_transmembrane_transport;respirasome;mitochondrial_respiratory_chain_complex_III;ubiquitin_protein_ligase_binding;aerobic_respiration;ubiquinol-cytochrome-c_reductase_activity;oxidative_phosphorylation;mitochondrial_respirasome;protein-containing_complex_binding;mitochondrial_electron_transport,_ubiquino…	4021	4291	3705	2980	3060	3515	2460	2841	2794	6353	5297	5675	3746	1731	3357	3010	5796	4874	4065.35	4299.43	4198.4	3171.68	3044.91	3320.55	2913.9	2951.45	3176.62	5548.21	5273.19	5289.59	3263.46	1665.43	3518.43	2941.66	4903.74	4160.83
ENSG00000010270	STARD3NL	STARD3_N-terminal_like	protein_coding	7	38178245	38230670	+	ENST00000009041;ENST00000434197;ENST00000471550;ENST00000396013;ENST00000440144;ENST00000453225;ENST00000429075	38178245;38178263;38178324;38178351;38178376;38178390;38178395	38230669;38230379;38230670;38230381;38217305;38217269;38219629	83930	NM_001363339;NM_032016;NM_001363344;NM_001363346;NM_001363343;NM_001363347;NM_001363345;NM_001363340	membrane;integral_component_of_membrane;intracellular_membrane-bounded_organelle;endoplasmic_reticulum_membrane;endosome;lysosomal_membrane;protein_homodimerization_activity;endosome_membrane;protein_binding;late_endosome_membrane;organelle_membrane_contact_site;cytosol;cholesterol_binding;endoplasmic_reticulum-endosome_membrane_contact_site;vesicle_tethering_to_endoplasmic_reticulum	395	427	317	465	558	590	351	372	400	469	472	400	500	458	390	445	441	417	399.357	427.839	359.215	494.91	555.248	557.36	415.764	386.463	454.777	409.588	469.878	372.835	435.593	440.65	408.754	434.896	373.111	355.984
ENSG00000010278	CD9	CD9_molecule	protein_coding	12	6199715	6238271	+	ENST00000382518;ENST00000642746;ENST00000543916;ENST00000538834;ENST00000645368;ENST00000610354;ENST00000677718;ENST00000677585;ENST00000679331;ENST00000677318;ENST00000677572;ENST00000382519;ENST00000546073;ENST00000009180;ENST00000536586;ENST00000538418;ENST00000645565;ENST00000678719;ENST00000382515;ENST00000676788;ENST00000481267;ENST00000676764;ENST00000646407;ENST00000540891;ENST00000676638	6199715;6199841;6199844;6199875;6199882;6200327;6200335;6200363;6200364;6200385;6200400;6200412;6200436;6200759;6200774;6200797;6224264;6224986;6226302;6226328;6232186;6233221	6238271;6238247;6233262;6238259;6238134;6238049;6238228;6236910;6238237;6238239;6238139;6232956;6238266;6225736;6236738;6238225;6238265;6236260;6238248;6238253;6236262;6238267	928	?;NM_001330312;NM_001769	membrane;integral_component_of_membrane;plasma_membrane;cell_adhesion;extracellular_region;focal_adhesion;extracellular_space;protein_binding;platelet_activation;single_fertilization;integral_component_of_plasma_membrane;myoblast_fusion_involved_in_skeletal_muscle_regeneration;extracellular_exosome;fusion_of_sperm_to_egg_plasma_membrane_involved_in_single_fertilization;sperm-egg_recognition;recep…	1413	1307	1216	1025	1065	1125	842	1039	864	334	398	338	348	378	294	396	380	373	1428.59	1309.57	1377.94	1090.93	1059.75	1062.76	997.36	1079.39	982.318	291.689	396.211	315.045	303.172	363.681	308.138	387.009	321.501	318.422
ENSG00000010282	HHATL	hedgehog_acyltransferase_like	protein_coding	3	42692663	42702824	-	ENST00000490003;ENST00000466007;ENST00000426666;ENST00000310417;ENST00000441594;ENST00000480939;ENST00000457462;ENST00000416756;ENST00000455195;ENST00000417472;ENST00000442469;ENST00000497000	42692663;42693100;42697033;42698141;42698224;42698291;42698838;42699053	42693450;42693963;42697099;42701521;42702798;42694201;42702778;42702824;42701197;42702644	57467	?;NM_020707	?;membrane;integral_component_of_membrane;negative_regulation_of_N-terminal_protein_palmitoylation;endoplasmic_reticulum;endoplasmic_reticulum_membrane;protein_binding;perinuclear_region_of_cytoplasm;acyltransferase_activity	0	0	0	0	0	0	0	1	0	0	0	1	0	0	1	0	0	0
ENSG00000010292	NCAPD2	non-SMC_condensin_I_complex_subunit_D2	protein_coding	12	6493356	6531955	+	ENST00000541399;ENST00000539714;ENST00000536538;ENST00000382457;ENST00000539084;ENST00000315579;ENST00000545732;ENST00000536090;ENST00000542472;ENST00000538600;ENST00000542492;ENST00000535804;ENST00000539885	6493356;6493387;6493401;6494093;6494099;6494102;6511225;6517359;6517793;6521920;6523200;6528547;6529260	6511192;6510720;6495165;6528091;6531476;6531955;6516871;6518203;6521933;6523314;6528067;6529171;6530730	?	?;NM_014865	?;nucleus;mitotic_cell_cycle;chromosome_condensation;mitotic_chromosome_condensation;nucleoplasm;cytosol;cytoplasm;membrane;cell_cycle;cell_division;chromosome;protein_binding;histone_binding;nuclear_chromosome;positive_regulation_of_chromosome_condensation;condensin_complex;meiotic_chromosome_condensation;condensed_chromosome,_centromeric_region;condensed_chromosome;positive_regulation_of_chromo…	6796	7044	5866	5034	5364	5511	2033	2280	2066	5060	4548	4630	1965	1610	1964	2490	3103	3071	6870.96	7057.84	6647.18	5357.8	5337.55	5206.12	2408.11	2368.64	2348.92	4419.01	4527.56	4315.56	1711.88	1549.01	2058.44	2433.46	2625.31	2621.65
ENSG00000010295	IFFO1	intermediate_filament_family_orphan_1	protein_coding	12	6538961	6556073	-	ENST00000472558;ENST00000471408;ENST00000465801;ENST00000336604;ENST00000396840;ENST00000487279;ENST00000619571;ENST00000356896;ENST00000488007;ENST00000396830	6538961;6539528;6539539;6539577;6539607	6549265;6550467;6551900;6556071;6556042;6556073;6549113	25900	?;NM_001330325;NM_080730;NM_001330324;NM_001193457;NM_001039670	?;intermediate_filament;nucleus;membrane;protein_binding;nucleoplasm;nuclear_inner_membrane;nuclear_matrix;site_of_double-strand_break;double-strand_break_repair_via_nonhomologous_end_joining;DNA_double-strand_break_attachment_to_nuclear_envelope;protein_localization_to_site_of_double-strand_break	0	2	2	2	3	3	0	2	0	0	0	1	5	10	5	0	1	0	0	2.00393	2.26634	2.12865	2.98521	2.83404	0	2.07776	0	0	0	0.932087	4.35593	9.62119	5.24043	0	0.846057	0
ENSG00000010310	GIPR	gastric_inhibitory_polypeptide_receptor	protein_coding	19	45668221	45683722	+	ENST00000652180;ENST00000590918;ENST00000263281;ENST00000304207;ENST00000585889;ENST00000591322;ENST00000588816;ENST00000591224;ENST00000593127	45668221;45668256;45668257;45670256;45672618;45677526;45677637	45683684;45683722;45682155;45681988;45681993;45671362;45675412;45678400;45678126	2696	?;NM_000164;NM_001308418	membrane;integral_component_of_membrane;G_protein-coupled_receptor_activity;G_protein-coupled_receptor_signaling_pathway;transmembrane_signaling_receptor_activity;cell_surface_receptor_signaling_pathway;gastric_inhibitory_peptide_receptor_activity;gastric_inhibitory_peptide_signaling_pathway;plasma_membrane;signal_transduction;protein_binding;adenylate_cyclase-modulating_G_protein-coupled_recepto…	244	279	225	59	58	46	63	75	50	301	227	225	223	169	119	109	80	98	246.691	279.548	254.963	62.7951	57.714	43.4552	74.6243	77.9159	56.8471	262.87	225.98	209.72	194.274	162.598	124.722	106.525	67.6845	83.6605
ENSG00000010318	PHF7	PHD_finger_protein_7	protein_coding	3	52410660	52423641	+	ENST00000327906;ENST00000473145;ENST00000482327;ENST00000347025;ENST00000614886;ENST00000472337;ENST00000461861;ENST00000498509;ENST00000465863;ENST00000459935	52410660;52410890;52411036;52411197;52412811;52412854;52414523;52419920;52420992;52421016	52423641;52414844;52414836;52423640;52420995;52423283;52423406;52422857	51533	NM_001321127;NM_016483;NM_001321126;NM_001278221	nucleus;nuclear_speck;Golgi_apparatus;metal_ion_binding;nucleoplasm;cytosol;plasma_membrane;protein_binding	112	95	80	107	113	114	68	88	104	128	116	122	123	131	107	66	82	84	113.235	95.1867	90.6537	113.883	112.443	107.693	80.5469	91.4213	118.242	111.785	115.479	113.715	107.156	126.038	112.145	64.5014	69.3766	71.709
ENSG00000010319	SEMA3G	semaphorin_3G	protein_coding	3	52433035	52445103	-	ENST00000231721;ENST00000465657;ENST00000475739	52433035;52440390;52441865	52445103;52444969;52445085	56920	NM_020163	extracellular_region;protein_binding;signaling_receptor_binding;extracellular_space;semaphorin_receptor_binding;integral_component_of_plasma_membrane;extracellular_exosome;chemorepellent_activity;neural_crest_cell_migration;axon_guidance;positive_regulation_of_cell_migration;negative_regulation_of_axon_extension_involved_in_axon_guidance;negative_chemotaxis;semaphorin-plexin_signaling_pathway;neg…	12	5	10	10	2	6	3	1	0	19	21	23	7	5	6	3	8	3	12.1324	5.00982	11.3317	10.6432	1.99014	5.66807	3.55354	1.03888	0	16.5931	20.9056	21.438	6.0983	4.81059	6.28852	2.93188	6.76845	2.56104
ENSG00000010322	NISCH	nischarin	protein_coding	3	52455118	52493068	+	ENST00000479054;ENST00000345716;ENST00000488380;ENST00000420808;ENST00000489895;ENST00000488157;ENST00000490425;ENST00000464280;ENST00000481211;ENST00000474188;ENST00000485765;ENST00000460759;ENST00000488243;ENST00000467594	52455118;52455604;52455617;52458692;52470556;52475616;52476298;52478221;52480139;52484204;52485785;52489573	52493068;52481910;52481914;52472373;52476492;52478583;52478282;52480276;52485827;52487276;52487653;52491577	11188	?;NM_007184;NM_001276293;NM_001276294	cytoplasm;membrane;intracellular_membrane-bounded_organelle;nucleoplasm;cytosol;plasma_membrane;endosome;apoptotic_process;intercellular_bridge;microtubule_cytoskeleton;protein_binding;early_endosome;recycling_endosome;phosphatidylinositol_binding;protein_kinase_binding;identical_protein_binding;integrin_binding;Rac_protein_signal_transduction;actin_cytoskeleton_organization;negative_regulation_o…	3952	4323	3397	1914	1899	1850	1754	1806	1670	2296	1596	2016	1349	722	1220	1072	1755	1677	3995.59	4331.49	3849.38	2037.11	1889.64	1747.66	2077.64	1876.21	1898.69	2005.15	1588.83	1879.09	1175.23	694.65	1278.67	1047.66	1484.83	1431.62
ENSG00000010327	STAB1	stabilin_1	protein_coding	3	52495338	52524495	+	ENST00000321725;ENST00000481607;ENST00000479355;ENST00000484850;ENST00000461325;ENST00000481626;ENST00000462741;ENST00000462681;ENST00000469989	52495338;52495359;52495369;52507961;52516178;52518801;52521361;52521568;52523278	52524495;52508543;52501630;52509476;52520246;52523476;52524493;52523323	23166	NM_015136	membrane;integral_component_of_membrane;calcium_ion_binding;cell_adhesion;inflammatory_response;hyaluronic_acid_binding;plasma_membrane;protein_binding;defense_response_to_bacterium;integral_component_of_plasma_membrane;cell-cell_signaling;scavenger_receptor_activity;negative_regulation_of_angiogenesis;endocytic_vesicle_membrane;protein-disulfide_reductase_activity;receptor-mediated_endocytosis;l…	7	9	6	6	5	5	5	3	4	6	4	5	3	10	6	1	0	4	7.07721	9.01768	6.79902	6.38594	4.97534	4.72339	5.92256	3.11663	4.54777	5.23993	3.98202	4.66043	2.61356	9.62119	6.28852	0.977294	0	3.41472
ENSG00000010361	FUZ	fuzzy_planar_cell_polarity_protein	protein_coding	19	49806866	49817376	-	ENST00000313777;ENST00000525130;ENST00000529634;ENST00000528094;ENST00000533418;ENST00000525370;ENST00000377092;ENST00000534138;ENST00000527973;ENST00000528043;ENST00000531017;ENST00000527585;ENST00000534008;ENST00000529302;ENST00000526575;ENST00000525800;ENST00000527111;ENST00000526435	49806866;49806869;49806885;49806890;49806893;49806920;49808123;49808619;49809395;49811036;49811363;49811365;49811381;49811384;49811431;49812251;49812280	49813292;49813190;49808639;49813175;49813249;49813156;49813273;49808825;49809865;49813309;49813286;49813241;49817376;49813178;49813235;49813299;49813284	80199	NM_025129;NM_001352262;NM_001171937;NM_001363663	cytoplasm;protein_transport;vesicle-mediated_transport;cytoskeleton;cell_projection;protein_binding;cilium_assembly;cell_projection_organization;negative_regulation_of_canonical_Wnt_signaling_pathway;neural_tube_closure;negative_regulation_of_cell_population_proliferation;extracellular_exosome;non-motile_cilium_assembly;negative_regulation_of_cell_migration;positive_regulation_of_cilium_assembly;…	2	5	1	4	3	3	2	1	5	10	3	1	5	16	4	5	4	2	2.02206	5.00982	1.13317	4.25729	2.98521	2.83404	2.36903	1.03888	5.68471	8.73322	2.98652	0.932087	4.35593	15.3939	4.19235	4.88647	3.38423	1.70736
ENSG00000010379	SLC6A13	solute_carrier_family_6_member_13	protein_coding	12	220621	262873	-	ENST00000343164;ENST00000539668;ENST00000542379;ENST00000543722;ENST00000542947;ENST00000546319;ENST00000536842;ENST00000534887;ENST00000539260;ENST00000542272;ENST00000436453;ENST00000445055	220622;222580;223114;224026;224468;235194;236906;237150;237926;237948;259005;220621	262836;224431;237241;226679;226971;262873;238309;262816	6540	NM_016615;NM_001243392;NM_001190997	membrane;integral_component_of_membrane;plasma_membrane;presynapse;integral_component_of_plasma_membrane;symporter_activity;gamma-aminobutyric_acid:sodium_symporter_activity;neurotransmitter_transport;sodium_ion_transmembrane_transport;neuron_projection;extracellular_exosome;gamma-aminobutyric_acid_transmembrane_transporter_activity;gamma-aminobutyric_acid_import;transport_across_blood-brain_barr…	0	0	0	0	0	0	0	1	0	3	0	0	12	23	13	2	0	2	0	0	0	0	0	0	0	1.03888	0	2.61997	0	0	10.4542	22.1287	13.6251	1.95459	0	1.70736
ENSG00000010404	IDS	iduronate_2-sulfatase	protein_coding	X	149476988	149521096	-	ENST00000340855;ENST00000466323;ENST00000370441;ENST00000490775;ENST00000464251;ENST00000466019;ENST00000428056;ENST00000521702	149476988;149487131;149487160;149487287;149495483;149502660;149503471	149505306;149505347;149503388;149504219;149498266;149505280;149521096	3423	NM_001166550;NM_000202;NM_006123	metal_ion_binding;hydrolase_activity;catalytic_activity;calcium_ion_binding;protein_binding;lysosome;glycosaminoglycan_catabolic_process;sulfuric_ester_hydrolase_activity;lysosomal_lumen;iduronate-2-sulfatase_activity	120	111	100	85	109	85	108	109	90	109	89	87	99	57	88	83	131	82	121.324	111.218	113.317	90.4675	108.463	80.2977	127.927	113.238	102.325	95.1921	88.6	81.0915	86.2473	54.8408	92.2316	81.1154	110.833	70.0017
ENSG00000010438	PRSS3	serine_protease_3	protein_coding	9	33750679	33799231	+	ENST00000468152;ENST00000361005;ENST00000342836;ENST00000429677;ENST00000379405;ENST00000477653;ENST00000495682	33750679;33750690;33750821;33795561;33795570;33798518	33797924;33799231;33799230;33797977;33799229	5646	?;NM_007343;NM_001197097;NM_001197098;NM_002771	?;proteolysis;serine-type_endopeptidase_activity;peptidase_activity;hydrolase_activity;serine-type_peptidase_activity;metal_ion_binding;calcium_ion_binding;extracellular_region;extracellular_space;protein_binding;digestion;tertiary_granule_lumen;endothelial_cell_migration;zymogen_activation;antimicrobial_humoral_response	1	1	2	1	0	0	0	1	0	0	0	0	0	0	0	0	0	0
ENSG00000010539	ZNF200	zinc_finger_protein_200	protein_coding	16	3222325	3236221	-	ENST00000396868;ENST00000414144;ENST00000396871;ENST00000431561;ENST00000396870;ENST00000575285;ENST00000575948;ENST00000575630;ENST00000575617;ENST00000577015	3222325;3222342;3222345;3223336;3223498;3223892;3232431;3233627;3234795	3235360;3235158;3235457;3235167;3235186;3227805;3235070;3234195;3236221;3236003	7752	NM_198087;NM_198088;NM_001145446;NM_003454;NM_001145448;NM_001145447	nucleus;metal_ion_binding;protein_binding;molecular_function;biological_process	260	263	273	417	482	468	346	379	365	348	261	311	686	559	622	610	703	713	262.868	263.517	309.356	443.823	479.623	442.11	409.841	393.735	414.984	303.916	259.827	289.879	597.633	537.824	651.91	596.15	594.778	608.673
ENSG00000010610	CD4	CD4_molecule	protein_coding	12	6786858	6820799	+	ENST00000535707;ENST00000536610;ENST00000011653;ENST00000544344;ENST00000541982;ENST00000538827;ENST00000437800;ENST00000535466;ENST00000536590;ENST00000539492;ENST00000536563;ENST00000543755	6786858;6789514;6789528;6789536;6789537;6789540;6789568;6813552;6814054	6800445;6814233;6820799;6815070;6816281;6816357;6819831;6800457;6814258;6800393;6816204;6814842	920	?;NM_001382707;NM_001382706;NM_000616;NM_001382714;NM_001382705;NM_001195015;NM_001195014;NM_001195016;NM_001195017	?;membrane;integral_component_of_membrane;plasma_membrane;zinc_ion_binding;cell_adhesion;membrane_raft;protein_homodimerization_activity;protein_binding;immune_system_process;coreceptor_activity;immune_response;cell_surface;viral_entry_into_host_cell;adaptive_immune_response;enzyme_binding;external_side_of_plasma_membrane;T_cell_receptor_complex;identical_protein_binding;cell_surface_receptor_sig…	0	2	0	0	2	1	0	0	0	0	0	0	0	1	0	0	0	0
ENSG00000010626	LRRC23	leucine_rich_repeat_containing_23	protein_coding	12	6873569	6914241	+	ENST00000433346;ENST00000449039;ENST00000007969;ENST00000622489;ENST00000451681;ENST00000443597;ENST00000428946;ENST00000323702;ENST00000457146;ENST00000486401;ENST00000431207;ENST00000415834;ENST00000436789;ENST00000429740;ENST00000472633	6873569;6873682;6904733;6904791;6904822;6904834;6904841;6904863;6904874;6904890;6905011;6905028;6905634;6913102	6907733;6906514;6914229;6914241;6914194;6914228;6906618;6906755;6912811;6906455;6913968;6914071	10233	?;NM_201650;NM_001135217;NM_006992	protein_binding;cytoplasm;cytosol;molecular_function;biological_process;cellular_component	170	154	160	213	219	237	140	154	155	221	189	213	199	208	166	139	156	143	171.875	154.303	181.307	226.701	217.92	223.889	165.832	159.987	176.226	193.004	188.15	198.534	173.366	200.121	173.982	135.844	131.985	122.076
ENSG00000010671	BTK	Bruton_tyrosine_kinase	protein_coding	X	101349338	101390796	-	ENST00000695614;ENST00000695615;ENST00000695616;ENST00000695617;ENST00000697417;ENST00000621635;ENST00000695618;ENST00000695619;ENST00000308731;ENST00000695620;ENST00000695621;ENST00000695622;ENST00000695623;ENST00000478995;ENST00000488970;ENST00000695624;ENST00000695625;ENST00000695626;ENST00000695627;ENST00000695628;ENST00000695629;ENST00000695630;ENST00000695631;ENST00000470069;ENST00000695632…	101349338;101349447;101349450;101349453;101349532;101349553;101349803;101349804;101349885;101349888;101353043;101353893;101356511;101358391;101373238;101374306;101374586;101387871	101386180;101386182;101386186;101386179;101390796;101386183;101386184;101386191;101386206;101360231;101358424;101358420;101358423;101353984;101358428;101358361;101362860;101390760;101386148	695	?;NM_001287345;NM_001287344;NM_000061	ATP_binding;protein_binding;protein_phosphorylation;intracellular_signal_transduction;protein_kinase_activity;protein_tyrosine_kinase_activity;cytoplasm;metal_ion_binding;nucleotide_binding;protein_serine/threonine/tyrosine_kinase_activity;kinase_activity;transferase_activity;phosphorylation;cytosol;plasma_membrane;peptidyl-tyrosine_phosphorylation;immune_system_process;non-membrane_spanning_prot…	1	0	3	1	1	6	2	2	1	3	2	3	7	20	27	4	1	3	1.01103	0	3.39951	1.06432	0.995069	5.66807	2.36903	2.07776	1.13694	2.61997	1.99101	2.79626	6.0983	19.2424	28.2983	3.90918	0.846057	2.56104
ENSG00000010704	HFE	homeostatic_iron_regulator	protein_coding	6	26087281	26098343	+	ENST00000353147;ENST00000397022;ENST00000352392;ENST00000349999;ENST00000317896;ENST00000483782;ENST00000470149;ENST00000336625;ENST00000486147;ENST00000461397;ENST00000488199;ENST00000357618;ENST00000309234;ENST00000485729	26087281;26087319;26087392;26087397;26087398;26087405;26087429;26087439;26092948	26094368;26094488;26094987;26095217;26092982;26094262;26094257;26094230;26098343;26094553;26095020	3077	NM_139010;NM_139009;NM_139011;NM_139007;NM_139004;NM_139003;NM_139006;NM_139008;NM_000410;NM_001384164;NM_001300749	positive_regulation_of_gene_expression;extracellular_space;membrane;integral_component_of_membrane;cytoplasmic_vesicle;nucleoplasm;plasma_membrane;ion_transport;cellular_iron_ion_homeostasis;protein_binding;perinuclear_region_of_cytoplasm;early_endosome;recycling_endosome;HFE-transferrin_receptor_complex;signaling_receptor_binding;external_side_of_plasma_membrane;iron_ion_homeostasis;transferrin_…	1073	1129	964	670	742	767	530	626	561	900	787	777	418	304	289	400	494	468	1084.84	1131.22	1092.38	713.097	738.341	724.569	627.792	650.338	637.824	785.99	783.463	724.231	364.155	292.484	302.897	390.918	417.952	399.522
ENSG00000010803	SCMH1	Scm_polycomb_group_protein_homolog_1	protein_coding	1	41027202	41242306	-	ENST00000326197;ENST00000372595;ENST00000337495;ENST00000372596;ENST00000372597;ENST00000695335;ENST00000472037;ENST00000695336;ENST00000456518;ENST00000460215;ENST00000498793;ENST00000695337;ENST00000489421;ENST00000482530;ENST00000488592	41027202;41027204;41027222;41028192;41028584;41028642;41028712;41037362;41041422;41185984	41160898;41163017;41242110;41242116;41242306;41037452;41186202;41159871;41045836;41046669;41159868;41048760;41070631;41242154	22955	NM_001394301;NM_001394304;NM_001394306;NM_001031694;NM_001394299;NM_001394300;NM_001394305;NM_001394302;NM_001394309;NM_001394303;NM_001350667;NM_001172221;NM_001172219;NM_001172220;NM_001172218;NM_001350668;NM_012236;NM_001394307;NM_001394311;NM_001394308;NM_001172222	nucleus;regulation_of_transcription,_DNA-templated;negative_regulation_of_transcription,_DNA-templated;protein_binding;chromatin_binding;histone_binding;nucleoplasm;heterochromatin_assembly;spermatogenesis;anterior/posterior_pattern_specification;chromatin_remodeling;chromocenter	782	800	751	871	949	862	575	671	635	883	770	867	613	512	492	941	865	946	790.626	801.572	851.011	927.026	944.32	814.313	681.095	697.087	721.958	771.143	766.539	808.119	534.037	492.605	515.659	919.634	731.839	807.58
ENSG00000161243	FBXO27	F-box_protein_27	protein_coding	19	38990714	39032785	-	ENST00000598394;ENST00000292853;ENST00000600828;ENST00000594770;ENST00000595166;ENST00000593847;ENST00000509137	38990714;39024021;39024829;39025412;39025519;39031285;39024025	39026960;39032549;39032785;39032063;39031402;39032767;39032525	126433	?;NM_178820	?;cytoplasm;protein_ubiquitination;protein_binding;cellular_protein_metabolic_process;ubiquitin_protein_ligase_activity;ubiquitin-dependent_ERAD_pathway;cytosol;SCF-dependent_proteasomal_ubiquitin-dependent_protein_catabolic_process;SCF_ubiquitin_ligase_complex;glycoprotein_catabolic_process	7	8	7	47	48	44	30	32	40	260	243	249	241	137	210	250	376	322	7.07721	8.01572	7.93219	50.0232	47.7633	41.5659	35.5354	33.2441	45.4777	227.064	241.908	232.09	209.956	131.81	220.098	244.324	318.117	274.885
ENSG00000010818	HIVEP2	HIVEP_zinc_finger_2	protein_coding	6	142751469	142956698	-	ENST00000367603;ENST00000012134;ENST00000367604;ENST00000474532;ENST00000421237	142751469;142751478;142779543;142946047	142945176;142945031;142946365;142837047;142956698	3097	NM_006734	nucleus;metal_ion_binding;nucleoplasm;DNA_binding;regulation_of_transcription_by_RNA_polymerase_II;DNA-binding_transcription_factor_activity,_RNA_polymerase_II-specific;RNA_polymerase_II_cis-regulatory_region_sequence-specific_DNA_binding	2240	2094	1928	703	846	746	1186	1322	983	2508	2431	2587	1453	1265	873	2698	2559	2670	2264.71	2098.11	2184.75	748.219	841.828	704.73	1404.83	1373.4	1117.61	2190.29	2420.07	2411.31	1265.83	1217.08	914.98	2636.74	2165.06	2279.32
ENSG00000010932	FMO1	flavin_containing_dimethylaniline_monoxygenase_1	protein_coding	1	171248471	171285978	+	ENST00000617670;ENST00000367750;ENST00000469112;ENST00000354841;ENST00000459868;ENST00000472893;ENST00000469711;ENST00000402921	171248494;171248499;171257738;171257957;171258090;171275346;171282258;171248471	171285961;171285978;171285977;171285974;171271621;171283196;171285521	2326	NM_001282693;NM_002021;NM_001282692;NM_001282694	membrane;integral_component_of_membrane;endoplasmic_reticulum;endoplasmic_reticulum_membrane;monooxygenase_activity;N,N-dimethylaniline_monooxygenase_activity;oxidoreductase_activity;flavin_adenine_dinucleotide_binding;NADP_binding;intracellular_membrane-bounded_organelle;protein_binding;xenobiotic_metabolic_process;response_to_osmotic_stress;response_to_lipopolysaccharide;endoplasmic_reticulum_l…	0	0	0	0	0	0	0	0	0	0	0	0	0	3	0	0	0	0
ENSG00000011007	ELOA	elongin_A	protein_coding	1	23743448	23762059	+	ENST00000609199;ENST00000418390;ENST00000613537;ENST00000487554	23743448;23743471;23744034	23762023;23762049;23762059;23750944	6924	?;NM_003198	?;nucleus;extracellular_space;transcription_elongation_from_RNA_polymerase_II_promoter;protein_binding;elongin_complex;transcription_initiation_from_RNA_polymerase_II_promoter;nucleoplasm;regulation_of_transcription_by_RNA_polymerase_II;site_of_DNA_damage;cellular_anatomical_entity;translation_elongation_factor_activity;translational_elongation	1532	1491	1527	1622	1789	1873	1813	2049	1748	1989	1798	1913	2502	2731	2274	2944	3038	3014	1548.9	1493.93	1730.35	1726.33	1780.18	1769.38	2147.52	2128.66	1987.37	1737.04	1789.92	1783.08	2179.71	2627.55	2383.35	2877.15	2570.32	2572.99
ENSG00000011009	LYPLA2	lysophospholipase_2	protein_coding	1	23791145	23795539	+	ENST00000374514;ENST00000420982;ENST00000374505;ENST00000495365;ENST00000374503;ENST00000374502;ENST00000492577;ENST00000421070;ENST00000374501;ENST00000472213	23791145;23791187;23791203;23791221;23791971;23791992;23793653;23794092	23795539;23794511;23794745;23794875;23794955;23794870;23794712;23793907;23795277;23795081	11313	NM_007260	cytoplasm;hydrolase_activity;lipid_metabolic_process;fatty_acid_metabolic_process;protein_binding;palmitoyl-(protein)_hydrolase_activity;protein_depalmitoylation;prostaglandin_catabolic_process;Golgi_stack;lysophospholipase_activity;cytosol;cadherin_binding;extracellular_exosome;carboxylic_ester_hydrolase_activity;axon_guidance;acylglycerol_catabolic_process	887	990	794	608	551	603	477	500	519	1072	784	986	798	310	746	415	951	806	896.784	991.945	899.738	647.109	548.283	569.641	565.013	519.439	590.073	936.201	780.476	919.038	695.206	298.257	781.873	405.577	804.6	688.065
ENSG00000011021	CLCN6	chloride_voltage-gated_channel_6	protein_coding	1	11806096	11848079	+	ENST00000346436;ENST00000376497;ENST00000400892;ENST00000376496;ENST00000376490;ENST00000376491;ENST00000376492;ENST00000494028;ENST00000446542;ENST00000312413	11806191;11806213;11806231;11806260;11806263;11829849;11841017;11806096	11843130;11820779;11848079;11839050;11828218;11829303;11834308;11847684;11843143	1185	NM_001286;NM_001256959	membrane;integral_component_of_membrane;transmembrane_transport;nucleotide_binding;ATP_binding;ion_transport;endosome;lysosomal_membrane;signal_transduction;endosome_membrane;antiporter_activity;chloride_transport;intracellular_membrane-bounded_organelle;voltage-gated_chloride_channel_activity;ion_transmembrane_transport;chloride_transmembrane_transporter_activity;chloride_transmembrane_transport…	474	428	383	645	691	706	525	578	602	529	493	510	1753	1277	1260	937	1079	1110	479.228	428.841	434.004	686.489	687.593	666.943	621.869	600.472	684.439	461.987	490.784	475.364	1527.19	1228.63	1320.59	915.725	912.895	947.584
ENSG00000133710	SPINK5	serine_peptidase_inhibitor_Kazal_type_5	protein_coding	5	148025683	148137382	+	ENST00000521206;ENST00000398454;ENST00000359874;ENST00000476697;ENST00000508733;ENST00000256084;ENST00000507988;ENST00000481286;ENST00000476608	148025683;148063972;148063980;148063984;148090653;148090928	148072201;148124940;148137289;148095900;148123960;148137382;148118989;148098003;148101428	11005	?;NM_001127699;NM_001127698;NM_006846	protein_binding;cytoplasm;intracellular_membrane-bounded_organelle;endoplasmic_reticulum;endoplasmic_reticulum_membrane;extracellular_region;cytosol;perinuclear_region_of_cytoplasm;cell_cortex;extracellular_matrix_organization;serine-type_endopeptidase_inhibitor_activity;peptidase_inhibitor_activity;negative_regulation_of_peptidase_activity;cell_differentiation;negative_regulation_of_angiogenesis…	11	12	21	63	94	72	20	19	21	496	515	440	606	1107	491	159	75	136	11.1213	12.0236	23.7966	67.0524	93.5365	68.0169	23.6903	19.7387	23.8758	433.168	512.685	410.118	527.938	1065.07	514.611	155.39	63.4542	116.1
ENSG00000011052	NME1-NME2	NME1-NME2_readthrough	protein_coding	17	51153590	51171744	+	ENST00000393193;ENST00000376392;ENST00000555572	51153590;51153604;51153636	51171744;51171742	654364	NM_001018136	nucleoside_diphosphate_kinase_activity;nucleoside_diphosphate_phosphorylation;GTP_biosynthetic_process;UTP_biosynthetic_process;CTP_biosynthetic_process;nucleotide_binding;ATP_binding;kinase_activity;transferase_activity;phosphorylation;cytosol;nucleobase-containing_small_molecule_metabolic_process	0	0	0	0	0	0	0	0	0	0	0	0	0	0	0	0	0	0
ENSG00000011083	SLC6A7	solute_carrier_family_6_member_7	protein_coding	5	150190062	150222788	+	ENST00000230671;ENST00000524041;ENST00000513403	150190062;150190085;150190251	150211063;150222788;150195204	6534	NM_014228	membrane;integral_component_of_membrane;symporter_activity;amino_acid_transport;plasma_membrane;neurotransmitter_transport;sodium_ion_transmembrane_transport;integral_component_of_plasma_membrane;L-proline_transmembrane_transporter_activity;proline:sodium_symporter_activity;proline_transport;proline_transmembrane_transport;transmembrane_transport;organic_substance_transport;nitrogen_compound_tran…	22	29	16	12	9	9	1	9	2	18	19	19	19	10	18	2	5	2	22.2427	29.057	18.1307	12.7719	8.95562	8.50211	1.18451	9.3499	2.27388	15.7198	18.9146	17.7096	16.5525	9.62119	18.8656	1.95459	4.23028	1.70736
ENSG00000011105	TSPAN9	tetraspanin_9	protein_coding	12	3077355	3286564	+	ENST00000444315;ENST00000011898;ENST00000649909;ENST00000539631;ENST00000640568;ENST00000407263;ENST00000431374;ENST00000492305;ENST00000537971	3077377;3077379;3077385;3077428;3199984;3201177;3215251;3272912;3077355	3279006;3286559;3281756;3084210;3278612;3282108;3281281;3280471;3286564	10867	?;NM_006675;NM_001168320	?;membrane;integral_component_of_membrane;plasma_membrane;focal_adhesion;integral_component_of_plasma_membrane;molecular_function;biological_process;tetraspanin-enriched_microdomain	130	108	93	79	92	109	83	88	101	122	97	105	162	92	79	43	88	64	131.434	108.212	105.385	84.0815	91.5463	102.97	98.3146	91.4213	114.831	106.545	96.564	97.8691	141.132	88.5149	82.7989	42.0237	74.453	54.6355
ENSG00000011114	BTBD7	BTB_domain_containing_7	protein_coding	14	93237550	93333092	-	ENST00000355125;ENST00000334746;ENST00000554565;ENST00000553975;ENST00000554644;ENST00000298896;ENST00000555525;ENST00000554968	93237550;93242033;93242038;93255510;93287628;93287672;93294853	93293928;93333036;93333039;93294149;93294617;93333092;93296158;93332346	55727	?;NM_001002860;NM_001289133;NM_018167	?;nucleus;morphogenesis_of_a_branching_epithelium;regulation_of_branching_involved_in_salivary_gland_morphogenesis;protein_binding	1151	1125	997	1120	1301	1361	1335	1549	1395	593	555	574	869	1043	723	1022	1100	1055	1163.7	1127.21	1129.77	1192.04	1294.58	1285.71	1581.32	1609.22	1586.03	517.88	552.505	535.018	757.06	1003.49	757.767	998.795	930.662	900.631
ENSG00000011132	APBA3	amyloid_beta_precursor_protein_binding_family_A_member_3	protein_coding	19	3750772	3761692	-	ENST00000588984;ENST00000590064;ENST00000316757;ENST00000591678;ENST00000586991;ENST00000592826;ENST00000590238;ENST00000589934	3750819;3750879;3750772;3751066;3751250;3752600;3753897;3759612	3754800;3756272;3761692;3751731;3751894;3754141;3760127;3761570	9546	?;NM_004886	?;cytoplasm;protein_transport;protein_binding;perinuclear_region_of_cytoplasm;regulation_of_catalytic_activity;enzyme_binding;plasma_membrane;amyloid-beta_binding;enzyme_inhibitor_activity;chemical_synaptic_transmission;negative_regulation_of_catalytic_activity;dendritic_spine;in_utero_embryonic_development;regulation_of_gene_expression	539	624	557	400	372	390	561	560	615	820	586	763	840	267	753	520	1295	989	544.945	625.226	631.176	425.729	370.166	368.425	664.512	581.772	699.219	716.124	583.366	711.182	731.796	256.886	789.209	508.193	1095.64	844.289
ENSG00000011143	MKS1	MKS_transition_zone_complex_subunit_1	protein_coding	17	58205441	58219605	-	ENST00000678763;ENST00000678568;ENST00000313863;ENST00000393119;ENST00000675753;ENST00000677160;ENST00000678463;ENST00000677416;ENST00000677709;ENST00000678011;ENST00000677486;ENST00000676787;ENST00000678641;ENST00000677111;ENST00000678432;ENST00000537529;ENST00000393120;ENST00000583577;ENST00000580127;ENST00000577824;ENST00000585134;ENST00000579358;ENST00000581761;ENST00000677546;ENST00000678481…	58205441;58205740;58205741;58205888;58207561;58207562;58207566;58208141;58208654;58208968;58211730;58211757;58211760;58211762;58211766;58213859;58214345;58215465	58211715;58219245;58219255;58219605;58219236;58206780;58214379;58211120;58216165;58219253;58219230	54903	?;NM_001330397;NM_001165927;NM_017777;NM_001321269;NM_001321268	?;cytoplasm;cilium;cilium_assembly;cell_projection_organization;cytoskeleton;cell_projection;protein_binding;microtubule_organizing_center;centrosome;ciliary_basal_body;cytosol;MKS_complex;neural_tube_closure;smoothened_signaling_pathway_involved_in_regulation_of_secondary_heart_field_cardioblast_proliferation;determination_of_left/right_symmetry;regulation_of_smoothened_signaling_pathway;epithel…	409	412	388	341	360	413	316	308	304	641	483	591	460	294	309	557	812	713	413.512	412.81	439.67	362.934	358.225	390.152	374.306	319.974	345.63	559.799	480.829	550.863	400.745	282.863	323.859	544.353	686.998	608.673
ENSG00000011198	ABHD5	abhydrolase_domain_containing_5,_lysophosphatidic_acid_acyltransferase	protein_coding	3	43690108	43734371	+	ENST00000643520;ENST00000456453;ENST00000644371;ENST00000458276;ENST00000486764;ENST00000649763;ENST00000643140;ENST00000643500;ENST00000013894;ENST00000646378;ENST00000643477;ENST00000646799;ENST00000454293;ENST00000642351;ENST00000413300;ENST00000463153	43690108;43690113;43690938;43690880;43690892;43690893;43690900;43690906;43690951;43690969;43690972;43690984;43691094;43691257;43711709;43717671	43719541;43702584;43722725;43718797;43699745;43734364;43719905;43718762;43714956;43719837;43720811;43719013;43734358;43719826;43718606;43734371	51099	?;NM_001355186;NM_016006;NM_001365650;NM_001365649	?;proteolysis;peptidase_activity;cytoplasm;intracellular_membrane-bounded_organelle;transferase_activity;nucleoplasm;cytosol;hydrolase_activity;acyltransferase_activity;lipid_metabolic_process;fatty_acid_metabolic_process;cell_differentiation;protein_binding;phospholipid_biosynthetic_process;1-acylglycerol-3-phosphate_O-acyltransferase_activity;phosphatidic_acid_biosynthetic_process;lipid_droplet…	503	531	457	1201	1353	1376	615	802	725	663	611	676	1511	1696	1490	852	908	939	508.548	532.043	517.859	1278.25	1346.33	1299.88	728.475	833.18	824.283	579.012	608.254	630.091	1316.36	1631.75	1561.65	832.655	768.219	801.605
ENSG00000011201	ANOS1	anosmin_1	protein_coding	X	8528874	8732137	-	ENST00000262648;ENST00000481896;ENST00000488294	8528874;8535181;8565806	8732137;8536936;8570650	?	NM_000216	membrane;negative_regulation_of_endopeptidase_activity;plasma_membrane;cell_adhesion;extracellular_region;chemotaxis;protein_binding;heparin_binding;serine-type_endopeptidase_inhibitor_activity;peptidase_inhibitor_activity;negative_regulation_of_peptidase_activity;cell_surface;neuron_differentiation;extracellular_space;axon_guidance;extracellular_matrix_structural_constituent;extracellular_matrix	0	0	0	0	0	0	3	1	0	0	0	1	0	2	0	0	0	0
ENSG00000011243	AKAP8L	A-kinase_anchoring_protein_8_like	protein_coding	19	15380050	15419141	-	ENST00000397410;ENST00000609519;ENST00000599137;ENST00000595465;ENST00000679638;ENST00000594594;ENST00000593845;ENST00000681170;ENST00000596213;ENST00000680649;ENST00000595879;ENST00000680703;ENST00000680017;ENST00000680363;ENST00000681405;ENST00000680957;ENST00000680865;ENST00000680303;ENST00000679634;ENST00000681744;ENST00000680803;ENST00000681459;ENST00000680323;ENST00000680774;ENST00000680302…	15380050;15380051;15380066;15380073;15380086;15380526;15380864;15398563;15399935;15400400;15400968;15401381;15401431;15401445;15401453;15401540;15403319	15418988;15419020;15419026;15419044;15419121;15418969;15419022;15419030;15400352;15418968;15401276;15417698;15417678;15404285;15419141	26993	NM_014371;NM_001291478	nucleus;RNA_binding;mRNA_processing;RNA_splicing;cytoplasm;nuclear_speck;metal_ion_binding;DNA_binding;chromatin;positive_regulation_of_transcription_by_RNA_polymerase_II;protein_binding;ribonucleoprotein_complex;PML_body;nuclear_matrix;histone_deacetylase_binding;mitotic_chromosome_condensation;positive_regulation_of_histone_deacetylation;protein_kinase_A_regulatory_subunit_binding;regulation_of…	1941	1792	1737	1272	1379	1462	1408	1658	1440	1654	1398	1621	2591	3341	2554	2564	2591	2694	1962.41	1795.52	1968.32	1353.82	1372.2	1381.12	1667.79	1722.46	1637.2	1444.47	1391.72	1510.91	2257.24	3214.44	2676.81	2505.78	2192.13	2299.81
ENSG00000011258	MBTD1	mbt_domain_containing_1	protein_coding	17	51177425	51260163	-	ENST00000586178;ENST00000405860;ENST00000586898;ENST00000591270;ENST00000593259;ENST00000415868;ENST00000376381	51177425;51191584;51192106;51192253;51225183;51177427;51192657	51260049;51259941;51193016;51260163;51256829;51225224;51209404	54799	NM_017643	nucleus;zinc_ion_binding;metal_ion_binding;regulation_of_transcription,_DNA-templated;chromatin_organization;protein_binding;methylated_histone_binding;chromatin_binding;histone_binding;negative_regulation_of_transcription,_DNA-templated;NuA4_histone_acetyltransferase_complex;positive_regulation_of_transcription,_DNA-templated;double-strand_break_repair_via_homologous_recombination;regulation_of_…	1345	1269	1210	837	954	936	831	1031	877	718	733	754	536	668	483	835	620	697	1359.84	1271.49	1371.14	890.839	949.296	884.219	984.33	1071.08	997.098	627.045	729.705	702.793	466.955	642.695	506.226	816.041	524.555	595.014
ENSG00000011260	UTP18	UTP18_small_subunit_processome_component	protein_coding	17	51260546	51297936	+	ENST00000225298;ENST00000508506;ENST00000583725;ENST00000583205;ENST00000579261;ENST00000582832;ENST00000582150	51260546;51275868;51277163;51280016;51280450;51285268;51296255	51297933;51288180;51288077;51297878;51297936;51297930;51297929	51096	NM_016001	nucleus;RNA_binding;nucleoplasm;nucleolus;nuclear_membrane;rRNA_processing;small-subunit_processome;Pwp2p-containing_subcomplex_of_90S_preribosome;protein_binding;membrane;integral_component_of_membrane	1309	1390	1209	1486	1664	1894	892	1108	1089	1005	1027	986	1649	2055	1384	1645	1800	1797	1323.44	1392.73	1370	1581.58	1655.79	1789.22	1056.59	1151.08	1238.13	877.688	1022.38	919.038	1436.58	1977.15	1450.55	1607.65	1522.9	1534.06
ENSG00000011275	RNF216	ring_finger_protein_216	protein_coding	7	5620047	5781696	-	ENST00000425013;ENST00000389902;ENST00000389900;ENST00000469375;ENST00000484458;ENST00000479541;ENST00000411812;ENST00000416985;ENST00000476345	5620047;5622695;5622927;5641348;5729530;5741579;5761011;5761088	5781696;5781663;5761138;5650015;5713441;5739492;5781646;5781620;5780292	54476	NM_207116;NM_001377156;NM_207111	cytoplasm;metal_ion_binding;transferase_activity;nucleoplasm;cytosol;protein_ubiquitination;apoptotic_process;protein_binding;proteasome-mediated_ubiquitin-dependent_protein_catabolic_process;protein_K48-linked_ubiquitination;ubiquitin_protein_ligase_activity;nucleus;regulation_of_defense_response_to_virus_by_host;regulation_of_interferon-beta_production;negative_regulation_of_type_I_interferon_p…	1091	1092	1022	977	976	1061	1026	1241	1165	1218	1061	1220	1520	1162	1237	1367	1808	1633	1103.03	1094.15	1158.1	1039.84	971.187	1002.3	1215.31	1289.25	1324.54	1063.71	1056.23	1137.15	1324.2	1117.98	1296.48	1335.96	1529.67	1394.06
ENSG00000011295	TTC19	tetratricopeptide_repeat_domain_19	protein_coding	17	15999784	16045015	+	ENST00000261647;ENST00000466729;ENST00000475723;ENST00000583704;ENST00000497842;ENST00000470399;ENST00000481107;ENST00000465567;ENST00000470649;ENST00000578103	15999824;15999784;15999802;15999834;16023673;16024618;16025088;16025152	16029404;16004251;16028786;16000460;16027535;16003853;16045015;16027080	54902	NM_001271420;NM_017775	membrane;cell_cycle;mitochondrion;mitochondrial_inner_membrane;cell_division;protein_binding;respirasome;midbody;mitochondrial_respiratory_chain_complex_III_assembly;centrosome;mitotic_cytokinesis	607	568	492	734	859	919	532	658	520	1020	952	974	842	946	766	943	1069	1034	613.696	569.116	557.52	781.213	854.764	868.16	630.161	683.582	591.21	890.788	947.721	907.852	733.538	910.164	802.835	921.589	904.434	882.704
ENSG00000011304	PTBP1	polypyrimidine_tract_binding_protein_1	protein_coding	19	797075	812327	+	ENST00000635647;ENST00000627714;ENST00000592804;ENST00000677277;ENST00000676227;ENST00000590887;ENST00000349038;ENST00000586481;ENST00000586944;ENST00000677717;ENST00000356948;ENST00000394601;ENST00000589575;ENST00000587191;ENST00000679114;ENST00000350092;ENST00000592113;ENST00000585535;ENST00000621737;ENST00000585956;ENST00000587136;ENST00000585932;ENST00000589883;ENST00000585856	797075;797392;797398;797425;797427;797428;797452;797462;797490;798428;799406;803575;803577;804389;804623;804858;805096;805508;807859	812327;806055;812253;812256;804582;812312;804634;811289;800081;805017;808762;812275;812222;806045;808730;810774;808646;806660;811016;807028;811021	5725	?;NM_031991;NM_002819;NM_031990	nucleus;nucleic_acid_binding;RNA_binding;mRNA_processing;RNA_splicing;regulation_of_RNA_splicing;membrane;protein_binding;mRNA_binding;nucleoplasm;extracellular_exosome;regulation_of_alternative_mRNA_splicing,_via_spliceosome;regulation_of_cell_differentiation;IRES-dependent_viral_translational_initiation;negative_regulation_of_mRNA_splicing,_via_spliceosome;nucleolus;pre-mRNA_binding;negative_re…	11157	11141	10500	8666	9426	9836	6342	7357	6696	12744	9987	11395	6906	4894	6485	6727	9717	9337	11280.1	11162.9	11898.3	9223.43	9379.52	9291.86	7512.18	7643.03	7612.96	11129.6	9942.11	10621.1	6016.4	4708.61	6796.84	6574.26	8221.13	7970.8
ENSG00000011332	DPF1	double_PHD_fingers_1	protein_coding	19	38211006	38229714	-	ENST00000355526;ENST00000420980;ENST00000689228;ENST00000614244;ENST00000412732;ENST00000686058;ENST00000416611;ENST00000418517;ENST00000414789;ENST00000473716;ENST00000456296;ENST00000472656;ENST00000471976;ENST00000494031;ENST00000488378;ENST00000438060;ENST00000475938;ENST00000438365;ENST00000586624	38211006;38211009;38211043;38211700;38211702;38211717;38211755;38211962;38211974;38212065;38212072;38216242;38217391;38218628;38219029	38224222;38224250;38229677;38229714;38229673;38223298;38219939;38217652;38216510;38213979;38223961;38229654;38223173;38228693	8193	NM_001135155;NM_004647;NM_001289978;NM_001135156;NM_001363579	zinc_ion_binding;nBAF_complex;metal_ion_binding;nucleus;cytoplasm;nervous_system_development;histone_binding;negative_regulation_of_transcription,_DNA-templated;sequence-specific_double-stranded_DNA_binding;positive_regulation_of_transcription_by_RNA_polymerase_II;transcription_coregulator_activity;chromatin;regulation_of_transcription_by_RNA_polymerase_II;apoptotic_process;chromatin_remodeling;r…	6	14	12	14	30	32	8	11	13	89	71	82	42	37	60	61	86	83	6.06618	14.0275	13.598	14.9005	29.8521	30.2297	9.4761	11.4277	14.7802	77.7256	70.6809	76.4311	36.5898	35.5984	62.8852	59.615	72.7609	70.8554
ENSG00000011347	SYT7	synaptotagmin_7	protein_coding	11	61513714	61581148	-	ENST00000263846;ENST00000540677;ENST00000539246;ENST00000539468;ENST00000539008;ENST00000542836;ENST00000542670;ENST00000535826;ENST00000540831;ENST00000545053	61515313;61518057;61518627;61513714;61523900;61528011	61581148;61580826;61580820;61581076;61580838;61580871;61580872;61533103	9066	NM_004200;NM_001370211;NM_001252065;NM_001365809;NM_001300773	membrane;integral_component_of_membrane;cytoplasmic_vesicle;metal_ion_binding;plasma_membrane;exocytosis;lysosomal_membrane;cell_junction;cell_projection;peroxisome;protein_binding;lysosome;synapse;cytosol;calcium-dependent_phospholipid_binding;phagocytic_vesicle_membrane;synaptic_vesicle;peroxisomal_membrane;synaptic_vesicle_membrane;presynaptic_membrane;calmodulin_binding;vesicle-mediated_trans…	998	1000	1004	180	206	221	533	514	422	1195	933	1147	175	133	171	233	345	289	1009.01	1001.96	1137.7	191.578	204.984	208.774	631.345	533.983	479.789	1043.62	928.806	1069.1	152.457	127.962	179.223	227.71	291.89	246.713
ENSG00000011376	LARS2	leucyl-tRNA_synthetase_2,_mitochondrial	protein_coding	3	45388561	45554726	+	ENST00000650792;ENST00000414984;ENST00000265537;ENST00000431023;ENST00000651549;ENST00000645846;ENST00000652135;ENST00000430399;ENST00000642274;ENST00000467936;ENST00000485461;ENST00000474585	45388561;45388564;45388573;45388576;45388606;45388619;45388836;45500541;45517963;45541594	45554726;45547609;45548674;45422409;45548020;45549407;45541885;45400353;45548599;45538463;45547404;45547554	23395	NM_001368263;NM_015340	translation;nucleotide_binding;ATP_binding;mitochondrion;mitochondrial_matrix;ligase_activity;aminoacyl-tRNA_ligase_activity;tRNA_aminoacylation_for_protein_translation;aminoacyl-tRNA_editing_activity;aminoacyl-tRNA_metabolism_involved_in_translational_fidelity;leucine-tRNA_ligase_activity;leucyl-tRNA_aminoacylation;mitochondrial_translation	397	385	368	515	576	645	356	363	388	954	721	832	1084	792	808	841	1291	1195	401.379	385.757	417.007	548.126	573.16	609.318	421.687	377.113	441.133	833.149	717.759	775.496	944.365	761.998	846.854	821.905	1092.26	1020.15
ENSG00000011405	PIK3C2A	phosphatidylinositol-4-phosphate_3-kinase_catalytic_subunit_type_2_alpha	protein_coding	11	17077730	17207986	-	ENST00000531428;ENST00000265970;ENST00000691414;ENST00000533645;ENST00000532035;ENST00000503729	17077730;17086572;17086575;17141322;17169352;17194394	17207920;17169741;17207986;17207947;17207950;17207983	5286	?;NM_001321380;NM_001386870;NM_002645;NM_001321378	?;nucleus;cytoplasm;membrane;Golgi_apparatus;cytoplasmic_vesicle;intracellular_membrane-bounded_organelle;nucleotide_binding;ATP_binding;kinase_activity;transferase_activity;phosphorylation;nucleoplasm;cytosol;plasma_membrane;lipid_metabolic_process;exocytosis;trans-Golgi_network;phosphatidylinositol_phosphate_biosynthetic_process;phosphatidylinositol_binding;phosphatidylinositol-4,5-bisphosphate…	3934	3622	3347	3432	3975	4104	3909	4975	3954	4396	4336	4195	6660	10252	4695	8570	6420	6735	3977.39	3629.12	3792.72	3652.76	3955.4	3876.96	4630.26	5168.42	4495.47	3839.12	4316.51	3910.1	5802.09	9863.64	4920.77	8375.41	5431.68	5749.53
ENSG00000011422	PLAUR	plasminogen_activator,_urokinase_receptor	protein_coding	19	43646095	43670547	-	ENST00000339082;ENST00000593447;ENST00000601723;ENST00000340093;ENST00000221264;ENST00000595038;ENST00000594364;ENST00000593714;ENST00000599892;ENST00000597107;ENST00000602141;ENST00000593939;ENST00000593396;ENST00000598875;ENST00000599546;ENST00000601876	43646095;43648576;43648579;43648580;43651824;43652041;43652225;43652226;43655439;43655513;43656479;43656566;43665110;43665357;43667215	43670166;43656616;43670153;43670169;43670547;43656573;43656802;43667691;43668320;43670141;43668244;43668256;43661548;43670167;43668304;43670168	5329	NM_001005376;NM_001301037;NM_002659;NM_001005377	membrane;integral_component_of_membrane;plasma_membrane;extracellular_region;focal_adhesion;cell_junction;cell_projection;protein_binding;anchored_component_of_membrane;protein_domain_specific_binding;regulation_of_proteolysis;blood_coagulation;enzyme_binding;endoplasmic_reticulum_membrane;signaling_receptor_activity;signaling_receptor_binding;specific_granule_membrane;urokinase_plasminogen_activ…	3119	3142	2825	1287	1335	1410	863	864	725	4473	4077	4089	1671	1020	1554	1261	1874	1740	3153.4	3148.17	3201.21	1369.78	1328.42	1332	1022.23	897.591	824.283	3906.37	4058.68	3811.3	1455.75	981.361	1628.73	1232.37	1585.51	1485.4
ENSG00000011426	ANLN	anillin_actin_binding_protein	protein_coding	7	36389821	36453791	+	ENST00000265748;ENST00000396068;ENST00000424865;ENST00000418118;ENST00000460598;ENST00000429082;ENST00000441696;ENST00000452877;ENST00000495714;ENST00000428612;ENST00000446635;ENST00000457743;ENST00000491782	36389862;36389821;36390171;36390235;36403493;36406402;36406403;36406533;36406551;36410560;36420224;36422723;36448939	36453791;36406266;36396421;36407842;36410666;36415783;36415885;36417148;36449800;36426034;36449678;36453655	54443	NM_018685;NM_001284301;NM_001284302	nucleus;cytoplasm;cell_cycle;nucleoplasm;actin_binding;cytoskeleton;cell_division;midbody;cell_projection;cell_cortex;hematopoietic_progenitor_cell_differentiation;mitotic_cytokinesis;cytosol;cadherin_binding;bleb;glomerular_visceral_epithelial_cell_migration;actin_cytoskeleton;positive_regulation_of_bleb_assembly;actomyosin_contractile_ring_assembly;septin_ring_organization;actomyosin_contractil…	34385	31243	31181	10074	12351	12118	6457	8056	5307	19873	19817	18558	3604	6750	3001	10557	8651	7962	34764.3	31304.4	35333.4	10722	12290.1	11447.6	7648.4	8369.2	6033.75	17355.5	19727.9	17297.7	3139.75	6494.3	3145.31	10317.3	7319.24	6796.99
ENSG00000011451	WIZ	WIZ_zinc_finger	protein_coding	19	15419978	15449956	-	ENST00000674001;ENST00000674089;ENST00000263381;ENST00000673675;ENST00000599910;ENST00000643092;ENST00000648664;ENST00000600632;ENST00000595214;ENST00000596159;ENST00000389282;ENST00000545156	15419978;15421523;15422091;15422094;15424060;15436475;15436934;15421508	15432761;15449951;15449956;15433290;15449941;15424839;15438927;15449608;15431150	58525	NM_001371603;NM_001330395;NM_021241;NM_001371589	nucleoplasm;midbody;nucleus;metal_ion_binding;protein_binding;regulation_of_transcription_by_RNA_polymerase_II;DNA-binding_transcription_factor_activity,_RNA_polymerase_II-specific;RNA_polymerase_II_cis-regulatory_region_sequence-specific_DNA_binding;extracellular_exosome;protein_stabilization;positive_regulation_of_nuclear_cell_cycle_DNA_replication;histone_methyltransferase_binding;protein-cont…	3095	3240	3013	1993	2024	2154	1882	1979	1940	2887	2057	2484	1736	949	1764	1697	2995	2860	3129.14	3246.37	3414.24	2121.2	2014.02	2034.84	2229.25	2055.94	2205.67	2521.28	2047.75	2315.3	1512.38	913.051	1848.83	1658.47	2533.94	2441.52
ENSG00000011454	RABGAP1	RAB_GTPase_activating_protein_1	protein_coding	9	122940833	123104866	+	ENST00000456584;ENST00000459903;ENST00000317419;ENST00000373647;ENST00000402311;ENST00000426918;ENST00000485090;ENST00000493854;ENST00000475607;ENST00000474707;ENST00000480054	122940833;122941020;122941033;122941090;122990163;123033509;123033667;123073560;123089552	123103268;122986416;122990769;123104866;122984671;122997335;122996320;123074310;123074317;123076999;123097753	23637	?;NM_012197	cytoplasm;cell_cycle;cytosol;cytoskeleton;GTPase_activator_activity;protein_binding;microtubule_organizing_center;positive_regulation_of_GTPase_activity;activation_of_GTPase_activity;regulation_of_GTPase_activity;small_GTPase_binding;microtubule_associated_complex;centrosome;tubulin_binding	1454	1331	1260	1417	1653	1693	1307	1595	1416	2389	2299	2217	2469	3049	1773	2722	2336	2531	1470.04	1333.62	1427.8	1508.15	1644.85	1599.34	1548.16	1657.01	1609.91	2086.37	2288.67	2066.44	2150.96	2933.5	1858.26	2660.2	1976.39	2160.66
ENSG00000011465	DCN	decorin	protein_coding	12	91140484	91183217	-	ENST00000052754;ENST00000425043;ENST00000393155;ENST00000548218;ENST00000552962;ENST00000420120;ENST00000441303;ENST00000547568;ENST00000546391;ENST00000456569;ENST00000550758;ENST00000547937;ENST00000552145;ENST00000550563;ENST00000549513;ENST00000546370;ENST00000546745;ENST00000550099;ENST00000551354;ENST00000548768	91140484;91145259;91145277;91145526;91145736;91146058;91146166;91146236;91150783;91158296;91158298;91158312;91158476;91169634;91172142;91172528;91175118;91179199	91182817;91178552;91183217;91146208;91182824;91182805;91179513;91153149;91180365;91182652;91179355;91180976;91179439;91182709;91179495;91179533;91180481	1634	NM_001920;NM_133503;NM_133505;NM_133504;NM_133506;NM_133507	extracellular_space;RNA_binding;extracellular_region;protein_binding;collagen_binding;extracellular_matrix_structural_constituent_conferring_compression_resistance;positive_regulation_of_autophagy;collagen-containing_extracellular_matrix;positive_regulation_of_transcription_by_RNA_polymerase_II;lysosomal_lumen;Golgi_lumen;animal_organ_morphogenesis;positive_regulation_of_macroautophagy;negative_r…	248	240	221	101	83	99	6	12	7	0	0	0	0	0	1	0	2	0	250.736	240.472	250.431	107.497	82.5907	93.5232	7.10708	12.4665	7.95859	0	0	0	0	0	1.04809	0	1.69211	0
ENSG00000011478	QPCTL	glutaminyl-peptide_cyclotransferase_like	protein_coding	19	45692403	45703989	+	ENST00000677024;ENST00000677542;ENST00000678102;ENST00000012049;ENST00000678862;ENST00000366382;ENST00000591606;ENST00000592769	45692403;45692666;45692673;45692697;45692758;45698480	45701914;45703820;45703953;45703987;45703926;45703989;45698825;45701823	54814	?;NM_017659;NM_001163377	membrane;integral_component_of_membrane;Golgi_apparatus;metal_ion_binding;transferase_activity;zinc_ion_binding;acyltransferase_activity;Golgi_membrane;glutaminyl-peptide_cyclotransferase_activity;peptidyl-pyroglutamic_acid_biosynthetic_process,_using_glutaminyl-peptide_cyclotransferase;protein_binding	906	986	813	565	543	557	480	572	558	1364	1010	1076	1056	466	833	492	1077	872	915.994	987.937	921.268	601.343	540.322	526.186	568.566	594.238	634.414	1191.21	1005.46	1002.93	919.972	448.347	873.056	480.829	911.203	744.408
ENSG00000011485	PPP5C	protein_phosphatase_5_catalytic_subunit	protein_coding	19	46347087	46392981	+	ENST00000012443;ENST00000478046;ENST00000391919;ENST00000467902;ENST00000527193;ENST00000487483;ENST00000532058;ENST00000486994;ENST00000467502;ENST00000493347;ENST00000595055;ENST00000491003;ENST00000492109;ENST00000525507;ENST00000527623	46347087;46347101;46347108;46375604;46375627;46381511;46381726;46382772;46383156;46383323;46383463;46383794;46384377;46386718;46387926	46390975;46392981;46390852;46376703;46383711;46390846;46383998;46390746;46387935;46387164;46384943;46390286;46388595;46390675;46390610	5536	NM_006247;NM_001204284	nucleus;cytoplasm;membrane;intracellular_membrane-bounded_organelle;metal_ion_binding;cellular_anatomical_entity;cytosol;plasma_membrane;hydrolase_activity;positive_regulation_of_I-kappaB_kinase/NF-kappaB_signaling;DNA_repair;cellular_response_to_DNA_damage_stimulus;protein_serine/threonine_phosphatase_activity;RNA_binding;phosphoprotein_phosphatase_activity;protein_serine_phosphatase_activity;pr…	861	899	766	893	958	1093	661	628	615	1695	1498	1519	1078	757	1009	1248	1617	1552	870.497	900.767	868.009	950.441	953.276	1032.53	782.963	652.415	699.219	1480.28	1491.27	1415.84	939.138	728.324	1057.52	1219.66	1368.07	1324.91
ENSG00000011523	CEP68	centrosomal_protein_68	protein_coding	2	65056366	65087004	+	ENST00000475851;ENST00000377990;ENST00000260569;ENST00000497039;ENST00000537589	65056366;65056416;65056465;65070729;65056452	65071844;65087004;65074484;65075251	23177	?;NM_015147;NM_001319100;NM_001319101	?;cytoplasm;nucleoplasm;cytosol;cytoskeleton;cell_junction;protein_binding;centriolar_satellite;microtubule_organizing_center;centrosome;protein_domain_specific_binding;protein_kinase_binding;centrosome_cycle;protein_localization_to_organelle;centriole-centriole_cohesion	549	581	477	474	471	450	170	191	220	293	285	266	220	214	233	179	193	168	555.056	582.142	540.522	504.489	468.677	425.105	201.367	198.426	250.127	255.883	283.719	247.935	191.661	205.893	244.204	174.936	163.289	143.418
ENSG00000011566	MAP4K3	mitogen-activated_protein_kinase_kinase_kinase_kinase_3	protein_coding	2	39249266	39437301	-	ENST00000263881;ENST00000437545;ENST00000341681;ENST00000479708;ENST00000475457;ENST00000495648;ENST00000497566;ENST00000474502;ENST00000465701;ENST00000414968;ENST00000429397;ENST00000437968;ENST00000484274	39249266;39249278;39249283;39258523;39260691;39271911;39288215;39290328;39290330;39293243;39325788;39337575;39356165	39437285;39379809;39437301;39261117;39267425;39278419;39315517;39294297;39299845;39325933;39437147;39437228;39437065	8491	NM_003618;NM_001270425	nucleotide_binding;protein_kinase_activity;protein_serine/threonine_kinase_activity;protein_serine/threonine/tyrosine_kinase_activity;ATP_binding;kinase_activity;transferase_activity;protein_serine_kinase_activity;protein_phosphorylation;phosphorylation;protein_binding;MAP_kinase_kinase_kinase_kinase_activity;intracellular_signal_transduction;response_to_UV;response_to_tumor_necrosis_factor;JNK_c…	548	554	550	585	712	719	531	610	535	540	555	569	669	984	569	892	682	772	554.045	555.089	623.244	622.629	708.489	679.224	628.976	633.716	608.264	471.594	552.505	530.357	582.823	946.725	596.361	871.747	577.011	659.04
ENSG00000011590	ZBTB32	zinc_finger_and_BTB_domain_containing_32	protein_coding	19	35704558	35717038	+	ENST00000392197;ENST00000442282;ENST00000426659;ENST00000451726;ENST00000262630;ENST00000481182	35704558;35704559;35704571;35704579;35712928;35713433	35717038;35713542;35716497;35714339	27033	NM_014383;NM_001316902;NM_001316903	nucleus;metal_ion_binding;DNA_binding;zinc_ion_binding;protein_binding;regulation_of_transcription_by_RNA_polymerase_II;DNA-binding_transcription_repressor_activity,_RNA_polymerase_II-specific;negative_regulation_of_transcription_by_RNA_polymerase_II;RNA_polymerase_II_cis-regulatory_region_sequence-specific_DNA_binding;nucleoplasm;DNA-binding_transcription_factor_activity,_RNA_polymerase_II-speci…	1	0	0	1	1	1	3	2	1	0	0	0	6	2	3	0	2	1	1.01103	0	0	1.06432	0.995069	0.944679	3.55354	2.07776	1.13694	0	0	0	5.22711	1.92424	3.14426	0	1.69211	0.853679
ENSG00000011600	TYROBP	transmembrane_immune_signaling_adaptor_TYROBP	protein_coding	19	35904401	35908295	-	ENST00000424586;ENST00000587837;ENST00000585901;ENST00000544690;ENST00000262629;ENST00000586946;ENST00000588439;ENST00000589517;ENST00000585626	35904401;35904403;35904446;35904461;35904560;35907294	35908295;35908247;35908275;35908223	7305	NM_001173515;NM_001173514;NM_003332;NM_198125	membrane;integral_component_of_membrane;plasma_membrane;metal_ion_binding;actin_cytoskeleton_organization;protein_homodimerization_activity;protein_binding;immune_system_process;cell_surface;signaling_receptor_binding;stimulatory_C-type_lectin_receptor_signaling_pathway;identical_protein_binding;integral_component_of_plasma_membrane;protein_stabilization;signal_transduction;positive_regulation_of…	0	0	0	0	0	0	0	0	0	0	0	0	1	0	0	0	0	0
ENSG00000011638	LDAF1	lipid_droplet_assembly_factor_1	protein_coding	16	21158377	21180616	+	ENST00000573487;ENST00000233047;ENST00000572258;ENST00000574092;ENST00000261388;ENST00000451578;ENST00000572599;ENST00000577162;ENST00000573688	21158377;21158674;21158661;21158679;21158689;21158705;21158710;21170472	21179987;21180616;21179609;21173362;21180609;21180220;21179612;21166882;21180505	57146	?;NM_001301771;NM_001301773;NM_001301774;NM_020422;NM_001301769;NM_001301775	membrane;integral_component_of_membrane;endoplasmic_reticulum;endoplasmic_reticulum_membrane;lipid_droplet;protein_binding;lipid_droplet_formation	391	432	335	388	334	367	381	437	471	468	392	437	752	408	608	420	610	548	395.313	432.849	379.612	412.957	332.353	346.697	451.299	453.99	535.5	408.715	390.238	407.322	655.131	392.544	637.237	410.464	516.095	467.816
ENSG00000250509	?	novel_transcript	lncRNA	5	180416949	180443240	+	ENST00000662761;ENST00000507681	180416949;180432891	180443240;180443238	?	?	?	8	17	11	176	182	205	654	754	742	347	317	422	437	246	397	813	1368	1109	8.08824	17.0334	12.4649	187.321	181.103	193.659	774.671	783.314	843.611	303.043	315.575	393.341	380.708	236.681	416.09	794.54	1157.41	946.73
ENSG00000012048	BRCA1	BRCA1_DNA_repair_associated	protein_coding	17	43044295	43170245	-	ENST00000352993;ENST00000357654;ENST00000471181;ENST00000468300;ENST00000644379;ENST00000586385;ENST00000591534;ENST00000591849;ENST00000493795;ENST00000461221;ENST00000491747;ENST00000484087;ENST00000478531;ENST00000493919;ENST00000472490;ENST00000621897;ENST00000487825;ENST00000461574;ENST00000354071;ENST00000634433;ENST00000412061;ENST00000470026;ENST00000652672;ENST00000477152;ENST00000492859…	43044295;43044805;43045086;43045563;43045629;43045678;43063344;43063360;43067274;43076488;43076537;43091098;43093013;43093570;43093584;43093585;43093586;43094112;43094170;43094482;43095846;43099831;43104189;43104225;43124026	43125370;43125364;43125483;43125451;43091851;43125329;43125402;43125288;43125356;43104916;43125359;43071066;43082760;43091824;43125315;43170245;43095866;43125323;43125300;43125450;43104891;43125343;43125353;43125321;43125326	672	?;NM_007294;NM_007300;NM_007299;NM_007297;NM_007298	positive_regulation_of_gene_expression;nucleus;cytoplasm;protein-containing_complex;zinc_ion_binding;metal_ion_binding;transferase_activity;cell_cycle;nucleoplasm;intracellular_membrane-bounded_organelle;DNA_binding;protein_ubiquitination;ubiquitin_protein_ligase_binding;negative_regulation_of_transcription,_DNA-templated;lipid_metabolic_process;fatty_acid_metabolic_process;ubiquitin-protein_tran…	2212	2219	2017	3231	3686	3952	2208	2635	2147	3272	3083	3342	3816	4900	2446	4804	3912	4203	2236.4	2223.36	2285.61	3438.83	3667.82	3733.37	2615.4	2737.44	2441.01	2857.51	3069.14	3115.03	3324.44	4714.38	2563.62	4694.92	3309.77	3588.01
ENSG00000012061	ERCC1	ERCC_excision_repair_1,_endonuclease_non-catalytic_subunit	protein_coding	19	45407334	45478828	-	ENST00000300853;ENST00000423698;ENST00000588738;ENST00000340192;ENST00000590701;ENST00000591636;ENST00000589165;ENST00000013807;ENST00000592410;ENST00000592444;ENST00000587888;ENST00000589381;ENST00000592083;ENST00000592905;ENST00000592023;ENST00000588300;ENST00000589214	45407334;45409546;45409614;45409616;45409619;45409668;45413434;45413436;45413677;45413963;45414738;45414861;45416491;45420324	45423917;45478828;45414616;45423839;45419186;45423501;45424367;45423566;45414477;45416859;45420382;45423485;45450725;45423872;45423605;45423938;45429210	2067	NM_001369412;NM_001369413;NM_001369414;NM_001369415;NM_001983;NM_001369416;NM_001369417;NM_001369418;NM_001166049;NM_001369419;NM_001369408;NM_001369410;NM_001369409;NM_001369411;NM_202001	protein_binding;nucleus;cytoplasm;nucleoplasm;DNA_binding;hydrolase_activity;DNA_repair;cellular_response_to_DNA_damage_stimulus;nucleic_acid_phosphodiester_bond_hydrolysis;TFIID-class_transcription_factor_complex_binding;damaged_DNA_binding;nuclease_activity;promoter-specific_chromatin_binding;pyrimidine_dimer_repair_by_nucleotide-excision_repair;nucleotide-excision_repair;double-strand_break_re…	1057	1141	1031	713	692	729	819	897	870	1184	937	1097	1012	735	842	756	1151	1134	1068.66	1143.24	1168.3	758.862	688.588	688.671	970.116	931.874	989.139	1034.01	932.788	1022.5	881.639	707.157	882.489	738.835	973.811	968.072
ENSG00000012124	CD22	CD22_molecule	protein_coding	19	35319261	35347361	+	ENST00000598537;ENST00000601414;ENST00000595419;ENST00000599717;ENST00000600131;ENST00000598138;ENST00000599799;ENST00000595780;ENST00000602224;ENST00000597916;ENST00000596492;ENST00000600905;ENST00000593867;ENST00000601732;ENST00000598028;ENST00000600424;ENST00000599811;ENST00000598815;ENST00000601769;ENST00000536635;ENST00000085219;ENST00000594954;ENST00000601329;ENST00000597433;ENST00000600655…	35319261;35319371;35328664;35329166;35329176;35329187;35329188;35329195;35329212;35332016;35332546;35336053;35338254;35341101;35344731;35329169	35332830;35336166;35332931;35336134;35336063;35336191;35329911;35332912;35333090;35336042;35336146;35336219;35336300;35337807;35337977;35340950;35340961;35341724;35347266;35347355;35347361;35329928;35338413;35341029;35341843;35346929;35346766;35338170;35336661;35345126;35341883;35345424	?	?;NM_001185099;NM_001771;NM_001185100;NM_001278417;NM_001185101	?;integral_component_of_membrane;membrane;plasma_membrane;carbohydrate_binding;cell_adhesion;protein_binding;external_side_of_plasma_membrane;integral_component_of_plasma_membrane;extracellular_exosome;early_endosome;recycling_endosome;sialic_acid_binding;cytoplasm;signaling_receptor_binding;cell_surface;protein_phosphatase_binding;negative_regulation_of_B_cell_receptor_signaling_pathway;neuronal…	3	0	1	9	18	15	1	0	0	2	4	3	10	11	14	0	2	0	3.03309	0	1.13317	9.57891	17.9112	14.1702	1.18451	0	0	1.74664	3.98202	2.79626	8.71185	10.5833	14.6732	0	1.69211	0
ENSG00000012171	SEMA3B	semaphorin_3B	protein_coding	3	50267558	50277546	+	ENST00000621029;ENST00000618865;ENST00000619119;ENST00000616701;ENST00000612509;ENST00000433753;ENST00000611067;ENST00000441915;ENST00000456560;ENST00000439487;ENST00000434030;ENST00000456210;ENST00000418576;ENST00000419007;ENST00000416295	50267558;50267608;50268874;50269147;50269165;50269169;50269214;50270561;50273119;50273130;50273152;50273157;50273160;50273346;50274634	50271458;50277139;50277546;50273680;50277142;50276706;50277170;50277165;50274530;50274340;50276876;50277161;50276444	7869	?;NM_004636;NM_001290060;NM_001005914;NM_001290061;NM_001290062;NM_001290063	semaphorin_receptor_binding;protein_binding;endoplasmic_reticulum;extracellular_region;extracellular_space;integral_component_of_plasma_membrane;collagen-containing_extracellular_matrix;cell-cell_signaling;axon_guidance;chemorepellent_activity;neural_crest_cell_migration;positive_regulation_of_cell_migration;negative_regulation_of_axon_extension_involved_in_axon_guidance;negative_chemotaxis;semap…	4754	5066	3784	3190	3025	3129	1391	1586	1752	6126	4220	4855	4506	1955	4172	2344	4607	4358	4806.44	5075.95	4287.92	3395.19	3010.08	2955.9	1647.66	1647.66	1991.92	5349.97	4201.03	4525.28	3925.56	1880.94	4372.62	2290.78	3897.78	3720.33
ENSG00000012174	MBTPS2	membrane_bound_transcription_factor_peptidase,_site_2	protein_coding	X	21839617	21885423	+	ENST00000465888;ENST00000379484;ENST00000365779	21839636;21839617;21839654	21857593;21885423;21873084	51360	?;NM_015884	?;cytoplasm;membrane;integral_component_of_membrane;metal_ion_binding;peptidase_activity;proteolysis;hydrolase_activity;lipid_metabolic_process;steroid_metabolic_process;cholesterol_metabolic_process;metalloendopeptidase_activity;metallopeptidase_activity;Golgi_membrane;endoplasmic_reticulum_unfolded_protein_response;membrane_protein_intracellular_domain_proteolysis;response_to_endoplasmic_reticu…	1501	1425	1186	1822	2004	2036	1380	1639	1595	1523	1419	1475	814	837	578	1374	1545	1344	1517.56	1427.8	1343.94	1939.2	1994.12	1923.37	1634.63	1702.72	1813.42	1330.07	1412.62	1374.83	709.145	805.293	605.794	1342.8	1307.16	1147.34
ENSG00000012211	PRICKLE3	prickle_planar_cell_polarity_protein_3	protein_coding	X	49174802	49186528	-	ENST00000599218;ENST00000540849;ENST00000453382;ENST00000614014;ENST00000432913;ENST00000376310;ENST00000376317;ENST00000611313	49174802;49175264;49175621;49177137;49177989;49179405;49179806;49183594	49186373;49184893;49184789;49179283;49184898;49186389;49186528;49186392	4007	NM_006150;NM_001307979	cytoplasm;membrane;zinc_ion_binding;metal_ion_binding;mitochondrion;plasma_membrane;protein_binding;cell_projection_organization;biological_process	935	928	833	743	739	749	542	627	552	605	505	559	594	385	448	521	590	584	945.314	929.824	943.931	790.792	735.356	707.564	642.006	651.377	627.592	528.36	502.73	521.036	517.484	370.416	469.543	509.17	499.173	498.549
ENSG00000012223	LTF	lactotransferrin	protein_coding	3	46435645	46485234	-	ENST00000231751;ENST00000426532;ENST00000417439;ENST00000443496;ENST00000493056;ENST00000478874;ENST00000462667;ENST00000431944;ENST00000498301	46435645;46436019;46436193;46436201;46438034;46438095;46454014;46455429;46459657	46464905;46463671;46464868;46485234;46441905;46463644;46455823;46485223	4057	NM_002343;NM_001199149;NM_001321121;NM_001321122	nucleus;cytoplasm;extracellular_space;protein-containing_complex;metal_ion_binding;negative_regulation_of_apoptotic_process;ion_transport;peptidase_activity;proteolysis;DNA_binding;hydrolase_activity;extracellular_region;positive_regulation_of_I-kappaB_kinase/NF-kappaB_signaling;iron_ion_binding;protein_binding;serine-type_endopeptidase_activity;immune_system_process;heparin_binding;cell_surface;…	0	0	0	1	0	2	15	18	11	0	0	2	2	0	10	0	4	0	0	0	0	1.06432	0	1.88936	17.7677	18.6998	12.5064	0	0	1.86417	1.74237	0	10.4809	0	3.38423	0
ENSG00000012232	EXTL3	exostosin_like_glycosyltransferase_3	protein_coding	8	28600469	28756561	+	ENST00000522725;ENST00000696177;ENST00000696178;ENST00000519288;ENST00000520940;ENST00000454906;ENST00000696179;ENST00000696180;ENST00000696181;ENST00000220562;ENST00000696182;ENST00000696183;ENST00000696184;ENST00000696185;ENST00000696186;ENST00000519886;ENST00000696187;ENST00000518223;ENST00000521532;ENST00000522698;ENST00000521473;ENST00000517738;ENST00000696188;ENST00000523271;ENST00000520679	28600469;28622732;28622761;28631406;28631432;28701500;28701501;28701503;28701513;28701580;28701596;28701598;28701605;28701613;28710355;28710358;28716685;28718060;28730160;28730925;28739901;28743976	28715616;28756561;28715786;28713513;28715610;28744779;28753687;28755599;28702709;28753690;28733700;28752832;28716051;28715903;28743183;28743164;28750836;28750724;28751094	2137	?;NM_001440	?;membrane;integral_component_of_membrane;endoplasmic_reticulum;endoplasmic_reticulum_membrane;protein_glycosylation;glycosyltransferase_activity;Golgi_apparatus;metal_ion_binding;transferase_activity;protein_binding;heparan_sulfate_proteoglycan_biosynthetic_process;positive_regulation_of_cell_growth;glucuronyl-galactosyl-proteoglycan_4-alpha-N-acetylglucosaminyltransferase_activity	904	900	792	649	684	771	546	643	670	779	662	736	1145	659	953	706	1147	1011	913.972	901.768	897.471	690.746	680.627	728.347	646.744	667.999	761.751	680.318	659.024	686.016	997.507	634.036	998.827	689.97	970.427	863.069
ENSG00000012504	NR1H4	nuclear_receptor_subfamily_1_group_H_member_4	protein_coding	12	100473708	100564414	+	ENST00000548884;ENST00000649582;ENST00000392986;ENST00000321046;ENST00000549996;ENST00000648861;ENST00000546380;ENST00000548621;ENST00000551379;ENST00000188403;ENST00000551184	100473708;100473893;100473866;100473916;100473951;100473955;100474002;100503360;100503453	100564413;100505782;100564414;100563511;100563867;100505766;100505796;100563489;100563642;100505824	9971	NM_005123;NM_001206979;NM_001206978;NM_001206977;NM_001206993;NM_001206992	nucleus;zinc_ion_binding;metal_ion_binding;negative_regulation_of_apoptotic_process;DNA_binding;regulation_of_transcription,_DNA-templated;DNA-binding_transcription_factor_activity;sequence-specific_DNA_binding;protein_binding;nuclear_receptor_activity;intracellular_receptor_signaling_pathway;nucleoplasm;immune_system_process;innate_immune_response;inflammatory_response;regulation_of_transcriptio…	0	0	0	0	0	0	0	0	0	1	0	0	0	0	0	0	0	0
ENSG00000012660	ELOVL5	ELOVL_fatty_acid_elongase_5	protein_coding	6	53267398	53349179	-	ENST00000304434;ENST00000485336;ENST00000465983;ENST00000486973;ENST00000370913;ENST00000370918;ENST00000542638	53267404;53275125;53276179;53294088;53267398	53348950;53348973;53348926;53349179	60481	NM_021814;NM_001301856;NM_001242831;NM_001242828;NM_001242830	membrane;integral_component_of_membrane;transferase_activity;endoplasmic_reticulum;endoplasmic_reticulum_membrane;lipid_metabolic_process;fatty_acid_metabolic_process;fatty_acid_elongase_activity;very-long-chain_3-ketoacyl-CoA_synthase_activity;fatty_acid_biosynthetic_process;unsaturated_fatty_acid_biosynthetic_process;fatty_acid_elongation,_saturated_fatty_acid;fatty_acid_elongation;fatty_acid_e…	2708	2698	2345	4009	4387	4852	2480	3016	3045	4227	4209	3880	6093	7045	4833	4912	4760	5185	2737.87	2703.3	2657.29	4266.87	4365.37	4583.58	2937.59	3133.26	3461.99	3691.53	4190.08	3616.5	5308.13	6778.13	5065.4	4800.47	4027.23	4426.33
ENSG00000012779	ALOX5	arachidonate_5-lipoxygenase	protein_coding	10	45374176	45446119	+	ENST00000374391;ENST00000483623;ENST00000475300;ENST00000493336;ENST00000481117;ENST00000498461;ENST00000542434	45374216;45424084;45440430;45442613;45443242;45443421;45374176	45446117;45428486;45441585;45443447;45444232;45444214;45446119	240	NM_001320862;NM_000698;NM_001320861;NM_001256153;NM_001256154	nucleus;cytoplasm;membrane;metal_ion_binding;nucleoplasm;oxidoreductase_activity;hydrolase_activity;lipid_metabolic_process;nuclear_envelope;cytosol;extracellular_space;nuclear_membrane;iron_ion_binding;dioxygenase_activity;protein_binding;perinuclear_region_of_cytoplasm;extracellular_region;leukotriene_biosynthetic_process;oxidoreductase_activity,_acting_on_single_donors_with_incorporation_of_mo…	32	37	19	12	12	7	51	32	32	18	17	29	46	12	8	13	21	17	32.353	37.0727	21.5302	12.7719	11.9408	6.61275	60.4102	33.2441	36.3821	15.7198	16.9236	27.0305	40.0745	11.5454	8.38469	12.7048	17.7672	14.5125
ENSG00000012817	KDM5D	lysine_demethylase_5D	protein_coding	Y	19703865	19744939	-	ENST00000469599;ENST00000317961;ENST00000541639;ENST00000382806;ENST00000492117;ENST00000440077;ENST00000415360;ENST00000485154;ENST00000478891;ENST00000447300	19703865;19705417;19705420;19705425;19706063;19707182;19709700;19715136;19721272	19716695;19744726;19744939;19744761;19722467;19744923;19708949;19710606;19716348;19744711	8284	?;NM_004653;NM_001146705;NM_001146706	?;nucleus;metal_ion_binding;oxidoreductase_activity;fibrillar_center;DNA_binding;chromatin_organization;dioxygenase_activity;protein_binding;histone_demethylase_activity;histone_lysine_demethylation;chromatin_remodeling;histone_demethylase_activity_(H3-trimethyl-K4_specific);T_cell_antigen_processing_and_presentation;histone_H3-K4_demethylation,_trimethyl-H3-K4-specific;nucleoplasm;androgen_recep…	0	0	0	1	1	0	0	0	0	0	0	0	0	0	0	0	0	0
ENSG00000012822	CALCOCO1	calcium_binding_and_coiled-coil_domain_1	protein_coding	12	53708517	53727745	-	ENST00000262059;ENST00000546443;ENST00000430117;ENST00000548263;ENST00000550804;ENST00000549935;ENST00000549613;ENST00000552282;ENST00000547988;ENST00000551900;ENST00000546619;ENST00000547949;ENST00000553154;ENST00000549784;ENST00000549173;ENST00000548177;ENST00000552623;ENST00000549349;ENST00000549688;ENST00000547885;ENST00000548431;ENST00000546774	53708517;53711119;53711159;53713170;53714137;53715675;53719772;53722140;53722155;53722164;53723550;53723594;53723621;53723640;53723683;53723696;53723729;53724044;53724404;53724583	53727745;53714629;53727439;53727428;53727452;53716349;53719778;53725267;53727606;53727451;53726340;53727457;53727467;53727491	57658	?;NM_001143682;NM_020898	nucleus;cytoplasm;intracellular_membrane-bounded_organelle;metal_ion_binding;cytosol;Wnt_signaling_pathway;protein_binding;positive_regulation_of_transcription,_DNA-templated;transcription_coactivator_activity;transcription_cis-regulatory_region_binding;RNA_polymerase_II_cis-regulatory_region_sequence-specific_DNA_binding;positive_regulation_of_transcription_by_RNA_polymerase_II;protein_C-terminu…	6185	5849	5858	2201	2473	2026	4391	4776	4081	2413	2014	2139	2640	2093	1655	2178	1990	2036	6253.22	5860.49	6638.11	2342.58	2460.81	1913.92	5201.2	4961.68	4639.86	2107.33	2004.95	1993.73	2299.93	2013.71	1734.58	2128.55	1683.65	1738.09
ENSG00000012963	UBR7	ubiquitin_protein_ligase_E3_component_n-recognin_7	protein_coding	14	93207241	93229215	+	ENST00000554232;ENST00000556871;ENST00000553674;ENST00000013070;ENST00000555113;ENST00000553857;ENST00000555329	93207241;93207243;93207256;93207294;93209897;93218681	93218557;93218674;93227118;93229215;93215199;93227024;93227225	?	?;NM_175748	zinc_ion_binding;metal_ion_binding;protein_ubiquitination;ubiquitin_protein_ligase_activity;transferase_activity;molecular_function;biological_process	1040	1066	933	949	1032	1126	926	1072	888	930	893	831	616	747	512	1041	1144	1103	1051.47	1068.09	1057.25	1010.04	1026.91	1063.71	1096.86	1113.68	1009.6	812.189	888.986	774.564	536.65	718.703	536.62	1017.36	967.889	941.608
ENSG00000012983	MAP4K5	mitogen-activated_protein_kinase_kinase_kinase_kinase_5	protein_coding	14	50418501	50561126	-	ENST00000554990;ENST00000682126;ENST00000013125;ENST00000557390;ENST00000557124;ENST00000557210;ENST00000554091;ENST00000557578;ENST00000555216;ENST00000554066	50418501;50418521;50418525;50419560;50434964;50462693;50464078;50468690;50475092;50485929	50450600;50532569;50532609;50532619;50438401;50483149;50532087;50486145;50561126;50505128	11183	?;NM_006575;NM_198794	?;ATP_binding;protein_phosphorylation;protein_kinase_activity;MAP_kinase_kinase_kinase_kinase_activity;cytoplasm;nucleotide_binding;protein_serine/threonine_kinase_activity;protein_serine/threonine/tyrosine_kinase_activity;kinase_activity;transferase_activity;protein_serine_kinase_activity;phosphorylation;MAPK_cascade;protein_binding;intracellular_signal_transduction	2067	1754	1662	1355	1622	1601	1391	1743	1406	1737	1776	1701	1774	2400	1344	2683	2095	2378	2089.8	1757.45	1883.33	1442.16	1614	1512.43	1647.66	1810.76	1598.54	1516.96	1768.02	1585.48	1545.48	2309.08	1408.63	2622.08	1772.49	2030.05
ENSG00000013016	EHD3	EH_domain_containing_3	protein_coding	2	31234152	31269451	+	ENST00000322054	31234152	31269451	30845	NM_014600	cytoplasm;membrane;protein_transport;metal_ion_binding;nucleotide_binding;ATP_binding;plasma_membrane;cilium;endosome;calcium_ion_binding;GTP_binding;focal_adhesion;cell_projection;endocytic_recycling;protein_binding;cilium_assembly;cell_projection_organization;cytosol;recycling_endosome_membrane;ciliary_membrane;intracellular_membrane-bounded_organelle;endosome_membrane;protein_homooligomerizati…	0	0	0	0	0	0	0	0	2	1	0	1	0	0	0	0	0	0
ENSG00000117226	GBP3	guanylate_binding_protein_3	protein_coding	1	89006679	89022894	-	ENST00000370482;ENST00000489444;ENST00000370481;ENST00000493594;ENST00000235878;ENST00000461384;ENST00000445969;ENST00000564665;ENST00000475853;ENST00000568006;ENST00000564037	89006679;89006680;89007270;89007769;89008844;89008935;89014102;89015320;89015343;89020300	89022851;89022778;89022866;89022894;89022838;89011835;89013299;89022860;89022803;89022751	2635	?;NM_018284;NM_001319180;NM_001319179;NM_001319181	?;GTPase_activity;GTP_binding;cytoplasm;membrane;Golgi_apparatus;nucleotide_binding;hydrolase_activity;cytosol;Golgi_membrane;protein_homodimerization_activity;protein_binding;perinuclear_region_of_cytoplasm;immune_system_process;defense_response_to_virus;identical_protein_binding;cytoplasmic_vesicle;cellular_response_to_interleukin-1;cellular_response_to_tumor_necrosis_factor;cellular_response_t…	6	4	0	30	59	77	38	43	48	85	106	98	374	590	256	88	52	74	6.06618	4.00786	0	31.9297	58.7091	72.7403	45.0115	44.6718	54.5732	74.2323	105.524	91.3445	325.823	567.65	268.31	86.0019	43.9949	63.1722
ENSG00000013288	MAN2B2	mannosidase_alpha_class_2B_member_2	protein_coding	4	6575189	6623362	+	ENST00000504248;ENST00000285599;ENST00000505907;ENST00000504960;ENST00000510427	6575189;6575215;6605248;6617448	6621354;6623362;6622401;6610041;6618916	23324	NM_001292038;NM_015274	metal_ion_binding;carbohydrate_binding;hydrolase_activity;catalytic_activity;carbohydrate_metabolic_process;metabolic_process;hydrolase_activity,_acting_on_glycosyl_bonds;alpha-mannosidase_activity;mannose_metabolic_process;extracellular_region;protein_binding;extracellular_exosome;lysosome;lysosomal_lumen	502	510	528	571	637	593	507	562	486	761	630	662	721	499	536	408	585	548	507.537	511.002	598.314	607.729	633.859	560.194	600.548	583.849	552.554	664.598	627.168	617.041	628.125	480.097	561.775	398.736	494.943	467.816
ENSG00000013293	SLC7A14	solute_carrier_family_7_member_14	protein_coding	3	170459548	170586075	-	ENST00000231706;ENST00000466168	170459548;170570090	170586075;170586027	?	NM_020949	membrane;integral_component_of_membrane;intracellular_membrane-bounded_organelle;transmembrane_transporter_activity;transmembrane_transport;nucleoplasm;cytosol;plasma_membrane;lysosomal_membrane;amino_acid_transmembrane_transport;protein_binding;lysosome;amino_acid_transport;amino_acid_transmembrane_transporter_activity	2	0	0	0	0	0	1	1	0	0	0	0	0	2	1	0	1	1
ENSG00000013297	CLDN11	claudin_11	protein_coding	3	170418868	170454733	+	ENST00000064724;ENST00000486429;ENST00000489485;ENST00000643053;ENST00000468358;ENST00000477531;ENST00000488989	170418868;170418875;170421218;170421240;170421280;170437465	170434691;170423742;170434092;170454733;170433426;170437715	5010	NM_005602;NM_001185056	membrane;integral_component_of_membrane;plasma_membrane;identical_protein_binding;structural_molecule_activity;cell_junction;protein_binding;lipid_droplet;bicellular_tight_junction;cell_adhesion;bicellular_tight_junction_assembly;tight_junction;axon;calcium-independent_cell-cell_adhesion_via_plasma_membrane_cell-adhesion_molecules;tight_junction_assembly;spermatogenesis;axon_ensheathment;neurofil…	2	3	3	7	1	2	2	2	4	1	3	1	3	21	6	3	4	5	2.02206	3.00589	3.39951	7.45026	0.995069	1.88936	2.36903	2.07776	4.54777	0.873322	2.98652	0.932087	2.61356	20.2045	6.28852	2.93188	3.38423	4.26839
ENSG00000013306	SLC25A39	solute_carrier_family_25_member_39	protein_coding	17	44319625	44324870	-	ENST00000225308;ENST00000591006;ENST00000377095;ENST00000590194;ENST00000586016;ENST00000592372;ENST00000593166;ENST00000537904;ENST00000588767;ENST00000588315;ENST00000585695;ENST00000588049;ENST00000585636;ENST00000586633;ENST00000592857;ENST00000591151;ENST00000585523	44319625;44319627;44319628;44319642;44319673;44319691;44319820;44319870;44319995;44320629;44320938;44321434;44321477;44322422;44322439;44322473;44322527	44324870;44324147;44324823;44324809;44324782;44321147;44321524;44324827;44322445;44324818;44324822;44324770;44324806;44324830	51629	?;NM_001143780;NM_016016;NM_001321241;NM_001366726;NM_001321240	membrane;integral_component_of_membrane;mitochondrion;mitochondrial_inner_membrane;heme_biosynthetic_process;mitochondrial_transmembrane_transport;transmembrane_transport	2770	3103	2528	2595	2543	3029	2118	2187	2583	4040	3070	3368	2179	937	2320	1872	4216	3409	2800.55	3109.1	2864.66	2761.92	2530.46	2861.43	2508.8	2272.03	2936.72	3528.22	3056.2	3139.27	1898.31	901.505	2431.56	1829.5	3566.97	2910.19
ENSG00000013364	MVP	major_vault_protein	protein_coding	16	29820394	29848039	+	ENST00000563915;ENST00000395353;ENST00000566859;ENST00000357402;ENST00000563096;ENST00000566066;ENST00000562463;ENST00000563558;ENST00000565830;ENST00000569887;ENST00000565164;ENST00000570234;ENST00000566252;ENST00000566554;ENST00000629059;ENST00000569612;ENST00000563123;ENST00000570061;ENST00000568068	29820394;29820452;29820462;29820466;29820473;29820477;29820478;29821324;29821325;29829612;29829730;29830550;29833337;29833827;29834186;29840094	29835787;29848039;29840271;29848021;29830974;29831035;29834137;29841651;29831769;29840383;29830675;29833857;29831074;29830901;29836803;29835505;29835785;29840267;29841790	9961	?;NM_017458;NM_005115;NM_001293204;NM_001293205	?;nucleus;mRNA_transport;cytoplasm;membrane;protein_transport;cytosol;cytoskeleton;nuclear_pore;protein_binding;perinuclear_region_of_cytoplasm;extracellular_region;identical_protein_binding;negative_regulation_of_epidermal_growth_factor_receptor_signaling_pathway;extracellular_exosome;protein_kinase_binding;protein_phosphatase_binding;secretory_granule_lumen;ficolin-1-rich_granule_lumen;negative…	1415	1410	1128	603	620	673	633	671	772	552	394	450	373	241	378	286	472	468	1430.61	1412.77	1278.22	641.787	616.943	635.769	749.797	697.087	877.719	482.074	392.229	419.439	324.952	231.871	396.177	279.506	399.339	399.522
ENSG00000013374	NUB1	negative_regulator_of_ubiquitin_like_proteins_1	protein_coding	7	151341772	151378449	+	ENST00000413040;ENST00000468404;ENST00000470229;ENST00000568733;ENST00000483358;ENST00000470316;ENST00000493588;ENST00000480907;ENST00000477666;ENST00000497987;ENST00000460712;ENST00000480714	151341772;151341804;151341812;151345345;151351120;151351328;151352252;151360141;151368733;151368830	151378449;151361249;151378431;151360209;151361237;151360295;151368805;151360244;151369193;151377281;151374624	51667	NM_001385353;NM_001385355;NM_016118;NM_001385354;NM_001363529;NM_001385356;NM_001243351;NM_001385361	nucleus;nucleoplasm;nucleolus;cytosol;protein_ubiquitination;protein_binding;ubiquitin-dependent_protein_catabolic_process;response_to_tumor_necrosis_factor;response_to_interferon-gamma;positive_regulation_of_proteasomal_ubiquitin-dependent_protein_catabolic_process;regulation_of_ubiquitin-dependent_protein_catabolic_process	1204	1176	1177	2003	2254	2452	1626	1953	1706	2150	2101	2040	3120	5791	2385	3314	2512	2698	1217.28	1178.31	1333.74	2131.84	2242.89	2316.35	1926.02	2028.93	1939.62	1877.64	2091.56	1901.46	2718.1	5571.63	2499.69	3238.75	2125.29	2303.23
ENSG00000013375	PGM3	phosphoglucomutase_3	protein_coding	6	83161150	83193936	-	ENST00000504780;ENST00000513973;ENST00000512866;ENST00000650640;ENST00000616566;ENST00000283977;ENST00000651425;ENST00000651698;ENST00000650642;ENST00000651204;ENST00000652222;ENST00000506587;ENST00000509219;ENST00000652468;ENST00000507404;ENST00000510258;ENST00000505470;ENST00000507554;ENST00000605602;ENST00000508748;ENST00000503094;ENST00000515333	83161150;83164873;83166130;83167794;83168267;83168528;83168903;83168909;83168928;83168973;83168974;83169123;83169521;83169569;83174437;83181762;83182950;83187025;83188503;83188617;83188745;83190510	83172013;83193265;83193231;83193261;83193234;83193266;83193288;83181878;83193257;83190972;83188756;83193914;83193268;83193207;83176135;83193255;83193936;83188645;83193293;83193248	5238	?;NM_015599;NM_001199919;NM_001199918;NM_001367286;NM_001199917;NM_001367287	intramolecular_transferase_activity,_phosphotransferases;organic_substance_metabolic_process;metal_ion_binding;isomerase_activity;magnesium_ion_binding;carbohydrate_metabolic_process;UDP-N-acetylglucosamine_biosynthetic_process;protein_N-linked_glycosylation;protein_O-linked_glycosylation;phosphoacetylglucosamine_mutase_activity;cytosol;cellular_component;hemopoiesis;phosphoglucomutase_activity;g…	2221	2110	1894	1756	2097	2247	3355	4317	3662	2397	2116	2151	5463	6502	4747	6201	6148	5766	2245.5	2114.15	2146.23	1868.95	2086.66	2122.69	3974.04	4484.84	4163.48	2093.35	2106.49	2004.92	4759.28	6255.7	4975.27	6060.2	5201.56	4922.31
ENSG00000013392	RWDD2A	RWD_domain_containing_2A	protein_coding	6	83193357	83198935	+	ENST00000369724	83193357	83198935	112611	NM_001322336;NM_001322337;NM_033411;NM_001322339;NM_001322335	protein_binding	283	264	252	211	250	273	468	518	504	341	272	332	645	620	494	814	893	808	286.122	264.519	285.559	224.572	248.767	257.897	554.352	538.139	573.019	297.803	270.777	309.453	561.914	596.514	517.755	795.518	755.529	689.773
ENSG00000013441	CLK1	CDC_like_kinase_1	protein_coding	2	200853009	200864691	-	ENST00000321356;ENST00000461981;ENST00000464454;ENST00000432425;ENST00000473565;ENST00000472679;ENST00000409769;ENST00000409403;ENST00000434813;ENST00000461326;ENST00000496205;ENST00000492793;ENST00000481641;ENST00000482590	200853009;200853076;200853077;200853081;200853082;200853098;200853113;200853196;200853247;200853332;200860965;200861090;200861332	200864658;200860983;200854013;200864656;200864691;200853995;200858166;200864662;200864561;200854134;200854886;200864657;200864252	1195	NM_004071;NM_001162407	nucleus;nucleotide_binding;protein_kinase_activity;protein_serine/threonine_kinase_activity;protein_serine/threonine/tyrosine_kinase_activity;ATP_binding;kinase_activity;transferase_activity;protein_serine_kinase_activity;protein_phosphorylation;phosphorylation;protein_tyrosine_kinase_activity;protein_binding;regulation_of_RNA_splicing;non-membrane_spanning_protein_tyrosine_kinase_activity;peptid…	11677	10968	9111	2607	3019	2770	3549	4395	3614	4230	3980	3489	1952	2891	2195	3988	3244	3486	11805.8	10989.6	10324.3	2774.69	3004.11	2616.76	4203.84	4565.87	4108.91	3694.15	3962.11	3252.05	1700.55	2781.48	2300.55	3897.45	2744.61	2975.92
ENSG00000013503	POLR3B	RNA_polymerase_III_subunit_B	protein_coding	12	106357748	106510198	+	ENST00000228347;ENST00000539066;ENST00000549569;ENST00000549195	106357748;106358082;106381972;106410244	106510198;106510196;106427330;106427267	55703	NM_018082;NM_001160708	nucleus;metal_ion_binding;transferase_activity;DNA_binding;transcription,_DNA-templated;DNA-directed_5'-3'_RNA_polymerase_activity;immune_system_process;innate_immune_response;defense_response_to_virus;nucleotidyltransferase_activity;RNA_polymerase_III_complex;nucleoplasm;cytosol;ribonucleoside_binding;positive_regulation_of_interferon-beta_production;positive_regulation_of_innate_immune_response	289	322	278	703	782	848	463	548	526	404	392	458	744	921	563	995	884	915	292.188	322.633	315.021	748.219	778.144	801.088	548.429	569.305	598.031	352.822	390.238	426.896	648.162	886.111	590.073	972.408	747.914	781.116
ENSG00000013523	ANGEL1	angel_homolog_1	protein_coding	14	76786009	76826246	-	ENST00000251089;ENST00000557179;ENST00000555079;ENST00000556298;ENST00000554941;ENST00000557497	76786009;76788957;76790671;76809181;76809214;76809352	76812882;76804435;76806515;76812861;76812568;76826246	23357	NM_001370748;NM_015305;NM_001370746;NM_001370747	catalytic_activity;eukaryotic_initiation_factor_4E_binding;protein_domain_specific_binding;nucleus;endoplasmic_reticulum;cis-Golgi_network;cytosol;perinuclear_region_of_cytoplasm;RNA_phosphodiester_bond_hydrolysis,_exonucleolytic;3'-5'-exoribonuclease_activity	358	389	305	523	464	508	271	282	341	239	221	225	244	100	214	238	375	375	361.949	389.764	345.617	556.641	461.712	479.897	321.003	292.964	387.697	208.724	220.007	209.72	212.569	96.2119	224.291	232.596	317.271	320.13
ENSG00000013561	RNF14	ring_finger_protein_14	protein_coding	5	141958328	141990292	+	ENST00000511961;ENST00000506822;ENST00000513019;ENST00000394520;ENST00000514620;ENST00000502341;ENST00000506938;ENST00000394514;ENST00000512565;ENST00000515613;ENST00000507163;ENST00000506004;ENST00000507291;ENST00000394519;ENST00000356143;ENST00000347642	141958328;141958337;141966820;141969105;141969095;141969104;141969111;141969136;141969151;141969157;141969269;141969277;141966837;141968886	141978830;141978394;141974947;141990292;141980277;141978762;141978509;141989185;141984933;141983552;141978553;141973634;141974833;141990290	9604	?;NM_183401;NM_004290;NM_183398;NM_001201365;NM_183399;NM_183400	metal_ion_binding;transferase_activity;nucleoplasm;cytosol;ubiquitin-protein_transferase_activity;protein_ubiquitination;ubiquitin_protein_ligase_activity;protein_binding;nucleus;cytoplasm;regulation_of_transcription,_DNA-templated;ubiquitin-like_protein_transferase_activity;signal_transduction;positive_regulation_of_transcription,_DNA-templated;transcription_coactivator_activity;regulation_of_tr…	408	413	364	905	1071	1095	771	924	868	887	836	849	1464	1312	1118	1736	1885	1668	412.5	413.812	412.474	963.213	1065.72	1034.42	913.259	959.923	986.866	774.636	832.242	791.342	1275.42	1262.3	1171.76	1696.58	1594.82	1423.94
ENSG00000013563	DNASE1L1	deoxyribonuclease_1_like_1	protein_coding	X	154401236	154412112	-	ENST00000369807;ENST00000369809;ENST00000393638;ENST00000369808;ENST00000014935;ENST00000309585;ENST00000497242;ENST00000447892;ENST00000451865;ENST00000412184;ENST00000424626;ENST00000432135	154401236;154401238;154401758;154401761;154402487;154402722;154403092;154403138;154404828;154405489	154409254;154412090;154409278;154410039;154412112;154403596;154405610;154412083;154405618;154412091;154412089	1774	NM_001303620;NM_001009932;NM_001009934;NM_006730;NM_001009933	endoplasmic_reticulum;hydrolase_activity;catalytic_activity;nuclease_activity;protein_binding;endonuclease_activity;deoxyribonuclease_activity;DNA_catabolic_process;nucleus;extracellular_region;DNA_binding;DNA_metabolic_process;specific_granule_lumen;deoxyribonuclease_I_activity;DNA_catabolic_process,_endonucleolytic;nucleic_acid_phosphodiester_bond_hydrolysis	583	683	523	505	508	600	330	383	408	782	646	693	547	342	459	241	432	412	589.431	684.342	592.648	537.483	505.495	566.807	390.889	397.89	463.872	682.938	643.096	645.936	476.538	329.045	481.072	235.528	365.496	351.716
ENSG00000013573	DDX11	DEAD/H-box_helicase_11	protein_coding	12	31073860	31104799	+	ENST00000542838;ENST00000542129;ENST00000228264;ENST00000438391;ENST00000435753;ENST00000540935;ENST00000539049;ENST00000536265;ENST00000415475;ENST00000545668;ENST00000350437;ENST00000535158;ENST00000543756;ENST00000542244;ENST00000535317;ENST00000544652;ENST00000538345;ENST00000542242;ENST00000543026;ENST00000545717;ENST00000536580;ENST00000539673;ENST00000543511;ENST00000539699;ENST00000542661…	31073860;31073868;31073876;31073879;31073882;31073891;31073892;31073894;31073898;31073902;31073909;31074220;31074264;31078520;31083828;31087576;31087645;31089069;31091553;31092862;31094295;31096635;31096914;31100407;31101513;31102214;31102268	31104799;31094633;31104791;31089999;31091771;31104136;31089111;31089883;31085068;31089618;31084656;31089130;31103864;31089681;31093720;31091273;31096989;31100594;31096873;31100847;31102729;31101475;31102261;31103218;31104005;31104269	1663	NM_030653;NM_001257145;NM_152438;NM_001257144;NM_004399	nucleus;nucleic_acid_binding;RNA_binding;cytoplasm;metal_ion_binding;nucleotide_binding;ATP_binding;nucleoplasm;nucleolus;DNA_binding;hydrolase_activity;cytoskeleton;iron-sulfur_cluster_binding;chromatin;chromosome;DNA_repair;cellular_response_to_DNA_damage_stimulus;helicase_activity;ATP_hydrolysis_activity;DNA_helicase_activity;DNA_replication;4_iron,_4_sulfur_cluster_binding;microtubule_organiz…	1919	1956	1683	1716	1751	1683	1107	1258	1132	1065	821	955	1033	604	746	876	1056	1179	1940.17	1959.84	1907.13	1826.38	1742.37	1589.89	1311.26	1306.91	1287.02	930.088	817.31	890.143	899.934	581.12	781.873	856.11	893.436	1006.49
ENSG00000013583	HEBP1	heme_binding_protein_1	protein_coding	12	12974870	13000265	-	ENST00000014930;ENST00000647702;ENST00000540916;ENST00000535636;ENST00000536942	12974870;12975067;12975315;12983461;12985645	13000265;13000172;12979795;12989280	50865	NM_015987	cytoplasm;cellular_anatomical_entity;extracellular_region;heme_binding;extracellular_exosome;circadian_rhythm	814	962	810	722	706	709	396	465	450	543	494	479	458	347	404	244	359	338	822.979	963.89	917.868	768.441	702.519	669.777	469.067	483.078	511.624	474.214	491.78	446.47	399.003	333.855	423.427	238.46	303.734	288.543
ENSG00000013588	GPRC5A	G_protein-coupled_receptor_class_C_group_5_member_A	protein_coding	12	12891559	12917937	+	ENST00000537783;ENST00000014914;ENST00000542056;ENST00000534831;ENST00000648791;ENST00000540125	12891559;12891562;12891579;12891974;12908244;12909069	12909876;12917937;12913133;12909070;12913411;12912509	9052	?;NM_003979	?;membrane;integral_component_of_membrane;cytoplasmic_vesicle_membrane;cytoplasmic_vesicle;intracellular_membrane-bounded_organelle;G_protein-coupled_receptor_activity;G_protein-coupled_receptor_signaling_pathway;nucleolus;plasma_membrane;signal_transduction;protein_binding;activation_of_protein_kinase_activity;cadherin_binding;extracellular_exosome;integral_component_of_plasma_membrane;receptor_…	34594	33521	28792	6898	7685	7950	15594	18018	10272	34390	34494	33783	8041	3448	3442	12962	18720	15731	34975.6	33586.9	32626.3	7341.7	7647.1	7510.2	18471.3	18718.5	11678.7	30033.5	34339	31488.7	7005.2	3317.38	3607.51	12667.7	15838.2	13429.2
ENSG00000013619	MAMLD1	mastermind_like_domain_containing_1	protein_coding	X	150361422	150514178	+	ENST00000468306;ENST00000262858;ENST00000683453;ENST00000426613;ENST00000682016;ENST00000682253;ENST00000683696;ENST00000370401;ENST00000432680;ENST00000358892;ENST00000464149	150361422;150361572;150362010;150362041;150362213;150362318;150363287;150363317;150420999;150509325	150470095;150514130;150514153;150514178;150514160;150514150;150514159;150514173;150469982;150514169	10046	?;NM_001177466;NM_005491;NM_001177465	?;nucleus;Golgi_apparatus;nucleoplasm;nuclear_body;centrosome;regulation_of_transcription_by_RNA_polymerase_II;molecular_function;male_gonad_development	221	204	205	508	496	548	322	331	447	328	285	273	282	272	287	356	382	409	223.438	204.401	232.3	540.676	493.554	517.684	381.413	343.869	508.213	286.45	283.719	254.46	245.674	261.696	300.801	347.917	323.194	349.155
ENSG00000013725	CD6	CD6_molecule	protein_coding	11	60971680	61020377	+	ENST00000313421;ENST00000542254;ENST00000545105;ENST00000344931;ENST00000545320;ENST00000542157;ENST00000433107;ENST00000352009;ENST00000452451;ENST00000538288;ENST00000541964;ENST00000538611;ENST00000419282;ENST00000505761	60971680;60971736;60971738;60971746;60971750;60971866;61004411;61008351;61008534;61015421;61016903	61020377;61007712;61014011;61020338;60989392;61013476;61017843;61019321;61007713;61009636;61013955;61017549;61020374	923	NM_006725;NM_001254750;NM_001254751	membrane;integral_component_of_membrane;plasma_membrane;cell_adhesion;extracellular_region;protein_binding;immune_system_process;innate_immune_response;adaptive_immune_response;scavenger_receptor_activity;external_side_of_plasma_membrane;T_cell_receptor_complex;endocytosis;identical_protein_binding;positive_regulation_of_T_cell_proliferation;response_to_lipopolysaccharide;integral_component_of_pl…	2	2	0	0	1	0	0	0	0	10	8	7	1	0	2	2	4	2	2.02206	2.00393	0	0	0.995069	0	0	0	0	8.73322	7.96404	6.52461	0.871185	0	2.09617	1.95459	3.38423	1.70736
ENSG00000013810	TACC3	transforming_acidic_coiled-coil_containing_protein_3	protein_coding	4	1712858	1745171	+	ENST00000652002;ENST00000458173;ENST00000651472;ENST00000612220;ENST00000484651;ENST00000313288;ENST00000467746;ENST00000493975;ENST00000652770;ENST00000651251;ENST00000650779;ENST00000470136;ENST00000651817;ENST00000466077;ENST00000470808;ENST00000404054;ENST00000484264	1712858;1712891;1721078;1721500;1721519;1721521;1721535;1721785;1722224;1723110;1727605;1728404;1728413;1730803;1739345;1739351;1744439	1715945;1728219;1745127;1745163;1738350;1745171;1728058;1728094;1745170;1737261;1735834;1745095;1737645;1741294;1742121;1745076	10460	?;NM_006342	?;intracellular_membrane-bounded_organelle;cytosol;mitotic_spindle;centriolar_satellite;mitotic_spindle_organization;cytoplasm;cell_cycle;cytoskeleton;cell_division;protein_binding;microtubule_organizing_center;spindle;spindle_pole;microtubule_cytoskeleton_organization;cell_population_proliferation;cerebral_cortex_development;regulation_of_mitotic_spindle_organization;microtubule_cytoskeleton_org…	2684	2604	2329	1701	1745	1746	685	810	715	2354	1852	2081	889	783	957	1088	1426	1427	2713.61	2609.12	2639.15	1810.41	1736.4	1649.41	811.391	841.491	812.913	2055.8	1843.68	1939.67	774.484	753.339	1003.02	1063.3	1206.48	1218.2
ENSG00000014123	UFL1	UFM1_specific_ligase_1	protein_coding	6	96521595	96555276	+	ENST00000461673;ENST00000369278	96521595;96521806	96522964;96555276	?	?;NM_015323	?;nucleus;cytoplasm;membrane;transferase_activity;endoplasmic_reticulum;endoplasmic_reticulum_membrane;cytosol;chromosome;DNA_repair;cellular_response_to_DNA_damage_stimulus;protein_binding;erythrocyte_differentiation;protein_kinase_binding;positive_regulation_of_autophagy;site_of_double-strand_break;negative_regulation_of_NF-kappaB_transcription_factor_activity;protein-containing_complex;respons…	1104	991	924	1671	2021	2043	1354	1700	1479	1418	1470	1339	2841	3697	1798	3147	2301	2588	1116.18	992.947	1047.05	1778.48	2011.03	1929.98	1603.83	1766.09	1681.54	1238.37	1463.39	1248.06	2475.04	3556.95	1884.46	3075.55	1946.78	2209.32
ENSG00000014138	POLA2	DNA_polymerase_alpha_2,_accessory_subunit	protein_coding	11	65261920	65305589	+	ENST00000265465;ENST00000527850;ENST00000532469;ENST00000532391;ENST00000527618;ENST00000525924;ENST00000533192;ENST00000534785	65261962;65261920;65261932;65266481;65280468;65282507;65287602;65294178	65298685;65296498;65280020;65278826;65297616;65305589;65294776;65297552	23649	NM_002689	nucleus;nucleoplasm;cytosol;DNA_binding;protein_binding;DNA_replication;DNA_replication,_synthesis_of_RNA_primer;molecular_function;DNA_replication_initiation;alpha_DNA_polymerase:primase_complex	124	140	115	136	135	147	84	85	70	237	158	177	137	84	128	111	179	162	125.368	140.275	130.315	144.748	134.334	138.868	99.4991	88.3046	79.5859	206.977	157.29	164.979	119.352	80.818	134.155	108.48	151.444	138.296
ENSG00000014164	ZC3H3	zinc_finger_CCCH-type_containing_3	protein_coding	8	143437659	143541447	-	ENST00000262577;ENST00000528401	143437659;143484497	143541447;143507840	?	NM_015117	nucleus;mRNA_transport;metal_ion_binding;DNA_binding;molecular_function;SMAD_binding;R-SMAD_binding;mRNA_3'-end_processing;positive_regulation_of_activin_receptor_signaling_pathway;regulation_of_mRNA_polyadenylation;mRNA_cleavage_and_polyadenylation_specificity_factor_complex	505	553	445	504	455	462	343	350	393	522	358	472	700	300	670	295	734	629	510.57	554.087	504.261	536.419	452.756	436.442	406.288	363.607	446.818	455.874	356.391	439.945	609.83	288.636	702.218	288.302	621.006	536.964
ENSG00000014216	CAPN1	calpain_1	protein_coding	11	65180566	65212006	+	ENST00000528396;ENST00000529133;ENST00000533820;ENST00000527739;ENST00000526966;ENST00000533129;ENST00000524773;ENST00000530442;ENST00000528739;ENST00000279247;ENST00000532285;ENST00000527189;ENST00000527469;ENST00000534373;ENST00000526954;ENST00000531068;ENST00000527699;ENST00000533909;ENST00000527323;ENST00000526468;ENST00000527897;ENST00000533079;ENST00000527887;ENST00000530495;ENST00000525013…	65180566;65181037;65181194;65181687;65181723;65181733;65181745;65181800;65181919;65181928;65181931;65181934;65181938;65182000;65182435;65182453;65182462;65183336;65185932;65187941;65188245;65203372;65206257;65208478;65208950;65209144	65185950;65186033;65212006;65185945;65211858;65212001;65183668;65183582;65182890;65186004;65185937;65183543;65188019;65183503;65183592;65183581;65211987;65188000;65187686;65206075;65188689;65206669;65209383;65212005;65210392	823	?;NM_001198868;NM_001198869;NM_005186	calcium_ion_binding;proteolysis;calcium-dependent_cysteine-type_endopeptidase_activity;cytoplasm;membrane;metal_ion_binding;cytosol;plasma_membrane;peptidase_activity;cysteine-type_peptidase_activity;hydrolase_activity;focal_adhesion;protein_binding;extracellular_region;regulation_of_catalytic_activity;extracellular_exosome;ficolin-1-rich_granule_lumen;regulation_of_macroautophagy;positive_regula…	1962	2134	1992	1495	1580	1531	1138	1301	1141	1863	1468	1598	1604	921	1340	845	1468	1275	1983.64	2138.19	2257.28	1591.16	1572.21	1446.3	1347.98	1351.58	1297.25	1627	1461.4	1489.47	1397.38	886.111	1404.44	825.814	1242.01	1088.44
ENSG00000014257	ACP3	acid_phosphatase_3	protein_coding	3	132317369	132368298	+	ENST00000336375;ENST00000495911;ENST00000475741;ENST00000351273;ENST00000493235;ENST00000489084;ENST00000483689;ENST00000512463;ENST00000507647	132317407;132317369;132317406;132317426;132317437;132328324;132337352;132352802	132358841;132342579;132357007;132368298;132337543;132333492;132332626;132352788;132358720	55	NM_001099;NM_001292037;NM_001134194	nucleus;cytoplasm;membrane;plasma_membrane;hydrolase_activity;lysosomal_membrane;lipid_metabolic_process;extracellular_region;cytosol;extracellular_space;protein_binding;lysosome;protein_tyrosine_phosphatase_activity;peptidyl-tyrosine_dephosphorylation;acid_phosphatase_activity;5'-nucleotidase_activity;phosphatase_activity;identical_protein_binding;lysosome_organization;extracellular_exosome;deph…	4	2	1	2	0	5	0	0	0	3	2	3	1	0	0	0	0	0	4.04412	2.00393	1.13317	2.12865	0	4.72339	0	0	0	2.61997	1.99101	2.79626	0.871185	0	0	0	0	0
ENSG00000014641	MDH1	malate_dehydrogenase_1	protein_coding	2	63588609	63607197	+	ENST00000485781;ENST00000544381;ENST00000409908;ENST00000442225;ENST00000233114;ENST00000539945;ENST00000409476;ENST00000485155;ENST00000436321;ENST00000462944;ENST00000454035;ENST00000472098;ENST00000421012;ENST00000432309;ENST00000484538;ENST00000495083	63588609;63588958;63588963;63588973;63588979;63588982;63588985;63588997;63588998;63589151;63597548;63605810	63597657;63607194;63607091;63595519;63607197;63594990;63599288;63590974;63597538;63598186;63600052	4190	?;NM_005917;NM_001316374;NM_001199112;NM_001199111	?;cytoplasm;cytosol;oxidoreductase_activity;tricarboxylic_acid_cycle;catalytic_activity;extracellular_space;centrosome;oxidoreductase_activity,_acting_on_the_CH-OH_group_of_donors,_NAD_or_NADP_as_acceptor;protein_binding;malate_dehydrogenase_activity;L-malate_dehydrogenase_activity;malate_metabolic_process;carboxylic_acid_metabolic_process;extracellular_exosome;NADH_metabolic_process;malic_enzyme…	2565	2751	2195	1678	1889	2043	1388	1666	1485	4863	4285	4398	2063	1697	1889	2978	4216	3427	2593.29	2756.41	2487.31	1785.93	1879.69	1929.98	1644.1	1730.77	1688.36	4246.96	4265.74	4099.32	1797.26	1632.72	1979.84	2910.38	3566.97	2925.56
ENSG00000014824	SLC30A9	solute_carrier_family_30_member_9	protein_coding	4	41990502	42090461	+	ENST00000264451;ENST00000513699;ENST00000510460;ENST00000509683;ENST00000505523	41990530;41990502;41990527;42063034;42070189	42090461;42086369;42020775;42078851;42086376	10463	NM_006345	nucleus;cytoplasm;membrane;integral_component_of_membrane;cytoplasmic_vesicle;transmembrane_transport;endoplasmic_reticulum;ion_transport;cation_transmembrane_transport;cytoskeleton;cation_transport;zinc_ion_transport;chromatin_binding;cation_transmembrane_transporter_activity;nuclear_receptor_binding;nuclear_receptor_coactivator_activity;positive_regulation_of_transcription_by_RNA_polymerase_II;…	1411	1384	1255	1344	1603	1727	1455	1721	1447	2721	2755	2639	1897	2075	1035	3300	2829	2825	1426.56	1386.72	1422.13	1430.45	1595.1	1631.46	1723.47	1787.91	1645.15	2376.31	2742.62	2459.78	1652.64	1996.4	1084.77	3225.07	2393.49	2411.64
ENSG00000014914	MTMR11	myotubularin_related_protein_11	protein_coding	1	149928651	149936879	-	ENST00000466496;ENST00000482025;ENST00000439741;ENST00000369140;ENST00000482343;ENST00000492824;ENST00000495054;ENST00000490310;ENST00000493562;ENST00000479272	149928651;149928652;149929674;149930077;149931368;149934183	149936825;149936869;149936879;149936350;149936834;149931592;149931387;149933907;149935486	10903	?;NM_001145862;NM_181873	?;cytoplasm;extracellular_exosome;phosphatidylinositol-3-phosphatase_activity;phosphatidylinositol_dephosphorylation	685	808	642	221	253	182	164	169	190	379	287	308	76	47	48	90	129	107	692.556	809.588	727.496	235.215	251.752	171.932	194.26	175.57	216.019	330.989	285.71	287.083	66.2101	45.2196	50.3082	87.9565	109.141	91.3436
ENSG00000014919	COX15	cytochrome_c_oxidase_assembly_homolog_COX15	protein_coding	10	99710868	99732127	-	ENST00000370483;ENST00000016171;ENST00000497381	99711844;99710868;99714652	99732100;99732127;99716646	1355	NM_004376;NM_001320974;NM_001320976;NM_001372026;NM_001372028;NM_001320975;NM_001372027;NM_001372024;NM_078470;NM_001372025	membrane;integral_component_of_membrane;nucleoplasm;mitochondrion;protein_binding;mitochondrial_membrane;respiratory_gaseous_exchange_by_respiratory_system;cytochrome-c_oxidase_activity;oxidoreductase_activity,_acting_on_NAD(P)H,_heme_protein_as_acceptor;heme_A_biosynthetic_process;molecular_adaptor_activity;mitochondrial_inner_membrane;heme_biosynthetic_process;proton_transmembrane_transport;res…	1008	1201	1006	993	1115	1139	736	933	803	1563	1332	1426	1658	1560	1286	1360	1375	1357	1019.12	1203.36	1139.97	1056.87	1109.5	1075.99	871.801	969.273	912.964	1365	1326.01	1329.16	1444.43	1500.91	1347.84	1329.12	1163.33	1158.44
ENSG00000015133	CCDC88C	coiled-coil_domain_containing_88C	protein_coding	14	91271323	91417844	-	ENST00000556726;ENST00000389857;ENST00000334448;ENST00000557455;ENST00000555995;ENST00000557507;ENST00000554051;ENST00000554872;ENST00000553437;ENST00000389856;ENST00000553403;ENST00000554165;ENST00000556767	91271323;91273469;91278141;91288732;91313943;91338054;91338862;91342143;91378641;91378659;91384390;91408130	91289331;91417820;91283623;91279977;91291071;91315870;91338856;91416838;91408758;91417346;91417844;91417678;91416775	440193	?;NM_001080414	?;cytoplasm;identical_protein_binding;regulation_of_catalytic_activity;cell_junction;guanyl-nucleotide_exchange_factor_activity;Wnt_signaling_pathway;negative_regulation_of_canonical_Wnt_signaling_pathway;protein_binding;cytoskeleton-dependent_intracellular_transport;centrosome;protein_destabilization;microtubule_binding;dynein_light_intermediate_chain_binding;cytoplasmic_microtubule_organization…	511	557	438	1097	1087	1160	588	576	588	379	333	376	496	532	375	475	523	532	516.637	558.094	496.329	1167.56	1081.64	1095.83	696.494	598.394	668.522	330.989	331.503	350.465	432.108	511.847	393.033	464.215	442.488	454.157
ENSG00000015153	YAF2	YY1_associated_factor_2	protein_coding	12	42157104	42238349	-	ENST00000327791;ENST00000534854;ENST00000380790;ENST00000550315;ENST00000552109;ENST00000547622;ENST00000547351;ENST00000551268;ENST00000551528;ENST00000548661;ENST00000546972;ENST00000546726;ENST00000547724;ENST00000552928;ENST00000548917;ENST00000547254;ENST00000541702;ENST00000555248;ENST00000546782	42157104;42159902;42160042;42160266;42160496;42160608;42161613;42161628;42161653;42161671;42161672;42161690;42161699;42161749;42231224;42235642	42238236;42238248;42238287;42161628;42237512;42238221;42238263;42210836;42238303;42199544;42238180;42237800;42238223;42238349;42237783	10138	NM_001190979;NM_005748;NM_001320080;NM_001190977;NM_001190980	nucleus;metal_ion_binding;nucleoplasm;cytosol;transcription_coactivator_activity;positive_regulation_of_transcription,_DNA-templated;negative_regulation_of_transcription,_DNA-templated;protein_binding;transcription_corepressor_activity;DNA_binding;transcription_coregulator_activity;regulation_of_transcription,_DNA-templated	436	402	372	386	439	455	263	367	330	602	577	509	530	675	422	800	818	807	440.809	402.79	421.539	410.829	436.835	429.829	311.527	381.268	375.191	525.74	574.407	474.432	461.728	649.43	442.293	781.836	692.074	688.919
ENSG00000015171	ZMYND11	zinc_finger_MYND-type_containing_11	protein_coding	10	134465	254637	+	ENST00000439456;ENST00000397962;ENST00000309776;ENST00000397959;ENST00000509513;ENST00000381591;ENST00000381604;ENST00000602682;ENST00000403354;ENST00000381607;ENST00000627286;ENST00000402736;ENST00000397955;ENST00000381584;ENST00000558098;ENST00000488275;ENST00000473115	134465;134484;134703;135069;135455;135472;135484;135508;135509;135519;179994;180013;239962;244471	237651;252470;254626;249261;254637;254431;254613;254634;254517;253256;246999;248531	10771	?;NM_006624;NM_001370119;NM_001370118;NM_001202466;NM_001370122;NM_001370111;NM_001202465;NM_001370110;NM_212479;NM_001370098;NM_001370097;NM_001370116;NM_001370099;NM_001370101;NM_001370102;NM_001370100;NM_001370117;NM_001370103;NM_001370104;NM_001370105;NM_001370107;NM_001370106;NM_001370120;NM_001370124;NM_001370108;NM_001202464;NM_001370121;NM_001370109;NM_001370115;NM_001370113;NM_001370114;…	?;nucleus;metal_ion_binding;cell_cycle;nucleoplasm;DNA_binding;zinc_ion_binding;chromatin_organization;chromosome;protein_binding;defense_response_to_virus;methylated_histone_binding;negative_regulation_of_transcription,_DNA-templated;double-stranded_DNA_binding;negative_regulation_of_JNK_cascade;negative_regulation_of_I-kappaB_kinase/NF-kappaB_signaling;transcription_corepressor_activity;negativ…	1007	976	919	1559	1731	1852	1549	1920	1609	1161	1143	1138	967	1462	819	1801	1491	1620	1018.11	977.918	1041.38	1659.28	1722.46	1749.54	1834.81	1994.65	1829.34	1013.93	1137.86	1060.71	842.436	1406.62	858.383	1760.11	1261.47	1382.96
ENSG00000015285	WAS	WASP_actin_nucleation_promoting_factor	protein_coding	X	48676596	48691427	+	ENST00000450772;ENST00000376701;ENST00000465982;ENST00000483750;ENST00000490627;ENST00000474174;ENST00000470107	48676596;48683799;48683819;48683828;48685779;48688279;48689020	48686871;48691427;48688137;48688198;48688146;48688999;48689594	7454	?;NM_000377	cytosol;actin_binding;actin_filament_organization;positive_regulation_of_Arp2/3_complex-mediated_actin_nucleation;plasma_membrane;nucleus;cytoplasm;identical_protein_binding;actin_polymerization_or_depolymerization;endosomal_transport;actin_cytoskeleton_organization;actin_filament_polymerization;actin_filament-based_movement;T_cell_activation;cellular_response_to_interferon-gamma;cell-cell_juncti…	27	32	22	6	14	14	26	37	32	28	10	10	12	3	9	13	11	17	27.2978	32.0629	24.9298	6.38594	13.931	13.2255	30.7973	38.4385	36.3821	24.453	9.95505	9.32087	10.4542	2.88636	9.43278	12.7048	9.30662	14.5125
ENSG00000015413	DPEP1	dipeptidase_1	protein_coding	16	89613308	89638456	+	ENST00000570029;ENST00000421184;ENST00000565249;ENST00000690203;ENST00000564281;ENST00000568281;ENST00000393092;ENST00000561484;ENST00000261615;ENST00000564645	89613308;89613549;89613642;89613673;89616873;89620592;89626458;89630289;89637576	89636348;89638430;89637529;89638433;89638398;89636360;89638429;89636179;89638456;89638295	1800	?;NM_001128141;NM_001389470;NM_001389466;NM_004413;NM_001389467;NM_001389471;NM_001389468;NM_001389469	membrane;metal_ion_binding;peptidase_activity;proteolysis;hydrolase_activity;metallopeptidase_activity;anchored_component_of_membrane;metallodipeptidase_activity;dipeptidase_activity;negative_regulation_of_apoptotic_process;nucleoplasm;plasma_membrane;zinc_ion_binding;lipid_metabolic_process;extracellular_space;apical_plasma_membrane;cell_projection;cell_junction;protein_binding;glutathione_metab…	3	0	1	1	1	0	0	0	0	1	0	4	1	0	2	0	1	1
ENSG00000015475	BID	BH3_interacting_domain_death_agonist	protein_coding	22	17734138	17774770	-	ENST00000317361;ENST00000614949;ENST00000622694;ENST00000399765;ENST00000494097;ENST00000399767;ENST00000342111;ENST00000550946;ENST00000551952;ENST00000473439;ENST00000552886	17734138;17734142;17734175;17735222;17735364;17735499;17735552;17738058;17739448	17774016;17774495;17774469;17774489;17741194;17774412;17774665;17774770	637	NM_197966;NM_001244569;NM_001196;NM_001244570;NM_001244572;NM_197967;NM_001244567	protein_binding;cytoplasm;membrane;cytosol;mitochondrion;apoptotic_process;regulation_of_apoptotic_process;mitochondrial_outer_membrane;mitochondrial_membrane;positive_regulation_of_apoptotic_process;positive_regulation_of_protein-containing_complex_assembly;positive_regulation_of_release_of_cytochrome_c_from_mitochondria;extrinsic_apoptotic_signaling_pathway_via_death_domain_receptors;activation…	436	426	377	375	409	428	218	250	222	408	346	397	272	185	239	244	300	317	440.809	426.837	427.205	399.121	406.983	404.322	258.224	259.72	252.401	356.315	344.445	370.038	236.962	177.992	250.493	238.46	253.817	270.616
ENSG00000015479	MATR3	matrin_3	protein_coding	5	139293674	139331677	+	ENST00000512876;ENST00000513678;ENST00000513121;ENST00000504045;ENST00000504311;ENST00000502499;ENST00000510056;ENST00000511249;ENST00000394805;ENST00000507860;ENST00000509918;ENST00000511978;ENST00000503811;ENST00000618441;ENST00000508689;ENST00000514528;ENST00000504643;ENST00000514488;ENST00000503340;ENST00000504023;ENST00000515833;ENST00000514402;ENST00000505625;ENST00000511333;ENST00000502422…	139293674;139293680;139293716;139293718;139293719;139293722;139293730;139293737;139293740;139293742;139293743;139293750;139293778;139293952;139293965;139293983;139294530;139294586;139294638;139308095;139308243;139310043;139315347;139315751;139321805;139322746	139318987;139317685;139315157;139317713;139318942;139330405;139329760;139319470;139331677;139315214;139321994;139322029;139330002;139330441;139307650;139317721;139322948;139307715;139307677;139307648;139322017;139315145;139330437;139317105;139329648;139322690;139326255	9782	?;NM_018834;NM_001194956;NM_001194955	nucleic_acid_binding;zinc_ion_binding;nucleus;RNA_binding;membrane;metal_ion_binding;protein_binding;immune_system_process;innate_immune_response;identical_protein_binding;nuclear_matrix;heart_valve_development;ventricular_septum_development;structural_molecule_activity;activation_of_innate_immune_response;miRNA_binding;posttranscriptional_regulation_of_gene_expression;nuclear_inner_membrane	306	236	210	135	146	139	59	89	84	204	139	126	60	81	78	100	91	142	309.375	236.464	237.966	143.684	145.28	131.31	69.8863	92.4601	95.5031	178.158	138.375	117.443	52.2711	77.9316	81.7508	97.7294	76.9911	121.222
ENSG00000015520	NPC1L1	NPC1_like_intracellular_cholesterol_transporter_1	protein_coding	7	44512535	44541330	-	ENST00000289547;ENST00000381160;ENST00000423141;ENST00000546276	44512535;44533227;44512538	44541315;44541330	29881	NM_013389;NM_001101648;NM_001300967	membrane;integral_component_of_membrane;cytoplasmic_vesicle_membrane;cytoplasmic_vesicle;plasma_membrane;lipid_metabolic_process;apical_plasma_membrane;steroid_metabolic_process;cholesterol_metabolic_process;protein_binding;small_GTPase_binding;myosin_V_binding;intestinal_cholesterol_absorption;cholesterol_transport;spanning_component_of_plasma_membrane;cholesterol_biosynthetic_process;lipoprotei…	6	4	5	3	2	3	1	3	2	3	3	3	15	9	30	1	3	2	6.06618	4.00786	5.66585	3.19297	1.99014	2.83404	1.18451	3.11663	2.27388	2.61997	2.98652	2.79626	13.0678	8.65907	31.4426	0.977294	2.53817	1.70736
ENSG00000015532	XYLT2	xylosyltransferase_2	protein_coding	17	50346126	50363138	+	ENST00000017003;ENST00000509778;ENST00000507602;ENST00000376550;ENST00000511654;ENST00000574840;ENST00000571021	50346126;50346131;50346135;50346136;50356184;50357166;50358978	50361185;50353674;50363138;50361151;50358317;50358066	64132	NM_022167	membrane;integral_component_of_membrane;Golgi_apparatus;metal_ion_binding;transferase_activity;glycosyltransferase_activity;extracellular_region;extracellular_space;Golgi_membrane;manganese_ion_binding;magnesium_ion_binding;glycosaminoglycan_biosynthetic_process;protein_xylosyltransferase_activity;heparan_sulfate_proteoglycan_biosynthetic_process;proteoglycan_biosynthetic_process;chondroitin_sulf…	1418	1391	1272	860	893	870	524	611	601	2030	1563	1662	1033	435	695	552	895	860	1433.64	1393.73	1441.39	915.318	888.596	821.87	620.685	634.755	683.302	1772.84	1555.97	1549.13	899.934	418.522	728.42	539.467	757.221	734.164
ENSG00000015568	RGPD5	RANBP2_like_and_GRIP_domain_containing_5	protein_coding	2	109792758	109857705	+	ENST00000393283;ENST00000272454;ENST00000430736;ENST00000016946;ENST00000441344;ENST00000432606;ENST00000482778;ENST00000472794;ENST00000413468;ENST00000495473;ENST00000493394;ENST00000495582;ENST00000477523	109792758;109794274;109794305;109794400;109794685;109803312;109803475;109804072;109808237;109819178;109837883;109840377	109833019;109832963;109804131;109857705;109808311;109803539;109804151;109804555;109835916;109813771;109824365;109838993;109857695	84220	NM_032260;NM_005054	cytoplasm;regulation_of_catalytic_activity;intracellular_transport;GTPase_activator_activity;NLS-bearing_protein_import_into_nucleus;nuclear_pore;protein_binding	11	15	7	10	18	10	5	10	14	38	35	23	27	14	13	14	33	39	11.1213	15.0295	7.93219	10.6432	17.9112	9.44679	5.92256	10.3888	15.9172	33.1862	34.8427	21.438	23.522	13.4697	13.6251	13.6821	27.9199	33.2935
ENSG00000015592	STMN4	stathmin_4	protein_coding	8	27235308	27258420	-	ENST00000350889;ENST00000519997;ENST00000265770;ENST00000523048;ENST00000519614;ENST00000522908;ENST00000522750	27235308;27235885;27236303;27236475;27239340;27239690;27241168	27258404;27258401;27258409;27258420;27258398	81551	NM_030795;NM_001283055;NM_001394384;NM_001394386;NM_001394383;NM_001283054;NM_001394388;NM_001394385;NM_001283053;NM_001394387	Golgi_apparatus;cell_projection;protein_binding;axon;cytoplasm;growth_cone;regulation_of_microtubule_polymerization_or_depolymerization;neuron_projection;tubulin_binding;microtubule_depolymerization;neuron_projection_development	0	0	0	0	0	0	0	0	0	1	2	0	0	0	1	0	0	0
ENSG00000015676	NUDCD3	NudC_domain_containing_3	protein_coding	7	44379119	44490658	-	ENST00000355451;ENST00000487118;ENST00000460110;ENST00000475952;ENST00000338427;ENST00000493613;ENST00000472246;ENST00000464812;ENST00000478769;ENST00000480209;ENST00000497978	44379119;44383591;44385351;44385814;44385893;44392385;44404513;44425910;44484444;44485069	44490658;44402789;44481462;44392508;44402923;44425950;44471960;44490606;44427641;44485274;44490265	23386	NM_015332	protein_binding;cytoplasm;protein_folding;cilium_assembly;unfolded_protein_binding;cytoplasmic_dynein_complex;protein_localization_to_pericentriolar_material	1264	1380	1053	1245	1308	1352	1119	1241	1216	1256	1045	1240	1039	723	756	1109	1556	1407	1277.94	1382.71	1193.23	1325.08	1301.55	1277.21	1325.47	1289.25	1382.52	1096.89	1040.3	1155.79	905.161	695.612	792.354	1083.82	1316.46	1201.13
ENSG00000016082	ISL1	ISL_LIM_homeobox_1	protein_coding	5	51383448	51394730	+	ENST00000230658;ENST00000511384;ENST00000505475	51383448;51383672;51386204	51394730;51393610;51393567	3670	NM_002202	cytoplasm;nucleus;metal_ion_binding;DNA_binding;regulation_of_transcription,_DNA-templated;cell_differentiation;DNA-binding_transcription_factor_activity,_RNA_polymerase_II-specific;protein_binding;regulation_of_transcription_by_RNA_polymerase_II;heart_development;chromatin;sequence-specific_double-stranded_DNA_binding;positive_regulation_of_transcription_by_RNA_polymerase_II;pharyngeal_system_de…	5	9	2	22	10	16	0	4	11	1	0	0	5	6	7	2	2	2	5.05515	9.01768	2.26634	23.4151	9.95069	15.1149	0	4.15551	12.5064	0.873322	0	0	4.35593	5.77271	7.33661	1.95459	1.69211	1.70736
ENSG00000016391	CHDH	choline_dehydrogenase	protein_coding	3	53812335	53846419	-	ENST00000315251;ENST00000481668;ENST00000467802	53812335;53823544;53823631	53846419;53844617;53844769	?	NM_018397	membrane;oxidoreductase_activity;flavin_adenine_dinucleotide_binding;mitochondrion;mitochondrial_inner_membrane;protein_binding;oxidoreductase_activity,_acting_on_CH-OH_group_of_donors;glycine_betaine_biosynthetic_process_from_choline;choline_catabolic_process;choline_dehydrogenase_activity	41	55	33	91	77	78	51	65	44	50	32	48	56	39	58	48	86	94	41.4523	55.1081	37.3946	96.8534	76.6203	73.6849	60.4102	67.5271	50.0254	43.6661	31.8562	44.7402	48.7864	37.5226	60.789	46.9101	72.7609	80.2458
ENSG00000016402	IL20RA	interleukin_20_receptor_subunit_alpha	protein_coding	6	136999971	137045180	-	ENST00000541547;ENST00000316649;ENST00000367748;ENST00000468393;ENST00000635289;ENST00000367746;ENST00000461799;ENST00000460306	136999971;137004621;137008656;137008888;137037927;137037975	137044312;137044965;137045180;137044964;137044278;137044248	53832	NM_001278722;NM_014432;NM_001278724;NM_001278723	membrane;integral_component_of_membrane;protein_binding;plasma_membrane;integral_component_of_plasma_membrane;cytokine-mediated_signaling_pathway;cytokine_receptor_activity;interleukin-20_binding;regulation_of_bone_resorption;positive_regulation_of_intrinsic_apoptotic_signaling_pathway	0	0	0	0	0	1	0	0	0	1	0	1	0	2	4	0	0	0
ENSG00000016490	CLCA1	chloride_channel_accessory_1	protein_coding	1	86468368	86500259	+	ENST00000234701;ENST00000394711	86468368;86468927	86500259	1179	?;NM_001285	membrane;metal_ion_binding;plasma_membrane;ion_transport;peptidase_activity;proteolysis;hydrolase_activity;extracellular_region;extracellular_space;calcium_ion_transport;metallopeptidase_activity;chloride_transport;integral_component_of_plasma_membrane;intracellular_calcium_activated_chloride_channel_activity;ion_transmembrane_transport;metalloendopeptidase_activity;chloride_channel_activity;cell…	0	0	0	0	0	0	0	0	0	0	0	0	0	0	0	0	0	0
ENSG00000016602	CLCA4	chloride_channel_accessory_4	protein_coding	1	86547078	86580754	+	ENST00000370563;ENST00000496322	86547078;86571116	86580754;86572956	22802	NM_012128	membrane;integral_component_of_membrane;metal_ion_binding;plasma_membrane;peptidase_activity;proteolysis;hydrolase_activity;extracellular_region;apical_plasma_membrane;metallopeptidase_activity;chloride_transport;integral_component_of_plasma_membrane;intracellular_calcium_activated_chloride_channel_activity;ion_transmembrane_transport;metalloendopeptidase_activity;chloride_channel_activity	0	0	0	0	0	0	0	0	0	0	0	0	0	0	0	0	0	0
ENSG00000016864	GLT8D1	glycosyltransferase_8_domain_containing_1	protein_coding	3	52694486	52706032	-	ENST00000266014;ENST00000478968;ENST00000394783;ENST00000491606;ENST00000481643;ENST00000484163;ENST00000463827;ENST00000480080;ENST00000485899;ENST00000479553;ENST00000497436;ENST00000497953;ENST00000487642;ENST00000464705;ENST00000463762	52694486;52694489;52694492;52694503;52694672;52694802;52694899;52695240;52696197;52696243;52697782;52697860;52697863;52700285;52704813	52705791;52703619;52705781;52696580;52705682;52697534;52696637;52700497;52700657;52705840;52705654;52705764;52705771;52706032	55830	NM_018446;NM_001278281;NM_001278280;NM_001010983;NM_152932	membrane;integral_component_of_membrane;transferase_activity;glycosyltransferase_activity;Golgi_apparatus	1165	1185	962	815	909	1034	743	921	813	1392	1236	1274	1042	970	833	1211	1480	1403	1177.85	1187.33	1090.11	867.423	904.518	976.798	880.093	956.807	924.334	1215.66	1230.44	1187.48	907.775	933.255	873.056	1183.5	1252.16	1197.71
ENSG00000017260	ATP2C1	ATPase_secretory_pathway_Ca2+_transporting_1	protein_coding	3	130850595	131016712	+	ENST00000505330;ENST00000504381;ENST00000507488;ENST00000509150;ENST00000508532;ENST00000533801;ENST00000510168;ENST00000504948;ENST00000513801;ENST00000505072;ENST00000509662;ENST00000328560;ENST00000428331;ENST00000359644;ENST00000422190;ENST00000508297;ENST00000504612;ENST00000513636;ENST00000515854;ENST00000514654;ENST00000504571;ENST00000508660;ENST00000510774;ENST00000507194	130850595;130850601;130850783;130893991;130894015;130894084;130894178;130894182;130894382;130894448;130894535;130894641;130929998;130932044;130953839;130955743;130962902;130964011;130967388;130980570;130994070	131003150;131016684;130856223;131016709;131016712;130937464;130934694;131016669;130934681;130959581;130967198;130994015;130997752;130996269;131001342	27032	NM_001199181;NM_001199182;NM_001378511;NM_001199180;NM_001199179;NM_001001485;NM_001378687;NM_001199184;NM_001378514;NM_001199183;NM_001199185;NM_014382;NM_001001486;NM_001378512;NM_001001487;NM_001378513	membrane;integral_component_of_membrane;Golgi_apparatus;metal_ion_binding;nucleotide_binding;ATP_binding;ion_transport;ATP_hydrolysis_activity;P-type_calcium_transporter_activity;calcium_ion_transport;ion_transmembrane_transport;calcium_ion_transmembrane_transport;Golgi_cisterna_membrane;P-type_manganese_transporter_activity;manganese_ion_transmembrane_transport;transporter_activity;Golgi_membran…	3489	3482	2929	2394	2574	2835	2081	2489	2101	4432	4201	4282	3270	3818	2609	3288	3588	3287	3527.49	3488.84	3319.06	2547.99	2561.31	2678.16	2464.97	2585.77	2388.71	3870.56	4182.12	3991.2	2848.78	3673.37	2734.46	3213.34	3035.65	2806.04
ENSG00000017427	IGF1	insulin_like_growth_factor_1	protein_coding	12	102395874	102481744	-	ENST00000337514;ENST00000481539;ENST00000392904;ENST00000644491;ENST00000424202;ENST00000392905;ENST00000307046	102395874;102402247;102402328;102402459;102402517;102417491	102480563;102415746;102480638;102481744;102478651;102480610	3479	NM_000618;NM_001111284;NM_001111283;NM_001111285	protein_binding;positive_regulation_of_vascular_associated_smooth_muscle_cell_proliferation;extracellular_space;growth_factor_activity;signal_transduction;extracellular_region;positive_regulation_of_transcription,_DNA-templated;hormone_activity;response_to_heat;positive_regulation_of_cell_population_proliferation;positive_regulation_of_MAPK_cascade;positive_regulation_of_ERK1_and_ERK2_cascade;reg…	2	1	1	0	0	0	0	1	0	0	0	0	1	8	1	0	0	1
ENSG00000017483	SLC38A5	solute_carrier_family_38_member_5	protein_coding	X	48458537	48470260	-	ENST00000595796;ENST00000619100;ENST00000620913;ENST00000497336;ENST00000615300;ENST00000480105;ENST00000494034;ENST00000440085;ENST00000441948;ENST00000413668;ENST00000416711;ENST00000488083;ENST00000429543	48458537;48458539;48458544;48458545;48458693;48459220;48460986;48461731;48461752;48462122;48462898;48466015	48470177;48467493;48470260;48467060;48460854;48460977;48466872;48468311;48468557;48468388;48469017;48469557;48470243	92745	?;NM_033518	membrane;integral_component_of_membrane;plasma_membrane;integral_component_of_plasma_membrane;amino_acid_transmembrane_transporter_activity;amino_acid_transmembrane_transport;transport_across_blood-brain_barrier;amino_acid_transport;L-histidine_transmembrane_transporter_activity;alanine_transmembrane_transporter_activity;L-serine_transmembrane_transporter_activity;glycine_transmembrane_transporte…	4140	4053	3665	2443	2634	2504	4346	5206	3999	1074	844	915	965	560	629	957	1337	1310	4185.67	4060.96	4153.07	2600.14	2621.01	2365.48	5147.89	5408.4	4546.63	937.947	840.206	852.859	840.694	538.786	659.247	935.271	1131.18	1118.32
ENSG00000017797	RALBP1	ralA_binding_protein_1	protein_coding	18	9475009	9538114	+	ENST00000019317;ENST00000585015;ENST00000609094;ENST00000383432;ENST00000458039;ENST00000577221	9475009;9475454;9475670;9475513;9476127;9476135	9538114;9517158;9520199;9517221;9513056	10928	?;NM_006788	nucleus;cytoplasm;membrane;nucleotide_binding;ATP_binding;plasma_membrane;mitochondrion;signal_transduction;cytoskeleton;small_GTPase_mediated_signal_transduction;cytosol;GTPase_activator_activity;protein_binding;positive_regulation_of_protein_phosphorylation;small_GTPase_binding;transmembrane_transport;spindle_pole;positive_regulation_of_mitochondrial_fission;ABC-type_glutathione_S-conjugate_tra…	2661	2562	2557	2223	2417	2559	1645	2015	1812	3118	2957	2874	2059	2454	1816	2802	2883	2766	2690.35	2567.03	2897.52	2365.99	2405.08	2417.43	1948.52	2093.34	2060.14	2723.02	2943.71	2678.82	1793.77	2361.04	1903.33	2738.38	2439.18	2361.28
ENSG00000018189	RUFY3	RUN_and_FYVE_domain_containing_3	protein_coding	4	70704204	70808619	+	ENST00000514898;ENST00000503876;ENST00000417478;ENST00000381006;ENST00000226328;ENST00000513597;ENST00000502653;ENST00000504805;ENST00000512103;ENST00000507333;ENST00000503025;ENST00000512331;ENST00000515479;ENST00000515442;ENST00000513593	70704204;70704424;70704801;70721964;70722011;70734346;70734434;70784866;70788939;70793876;70794673;70799405;70799448;70802871;70802983	70705230;70768622;70790082;70808619;70793557;70775206;70807102;70800182;70806871;70806816;70806567;70806748;70806553;70806596;70806794	22902	?;NM_001130709;NM_001037442;NM_001291994;NM_014961;NM_001345840;NM_001291993	?;cytoplasm;membrane;cytosol;cell_junction;cell_differentiation;filopodium;cell_projection;dendrite;endomembrane_system;protein_binding;nervous_system_development;axon;perikaryon;lamellipodium;growth_cone;positive_regulation_of_axon_extension;regulation_of_establishment_of_cell_polarity;actin_filament_organization;positive_regulation_of_cell_migration;neuronal_cell_body;positive_regulation_of_int…	185	201	160	405	457	492	211	274	310	154	154	155	283	366	243	285	212	279	187.041	201.395	181.307	431.051	454.746	464.782	249.932	284.653	352.452	134.492	153.308	144.473	246.545	352.135	254.685	278.529	179.364	238.176
ENSG00000018236	CNTN1	contactin_1	protein_coding	12	40692439	41072415	+	ENST00000547702;ENST00000551424;ENST00000551295;ENST00000548005;ENST00000552248;ENST00000547849;ENST00000552913;ENST00000348761;ENST00000550305;ENST00000548481;ENST00000347616	40692442;40692462;40692439;40742351;40742353;40828059;40828184;40908359;41005039;41029114;40908354	40972435;40918732;41072415;40922283;40922298;40918762;41070265;41027918;41070241;41072406	1272	NM_001256063;NM_001843;NM_001256064;NM_175038	nervous_system_development;membrane;plasma_membrane;cell_adhesion;protein_binding;neuron_projection_development;anchored_component_of_membrane;Notch_signaling_pathway;extracellular_exosome;axon;cell-cell_adhesion;brain_development;axon_guidance;cell-cell_adhesion_mediator_activity;carbohydrate_binding;locomotory_behavior;positive_regulation_of_gene_expression;positive_regulation_of_sodium_ion_tra…	1	1	1	1	1	3	2	0	1	0	0	0	3	13	6	0	0	0	1.01103	1.00196	1.13317	1.06432	0.995069	2.83404	2.36903	0	1.13694	0	0	0	2.61356	12.5075	6.28852	0	0	0
ENSG00000018280	SLC11A1	solute_carrier_family_11_member_1	protein_coding	2	218382029	218396894	+	ENST00000468221;ENST00000473367;ENST00000465984;ENST00000539932;ENST00000354352;ENST00000481524;ENST00000494322;ENST00000233202;ENST00000471875;ENST00000469799;ENST00000492413;ENST00000475225;ENST00000469449;ENST00000483487;ENST00000460592;ENST00000490872;ENST00000490536;ENST00000468721	218382029;218382169;218382188;218382203;218382248;218382273;218382279;218382287;218382302;218383687;218384167;218385155;218389965;218392590;218392840	218396027;218386667;218396026;218392692;218395323;218387584;218392635;218396894;218386772;218387112;218387134;218388385;218386813;218385574;218391771;218394635;218394186	6556	?;NM_000578	?;membrane;integral_component_of_membrane;endosome;immune_response;metal_ion_transmembrane_transporter_activity;metal_ion_transport;iron_ion_homeostasis;transition_metal_ion_transmembrane_transporter_activity;iron_ion_transport;molecular_function;cellular_component;positive_regulation_of_gene_expression;ion_transport;protein_homodimerization_activity;plasma_membrane;integral_component_of_plasma_m…	17	15	8	3	3	2	4	5	0	11	11	17	4	12	6	4	2	4	17.1875	15.0295	9.06537	3.19297	2.98521	1.88936	4.73805	5.19439	0	9.60654	10.9506	15.8455	3.48474	11.5454	6.28852	3.90918	1.69211	3.41472
ENSG00000018408	WWTR1	WW_domain_containing_transcription_regulator_1	protein_coding	3	149517235	149736714	-	ENST00000465804;ENST00000360632;ENST00000467467;ENST00000471586;ENST00000494754;ENST00000472417;ENST00000485244;ENST00000479238;ENST00000485352;ENST00000475579;ENST00000460517;ENST00000474080	149517235;149520610;149520699;149520722;149520841;149525805;149572864;149656891;149656978;149657244;149701605	149703273;149658025;149541060;149540266;149576252;149542439;149657435;149657767;149670909;149658041;149736714	25937	NM_001348362;NM_001168278;NM_001168280;NM_015472	protein_binding;cytoplasm;nucleus;membrane;nucleoplasm;cytosol;plasma_membrane;regulation_of_transcription,_DNA-templated;nuclear_body;transcription_coactivator_activity;positive_regulation_of_cell_population_proliferation;transcription_corepressor_activity;hippo_signaling;positive_regulation_of_transcription_by_RNA_polymerase_II;positive_regulation_of_epithelial_to_mesenchymal_transition;negativ…	2159	2025	1880	1281	1571	1589	1251	1485	1290	3266	3471	3275	1997	2009	1376	2295	2175	2272	2182.81	2028.98	2130.36	1363.4	1563.25	1501.09	1481.83	1542.73	1466.66	2852.27	3455.4	3052.58	1739.76	1932.9	1442.17	2242.89	1840.17	1939.56
ENSG00000018510	AGPS	alkylglycerone_phosphate_synthase	protein_coding	2	177392746	177567024	+	ENST00000680705;ENST00000680770;ENST00000637633;ENST00000679459;ENST00000681752;ENST00000460342;ENST00000680677;ENST00000680910;ENST00000680893;ENST00000681032;ENST00000679421;ENST00000681565;ENST00000409888;ENST00000264167;ENST00000642466;ENST00000680155;ENST00000679478;ENST00000681449;ENST00000681891;ENST00000679639;ENST00000681028;ENST00000680028;ENST00000679994;ENST00000680390;ENST00000681300	177392746;177392747;177392748;177392760;177392768;177392773;177393029;177393036;177393041;177393043;177393062;177393112;177393276;177476668;177476688	177508229;177524950;177559299;177567024;177543592;177462352;177442810;177499883;177543813;177538418;177543834;177543765;177538243;177462337;177539742;177539433	8540	?;NM_003659	?;transferase_activity;flavin_adenine_dinucleotide_binding;oxidoreductase_activity;catalytic_activity;lipid_metabolic_process;peroxisome;lipid_biosynthetic_process;FAD_binding;alkylglycerone-phosphate_synthase_activity;ether_lipid_biosynthetic_process;membrane;nucleolus;mitochondrion;protein_binding;peroxisomal_membrane;cytosol;peroxisomal_matrix	3847	3689	3320	5191	6004	6223	2472	2961	2841	3180	3112	2922	3756	4353	3058	3026	2654	2816	3889.43	3696.25	3762.13	5524.9	5974.39	5878.74	2928.12	3076.12	3230.05	2777.16	3098.01	2723.56	3272.17	4188.1	3205.05	2957.29	2245.43	2403.96
ENSG00000018607	ZNF285CP	zinc_finger_protein_285C,_pseudogene	transcribed_unprocessed_pseudogene	2	132304806	132326855	+	ENST00000675302;ENST00000676277;ENST00000689661;ENST00000438300	132304806;132304884;132309309	132322666;132326855;132322817;132318736	?	?	?	0	0	0	1	0	1	1	0	0	0	0	0	1	0	0	0	0	0
ENSG00000018610	STEEP1	STING1_ER_exit_protein_1	protein_coding	X	119538149	119565409	-	ENST00000320339;ENST00000644802;ENST00000536133;ENST00000469448	119538149;119539318;119539570	119565373;119565409;119565408;119542767	63932	NM_001170569;NM_022101;NM_001170570	nucleus;cytoplasm;protein_binding;endoplasmic_reticulum_to_Golgi_vesicle-mediated_transport;cell_body;endoplasmic_reticulum_membrane_organization	425	384	394	475	543	583	384	502	423	647	571	559	827	1002	783	802	836	845	429.688	384.755	446.469	505.554	540.322	550.748	454.853	521.517	480.926	565.039	568.434	521.036	720.47	964.043	820.652	783.79	707.303	721.359
ENSG00000018625	ATP1A2	ATPase_Na+/K+_transporting_subunit_alpha_2	protein_coding	1	160115759	160143591	+	ENST00000472488;ENST00000478587;ENST00000361216;ENST00000392233;ENST00000468587;ENST00000447527;ENST00000463989;ENST00000459972	160115759;160115763;160115777;160123958;160127672;160136671;160139959	160137202;160121275;160143591;160141545;160125542;160140058;160141777	477	?;NM_000702	?;protein_binding;cytoplasm;membrane;integral_component_of_membrane;metal_ion_binding;nucleotide_binding;ATP_binding;plasma_membrane;ion_transport;potassium_ion_transport;ATP_hydrolysis_activity;sodium_ion_transport;potassium_ion_transmembrane_transport;ion_transmembrane_transport;dephosphorylation;P-type_potassium_transmembrane_transporter_activity;P-type_sodium:potassium-exchanging_transporter_…	4	4	1	10	8	7	41	36	39	33	40	50	61	39	47	18	20	23	4.04412	4.00786	1.13317	10.6432	7.96055	6.61275	48.565	37.3996	44.3407	28.8196	39.8202	46.6043	53.1423	37.5226	49.2601	17.5913	16.9211	19.6346
ENSG00000018699	TTC27	tetratricopeptide_repeat_domain_27	protein_coding	2	32628032	32821051	+	ENST00000448773;ENST00000317907;ENST00000647819;ENST00000454690;ENST00000438654;ENST00000433416;ENST00000428527	32628032;32628050;32628096;32628156;32678878;32736785;32777882	32640368;32821051;32820995;32733921;32704998;32787149;32812615	55622	?;NM_017735;NM_001193509	?;protein_binding;molecular_function;biological_process;cellular_component	458	429	405	736	847	933	468	606	567	593	608	520	1381	1232	1088	1147	1270	1179	463.052	429.843	458.934	783.342	842.823	881.385	554.352	629.56	644.646	517.88	605.267	484.685	1203.11	1185.33	1140.32	1120.96	1074.49	1006.49
ENSG00000018869	ZNF582	zinc_finger_protein_582	protein_coding	19	56375846	56393538	-	ENST00000589143;ENST00000589895;ENST00000586929;ENST00000301310;ENST00000587778;ENST00000593145	56375846;56376119;56382751;56382752;56384873;56384882	56393478;56393430;56393534;56393520;56393328;56393538	147948	?;NM_001320371;NM_144690	regulation_of_transcription,_DNA-templated;nucleus;metal_ion_binding;DNA_binding;regulation_of_transcription_by_RNA_polymerase_II;RNA_polymerase_II_transcription_regulatory_region_sequence-specific_DNA_binding;DNA-binding_transcription_factor_activity,_RNA_polymerase_II-specific;DNA-binding_transcription_repressor_activity,_RNA_polymerase_II-specific;negative_regulation_of_transcription_by_RNA_po…	0	0	0	0	0	0	0	0	0	0	0	0	0	0	1	0	0	0
ENSG00000019102	VSIG2	V-set_and_immunoglobulin_domain_containing_2	protein_coding	11	124747474	124752255	-	ENST00000326621;ENST00000403470	124747474;124748106	124752255;124752193	23584	NM_014312;NM_001329920	membrane;integral_component_of_membrane;lipid_metabolic_process;integral_component_of_plasma_membrane	0	0	0	1	1	0	1	0	0	1	0	0	0	3	0	0	0	0
ENSG00000019144	PHLDB1	pleckstrin_homology_like_domain_family_B_member_1	protein_coding	11	118606440	118658031	+	ENST00000361417;ENST00000530994;ENST00000600882;ENST00000528594;ENST00000621027;ENST00000356063;ENST00000532639;ENST00000525427;ENST00000527259;ENST00000526374;ENST00000617208;ENST00000532517;ENST00000614369;ENST00000527898;ENST00000534140;ENST00000612681;ENST00000526699;ENST00000527500;ENST00000528875;ENST00000392852;ENST00000524713;ENST00000531987;ENST00000526826;ENST00000529005;ENST00000525226…	118606440;118607615;118607616;118607633;118607643;118610427;118613153;118615585;118621363;118624084;118626930;118629979;118631916;118631976;118632213;118634978;118635024;118635029;118639407;118641577;118642039;118642351;118644089;118644369;118646334;118650601	118658031;118658028;118632037;118658025;118627396;118615194;118627464;118627593;118625059;118643940;118639355;118639237;118650127;118645783;118656841;118644565;118644302;118647837;118650521;118657152;118657490	23187	NM_015157;NM_001144758;NM_001144759	intracellular_membrane-bounded_organelle;cytosol;plasma_membrane;intercellular_bridge;protein_binding;regulation_of_microtubule_cytoskeleton_organization;regulation_of_epithelial_to_mesenchymal_transition;regulation_of_gastrulation;positive_regulation_of_basement_membrane_assembly_involved_in_embryonic_body_morphogenesis;basal_cortex	853	808	752	792	726	790	367	403	447	830	569	662	699	418	537	255	378	415	862.409	809.588	852.144	842.944	722.42	746.296	434.716	418.668	508.213	724.857	566.443	617.041	608.958	402.166	562.823	249.21	319.809	354.277
ENSG00000019169	MARCO	macrophage_receptor_with_collagenous_structure	protein_coding	2	118942194	118994660	+	ENST00000327097;ENST00000412481;ENST00000494979	118942194;118942290;118993017	118994660;118970339;118994658	8685	NM_006770	membrane;integral_component_of_membrane;plasma_membrane;collagen_trimer;immune_system_process;innate_immune_response;scavenger_receptor_activity;G_protein-coupled_receptor_binding;cytoplasm;integral_component_of_plasma_membrane;amyloid-beta_binding;cell_surface_receptor_signaling_pathway;endocytosis;endocytic_vesicle_membrane;transmembrane_signaling_receptor_activity;positive_regulation_of_protei…	0	0	0	9	7	11	10	9	10	3	3	3	98	98	120	5	11	6	0	0	0	9.57891	6.96548	10.3915	11.8451	9.3499	11.3694	2.61997	2.98652	2.79626	85.3761	94.2876	125.77	4.88647	9.30662	5.12207
ENSG00000019186	CYP24A1	cytochrome_P450_family_24_subfamily_A_member_1	protein_coding	20	54153446	54173986	-	ENST00000216862;ENST00000395955;ENST00000460643;ENST00000395954;ENST00000487593;ENST00000472970	54153446;54153962;54154370;54154713;54162580;54172800	54173986;54173649;54157298;54171953;54164548;54173416	1591	NM_000782;NM_001128915	metal_ion_binding;monooxygenase_activity;oxidoreductase_activity;mitochondrion;lipid_metabolic_process;iron_ion_binding;oxidoreductase_activity,_acting_on_paired_donors,_with_incorporation_or_reduction_of_molecular_oxygen;heme_binding;mitochondrial_inner_membrane;vitamin_metabolic_process;response_to_vitamin_D;vitamin_D_metabolic_process;vitamin_D_catabolic_process;osteoblast_differentiation;1-al…	24	36	25	22	15	25	4	0	0	35	30	19	2	3	6	1	1	0	24.2647	36.0707	28.3293	23.4151	14.926	23.617	4.73805	0	0	30.5663	29.8652	17.7096	1.74237	2.88636	6.28852	0.977294	0.846057	0
ENSG00000019485	PRDM11	PR/SET_domain_11	protein_coding	11	45095806	45235110	+	ENST00000530656;ENST00000534751;ENST00000683152;ENST00000424263;ENST00000622142;ENST00000528980	45095806;45146639;45147343;45182917	45224908;45214713;45235109;45225087;45235110;45226183	56981	?;NM_001384649;NM_001384650;NM_001384651;NM_001384648;NM_001359633;NM_001256696;NM_001256695	nucleus;cytoplasm;transferase_activity;methyltransferase_activity;methylation;negative_regulation_of_transcription,_DNA-templated;cytosol;protein_binding;positive_regulation_of_transcription,_DNA-templated;regulation_of_cell_cycle;regulation_of_gene_expression;chromatin_binding;negative_regulation_of_cell_growth;positive_regulation_of_fibroblast_apoptotic_process;regulation_of_MAPK_cascade	82	92	76	136	151	167	140	178	189	132	99	122	97	72	122	162	333	236	82.9045	92.1808	86.121	144.748	150.255	157.761	165.832	184.92	214.882	115.278	98.555	113.715	84.505	69.2725	127.867	158.322	281.737	201.468
ENSG00000019505	SYT13	synaptotagmin_13	protein_coding	11	45240302	45286341	-	ENST00000020926;ENST00000533332;ENST00000528101	45240302;45243701;45252589	45286341;45286067;45285924	57586	NM_020826;NM_001247987	membrane;integral_component_of_membrane;intracellular_membrane-bounded_organelle;plasma_membrane;vesicle-mediated_transport;synapse;calcium_ion_binding;calcium-dependent_phospholipid_binding;vesicle_fusion;SNARE_binding;axon;phosphatidylserine_binding;clathrin_binding;regulation_of_dopamine_secretion;calcium-ion_regulated_exocytosis;regulation_of_calcium_ion-dependent_exocytosis;cellular_response…	7	1	0	0	0	3	0	0	2	1	0	3	0	0	3	0	0	1	7.07721	1.00196	0	0	0	2.83404	0	0	2.27388	0.873322	0	2.79626	0	0	3.14426	0	0	0.853679
ENSG00000019549	SNAI2	snail_family_transcriptional_repressor_2	protein_coding	8	48917598	48921740	-	ENST00000020945;ENST00000649776;ENST00000396822	48917598;48917868;48920253	48921429;48921440;48921740	6591	NM_003068	nucleus;cytoplasm;metal_ion_binding;DNA_binding;protein_binding;DNA-binding_transcription_factor_activity,_RNA_polymerase_II-specific;RNA_polymerase_II_cis-regulatory_region_sequence-specific_DNA_binding;sequence-specific_double-stranded_DNA_binding;nucleoplasm;regulation_of_transcription,_DNA-templated;DNA-binding_transcription_repressor_activity,_RNA_polymerase_II-specific;positive_regulation_o…	1562	1265	1416	676	715	733	426	525	347	1260	1244	1226	277	451	285	735	602	602	1579.23	1267.49	1604.57	719.483	711.474	692.449	504.602	545.411	394.519	1100.39	1238.41	1142.74	241.318	433.915	298.705	718.311	509.326	513.915
ENSG00000019582	CD74	CD74_molecule	protein_coding	5	150401637	150412969	-	ENST00000009530;ENST00000377795;ENST00000523836;ENST00000518797;ENST00000523813;ENST00000524315;ENST00000353334;ENST00000523208;ENST00000517752;ENST00000522246;ENST00000517791;ENST00000522153	150401639;150401637;150401653;150401658;150401670;150402170;150404486;150404664;150406039;150406705	150412910;150412769;150412751;150412969;150412750;150412749;150412746;150412912	972	NM_001025159;NM_001025158;NM_001364084;NM_001364083;NM_004355	membrane;integral_component_of_membrane;intracellular_protein_transport;Golgi_apparatus;negative_regulation_of_apoptotic_process;endoplasmic_reticulum;endoplasmic_reticulum_membrane;plasma_membrane;endosome;late_endosome;identical_protein_binding;protein_binding;lysosome;immune_system_process;immune_response;prostaglandin_biosynthetic_process;adaptive_immune_response;cytoplasm;protein_folding_cha…	10	12	7	3	4	4	3	4	0	3	0	3	3	1	3	2	1	2	10.1103	12.0236	7.93219	3.19297	3.98028	3.77871	3.55354	4.15551	0	2.61997	0	2.79626	2.61356	0.962119	3.14426	1.95459	0.846057	1.70736
[truncated: 67,622 more rows]
[truncated: 50 more columns]
