# Supplementary material for: Deficiency of PTEN Confers Hypersensitivity to Fatty Acid-Mediated ER Stress in Transformed Hepatocytes
Source: Int J Mol Sci. 2026 Mar 19;27(6):2778. doi: 10.3390/ijms27062778 (PMC13027169; doi:10.3390/ijms27062778)
Supplement: Supplementary file 1 [file ijms-27-02778-s001.zip › Lipidomic data all lipids.xlsx]

## Sheet: Sheet1
Metabolite name	Class	beta-Nicotinamide adenine dinucleotide	BMP 38:7|BMP 16:1_22:6	BMP 40:8|BMP 18:2_22:6	BMP 44:10|BMP 22:4_22:6	CAR 14:0	CAR 14:1	CAR 16:0	CAR 16:1	CAR 16:3	CAR 17:1	CAR 18:0	CAR 18:1	CAR 18:2	CAR 18:3	CAR 20:1	CAR 20:3	CAR 20:4	CAR 20:5	CAR 22:4	CAR 22:5	CAR 22:6	Cer 29:5;2O|Cer 12:2;2O/17:3	Cer 32:1;2O|Cer 18:1;2O/14:0	Cer 34:1;2O|Cer 18:1;2O/16:0	Cer 34:2;2O|Cer 18:2;2O/16:0	Cer 36:2;2O|Cer 18:1;2O/18:1	CL 80:1|CL 18:0_18:0_26:0_18:1	DG 23:1	DG 24:0	DG 26:1	DG 27:1	DG 45:6	DG 47:9	DG 48:11	Dioctyl phthalate (also known as the production of plastic)	Elaidylphosphocholine	FA 16:0	FA 16:0;O	FA 16:1;O	FA 18:0	FA 18:0;O	FA 18:1	FA 18:1;O	FA 18:2	FA 20:2	FA 20:4;O	FA 22:4	FA 22:5
KO_DMSO_3_Lipid_Neg_1	KO_DMSO	9847159	89183	893981	1031890	918440	93328	5169666	2805426	100982	1271900	1196913	49363312	19518016	612200	781836	2004886	12270464	477107	6803492	2286200	1008963	9549935	904258	2080017	1054779	179191	107694	12636	95829	229311	66883	1610545	533991	4135544	136262592	5363709	204248	43644	34142	126623	388906	1679356	129899	205329	49218	99356	2320968	761545
KO_DMSO_3_Lipid_Neg_2	KO_DMSO	9606828	81338	915329	1128963	940541	92967	5111526	2849859	107698	1249847	1241977	51564076	19607694	597820	815677	2047522	12521111	486234	6843858	2284912	1052304	9571394	850230	2027093	1040522	183887	110094	15431	89676	213822	78913	1646206	568454	4042160	143102512	5499050	198436	43649	32054	133731	368018	1679504	129936	214069	52830	102465	2332694	524872
KO_DMSO_3_Lipid_Neg_3	KO_DMSO	9765737	81016	938203	1032703	969646	100088	5015974	2765176	114255	1285107	1209790	50614052	19679756	593932	785954	2045610	12807757	466709	6929084	2245095	1045029	9714671	953808	1949227	970028	189483	117785	9169	105840	259807	41435	1606858	610326	3724791	136335152	5539882	197092	51993	33865	126064	348037	1699487	117445	192253	52509	98273	2368594	515054
KO_DMSO_7_Lipid_Neg_1	KO_DMSO	7021685	88088	539670	377573	1346274	59041	21043250	2555283	36055	1056105	2647682	48258240	11513540	245013	1188972	922905	5100760	245304	1881390	671804	406247	9620267	907241	2128052	1035942	148250	83937	16490	104015	237353	65823	1463969	558011	3110157	123870216	2908011	90227	38098	48237	163450	4176680	1305636	148909	287474	72079	86313	398892	539572
KO_DMSO_7_Lipid_Neg_2	KO_DMSO	6969170	68273	579136	394470	1351293	64914	20954276	2625040	31129	1071719	2639546	46729336	11844142	247516	1204272	939820	5139393	229440	1777132	631710	412323	9500811	824090	1944289	1061021	153804	78355	6140	106626	259003	36165	1416610	545516	2908135	120827352	3036099	108589	42889	46589	155931	4188910	1359069	156872	284467	71642	88957	1378720	547038
KO_DMSO_7_Lipid_Neg_3	KO_DMSO	7021714	72516	521861	392232	1334331	67387	20619262	2574817	32879	1051781	2704674	47706224	11886259	239280	1272944	978336	5019286	241968	1834801	668806	398396	9359179	858138	1797963	1040637	148642	85506	18520	110986	224824	49559	1403375	484212	2999966	119189704	2871722	87407	40127	44758	164344	4194520	1348251	135695	302244	73031	87443	1316587	564769
KO_DMSO_11_Lipid_Neg_1	KO_DMSO	5915564	337146	610393	344975	2202635	366503	29075824	7228951	66510	1551867	1563175	52783060	8161883	199445	531336	907313	4496150	378760	639866	643462	545588	14943469	719470	1114120	1185286	123880	197689	9977	NaN	180189	57243	1226294	566834	2983328	111783536	3389638	220121	37696	36341	117533	325346	1001090	118783	100036	14367	7729	302607	227727
KO_DMSO_11_Lipid_Neg_2	KO_DMSO	6198020	329743	552539	361539	2271396	369441	30380614	7557856	69166	1632855	1615339	52799564	8397233	200791	519659	912158	4715099	370115	663927	641613	548188	15319742	682496	1382600	1127485	127106	193225	4528	NaN	194435	54844	1219804	551207	2964306	111033248	3686892	209434	46253	36928	114117	353495	986538	116807	74386	13767	9800	287995	237165
KO_DMSO_11_Lipid_Neg_3	KO_DMSO	5999718	306285	616019	351198	2410553	391087	30910974	7541254	85741	1607061	1625550	53222672	8584464	211692	500036	930889	4778234	393708	623883	612796	567531	15889075	732923	1098021	1110686	120272	195954	5431	NaN	201566	50722	1268393	538741	2768470	112127624	3742697	202398	31995	37962	112793	344533	946336	109365	99528	13227	7688	301743	229449
KO_DMSO_27_Lipid_Neg_1	KO_DMSO	6184440	337725	568092	374906	1399440	125078	13369034	2704027	29492	747843	1034272	31657640	3822944	100102	436855	804666	3669576	253161	576031	556568	362439	21342062	653385	1115454	1001276	111226	238248	3290	6248	200098	4835716	1116918	578167	2275774	141448480	3426612	282301	54980	30732	138169	351935	1371361	133062	80314	20069	15522	459208	242599
KO_DMSO_27_Lipid_Neg_2	KO_DMSO	6568792	345072	587522	385643	1410639	129659	13620795	2713533	29380	717180	921300	30539860	3863383	96206	385836	779297	3701492	259471	629878	596469	361871	22669822	774163	920730	1055790	95644	236202	10149	8407	166564	4715112	1114158	526520	2208656	138082560	3467326	274677	52725	32899	143594	343358	751344	108610	90796	22362	18329	453357	235110
KO_DMSO_27_Lipid_Neg_3	KO_DMSO	6554665	352199	591537	362440	1408577	129450	13790723	2815800	33001	772054	918903	30702198	3844224	92088	405145	832622	3717214	261943	537950	602507	381747	22060970	720312	996255	1112228	113021	236975	2055	NaN	188276	4760700	1084711	574591	2113237	141167440	3626180	274850	53591	32769	119039	338298	1338084	122248	121679	17296	15598	439918	226194
KO_DMSO_31_Lipid_Neg_1	KO_DMSO	4874630	226470	425318	301074	1017635	119277	9463186	3397494	44665	940699	1010356	36265652	5089986	128404	320460	1177869	6100265	383414	911153	786039	536593	13326508	502515	2622524	728517	148790	120374	2250171	NaN	131276	39849	1608746	451174	5415828	99366744	3334842	184058	39371	32710	91856	332422	1061840	119592	115232	17285	6916	310432	259450
KO_DMSO_31_Lipid_Neg_2	KO_DMSO	5143759	227047	463099	323481	1040672	111031	9251484	3414584	43454	890821	1032815	35070792	5245560	122721	378531	1227298	5898506	358788	899147	817016	544019	13619839	519593	2525872	787056	147512	132658	2562221	NaN	143123	51835	1554021	429742	5487822	102190720	3635358	177790	40473	34602	104938	324348	1050084	125799	107954	12186	8350	306199	177737
KO_DMSO_31_Lipid_Neg_3	KO_DMSO	4968746	232429	404792	323743	1038273	120293	9565999	3310389	34736	942121	977310	35822456	5224604	123595	407454	1165576	6083782	370284	924632	792421	541135	13416673	539822	2328195	795067	152922	137707	2375893	NaN	152012	44939	1587255	531259	5468358	99457576	3347116	183542	41616	32538	91894	328553	1049614	119754	110377	11833	8514	310796	176470
KO_DMSO_Lipid_Neg_1	KO_DMSO	6512164	333989	489642	236274	2260202	225722	33645508	4334746	39938	1053599	1939455	42093636	5702331	135610	774674	899724	4465680	313155	480965	532629	467321	17965060	469062	619026	900943	65864	104273	22848	NaN	331182	38882	897237	511807	1618978	146085840	3442152	191997	40649	51239	119094	958934	901710	127898	92252	21201	7643	249605	219722
KO_DMSO_Lipid_Neg_2	KO_DMSO	6423700	334250	446555	244820	2289754	226267	33900240	4491096	41798	1051990	2014509	41646180	5636337	124119	722879	916299	4602514	317936	532913	516409	449420	18279070	487601	670861	891268	51420	104839	20177	NaN	288538	37876	875834	523816	1612917	146756176	3424776	91398	42405	51707	112313	993707	957173	141272	96397	22439	9223	244400	223023
KO_DMSO_Lipid_Neg_3	KO_DMSO	6561709	351942	494519	245218	2329366	232054	32869500	4454445	44152	1072160	1829951	41506576	5676023	144745	721024	953443	4573934	307082	476227	505892	456809	17246730	500180	725556	946383	59218	107474	11144	930	327641	42291	849893	553563	1584427	148557424	3368161	186723	44145	53424	112046	1112275	936154	131221	97865	20224	10435	257284	207649
KO_OP_4_Lipid_Neg_1	KO_OP	5254182	22285	127511	140792	540295	7768	34843648	128317	2346	34883	1082810	28749812	1053182	21839	285965	276295	1968023	112532	174386	82979	83088	4257330	1810836	7002866	5791652	2170858	158619	6102	1050427	1696545	55801	3065279	377804	2707304	380141856	2636506	4423337	32242	38955	270747	385347	10361645	133449	316422	14650	35901	1443808	192241
KO_OP_4_Lipid_Neg_2	KO_OP	5217320	15462	180064	135720	499631	7432	35391412	122262	6835	33621	1094638	28584704	1065542	25298	285165	299811	2010661	116971	175296	80563	83993	4688622	1621989	6460102	5741650	2064016	148662	12734	1069205	1799560	82096	3159302	644046	2734857	378170080	2567042	4189128	39742	47707	259702	412050	22475310	133006	355506	19114	34537	1446418	207022
KO_OP_4_Lipid_Neg_3	KO_OP	5351512	30437	143454	158940	534896	6966	35771168	131890	10058	56190	1011520	28071366	1084928	23023	263620	299344	1951217	118565	149866	91094	73069	4594442	1820254	6760596	5905446	2147590	153824	5941	1038590	1622403	51355	3014466	403118	2826392	364579744	2605219	4004464	38694	42719	269848	404905	11755182	143574	302790	17336	33490	1421656	201250
KO_OP_8_Lipid_Neg_1	KO_OP	3312624	25691	73151	54958	255121	14038	16819634	148041	7569	43424	490347	22462598	1180086	18313	214940	238910	1319186	65239	70172	54084	65505	3034532	1184692	7801345	3926928	1136683	155922	22737	853536	1690965	44350	2232540	483560	3040952	314546304	1457119	2237198	40989	32660	211791	1105636	11916080	248313	667772	17170	50954	529923	273903
KO_OP_8_Lipid_Neg_2	KO_OP	3392158	NaN	98985	59078	262404	10452	16738859	140779	3861	32044	446929	21874802	1216483	21907	200356	267030	1321339	66053	113288	71974	54802	2917254	1326628	8880500	4087345	1204834	175317	39512	940725	1545533	25588	2305181	424448	2891781	312807616	1399436	2220216	34291	29521	197374	1170054	11712910	237928	665331	18568	56474	503227	270136
KO_OP_8_Lipid_Neg_3	KO_OP	3540626	18749	74425	63575	251225	12653	17125436	137272	9589	38169	484260	21791858	1215123	18402	195270	242004	1361500	59950	91751	59479	63624	3081136	1303576	7173440	3899226	1142459	202895	15805	871571	1622716	27170	2142444	417279	2747013	299328000	1384330	2477373	39878	36710	194216	1262149	12680460	256856	678619	10515	46416	577576	270273
KO_OP_10_Lipid_Neg_1	KO_OP	6038116	13086	74102	54383	308240	11908	35408364	186506	12563	45412	1166592	24425210	1197032	20875	289733	263083	1295184	52337	27427	77293	60307	5248730	1657778	11575156	4389228	1353549	327365	6320	1209608	2165009	58270	2502500	72735	3232506	292138432	2384174	1797098	34447	38519	156287	377744	8422202	132537	403100	9886	23057	351847	158323
KO_OP_10_Lipid_Neg_2	KO_OP	6111120	12600	89388	48389	309685	13928	35854708	196749	8904	45094	1181288	24312276	1271970	18965	330557	251732	1284683	59909	28886	62179	61088	5345234	1542725	11549261	4323796	1299922	306644	17235	1165588	2268970	14737	2445510	515421	3592447	293942848	2488363	1786899	33958	40392	149637	363217	8822984	129014	402626	9290	24304	333375	162140
KO_OP_10_Lipid_Neg_3	KO_OP	6109080	15849	94791	58024	322933	13757	35982036	196238	9049	56343	1189392	23803866	1191741	17594	306005	243910	1331363	54123	44024	64880	52575	5435832	1548783	11576006	4490238	1354853	311844	14346	1177219	2295240	12093	2396934	147430	3214114	286662176	2464356	1825141	43176	41746	161060	367783	8613756	135989	400933	7971	26678	364068	172056
KO_OP_12_Lipid_Neg_1	KO_OP	5395139	13030	70066	52135	344397	11482	33161114	248483	11771	58545	860930	28068672	1530813	31284	207552	279926	1537123	81150	142979	89404	90126	3106945	1436884	10525505	4246468	1277253	267748	5158	1012131	1879288	67419	2256346	321256	3122552	258571520	1844212	2343142	34921	36692	142799	350513	4293790	134965	197040	10309	27738	392015	99001
KO_OP_12_Lipid_Neg_2	KO_OP	5436646	12773	76050	52574	330526	7520	34295360	256550	9732	54467	872590	27434514	1562310	21829	197028	306480	1648424	83042	109088	81271	85629	3276574	1381166	10877360	4198794	1354782	263360	NaN	993586	1913466	40815	2251048	366827	3053934	271648288	2025268	2226916	39140	38066	141687	378075	4255888	133641	214723	7133	26933	379416	96862
KO_OP_12_Lipid_Neg_3	KO_OP	5296312	11345	83488	57583	335528	6664	33030006	257837	4887	50155	862063	26577324	1528032	26250	198748	312545	1700580	76323	112976	94741	91930	3158004	1392552	10568478	4514054	1314187	264563	10761	1088148	1864961	44344	2263424	89688	3420257	260932160	1928967	2375204	37625	35164	146731	370425	3895092	134360	209015	7097	28629	418757	92922
KO_OP_28_Lipid_Neg_1	KO_OP	4632262	45473	161728	67212	361515	17979	29570768	702916	17282	125082	2115927	71957992	1585229	17729	2051137	437844	2609528	174908	216548	234259	183795	5847868	951574	2950174	3517836	549024	205530	33128	NaN	317152	13161	3627000	496708	5522743	394262976	3373491	1131200	33725	40621	284153	867032	8976532	130810	226630	192751	11577	564307	420604
KO_OP_28_Lipid_Neg_2	KO_OP	4478602	48793	170772	53639	367497	20655	29689528	707673	23335	109825	2221536	70653760	1541155	19630	2139833	433370	2599395	173874	260285	218442	187941	5947976	967167	3063322	3549266	544339	227162	18174	NaN	288424	37265	3489261	578293	5846060	398831488	3354019	1175900	31312	35673	286707	888700	8928841	134520	211480	183216	10659	602847	415929
KO_OP_28_Lipid_Neg_3	KO_OP	4624213	48660	156889	57321	382042	23248	29988348	730886	25144	115955	2213969	71061320	1632359	18328	2164087	443811	2591863	176974	300257	215440	192578	5974050	977588	2406356	3481452	571970	209311	NaN	NaN	333941	51060	3590020	604346	5649182	392530080	3403524	1158885	29154	37718	276394	892771	9438013	131239	223138	195968	10874	605860	428201
KO_OP_32_Lipid_Neg_1	KO_OP	5148743	52580	86214	52934	265762	16331	26103286	675590	11317	119247	2002035	68843072	1626086	16597	1833807	493661	2993196	140631	209572	178993	169498	4638176	763292	3640500	2522062	521050	205541	51726920	NaN	293061	44750	3426852	291103	6124790	322822176	3164634	255773	36785	38219	189647	776591	8608253	134770	194426	25608	7825	103057	309616
KO_OP_32_Lipid_Neg_2	KO_OP	5205378	59682	89905	52062	251757	17666	26232736	683630	17104	138050	1997678	68007144	1701316	16315	1847145	484184	3010660	145330	238565	176643	178825	4510450	705072	3431214	2477986	527236	214758	48974624	NaN	288154	54913	3485758	417546	6119304	330258624	3139113	246229	38615	42875	193717	761648	8611074	127417	195673	23373	6556	91577	311030
KO_OP_32_Lipid_Neg_3	KO_OP	5320936	44291	117514	68719	264623	19022	26221770	697912	19259	129179	2060767	68703712	1667384	13706	1917546	480073	3005280	154134	256884	160242	170346	4536610	759150	3081352	2549733	549687	220528	48612404	5655	284498	29154	3764920	545741	6399496	334447328	3020242	882008	33022	37415	175298	737468	8839132	123578	209125	28008	6188	484036	316941
WT_DMSO_1_Lipid_Neg_1	WT_DMSO	12840965	94149	349893	208758	1695427	139348	4474512	6280798	45721	1143303	508495	57850284	14886949	505303	473904	1546495	13930582	664092	3046170	1643843	1155274	13279386	2144482	1316016	1581648	230904	152251	10702	290854	747967	89208	900972	495632	1026428	194609520	5264450	73215	58867	50533	164113	779324	2490022	168112	304755	259395	119109	1053398	561148
WT_DMSO_1_Lipid_Neg_2	WT_DMSO	13010307	91899	361338	216740	1704740	132509	4502232	6221732	47736	1194669	549494	57298084	14470674	510682	520440	1428471	14239283	665825	2893520	1662763	1155535	12692661	2174439	1241228	1592098	209531	153884	17008	322476	780501	94248	986506	448904	1024203	195211888	5302978	75142	57892	45454	168472	774293	2590609	182673	305005	83376	121444	1057684	568876
WT_DMSO_1_Lipid_Neg_3	WT_DMSO	12607703	95214	362521	191718	1654417	135840	4405006	6119970	48557	1133693	466174	57174960	14648816	508360	508125	1544188	13930733	671747	2899972	1704871	1171586	13094370	2239822	1242898	1530740	237688	152571	7603	299698	752713	92733	931286	612381	1258192	195928032	5134844	90208	59406	49342	156367	864305	2563558	175066	300334	81969	118946	320208	533037
WT_DMSO_5_Lipid_Neg_1	WT_DMSO	6784376	79130	194630	56140	2249045	128139	13974089	3962170	16384	561925	674945	34651876	6464554	253213	767476	592650	4802403	332202	520071	428092	408870	27266628	2515806	2206496	1699714	308961	135430	17639	239765	458733	62870	1051391	385411	1374076	138188944	2514622	258245	40588	47014	131413	674234	1878390	147058	217308	60422	178402	442387	292071
WT_DMSO_5_Lipid_Neg_2	WT_DMSO	6636142	82436	171915	58918	2384367	127223	15305564	4192690	19597	626680	599747	34724468	7030362	268432	842383	613780	4965830	361364	532906	443902	439056	29225562	2649647	2263395	1646505	299125	125678	13310	225855	485022	61699	1025625	283763	1301518	135567376	2575234	103781	42768	48383	126490	878086	1832846	157233	206019	60844	187041	420877	291281
WT_DMSO_5_Lipid_Neg_3	WT_DMSO	7275534	66335	149907	56565	2313034	131490	14891066	4182451	19567	601343	763405	35488172	7027420	276952	873515	621926	5105806	349457	488713	468946	433008	29771092	2565226	2063526	1712825	298032	126755	14535	205437	443253	65129	955592	324035	1421586	134348400	2622922	98168	44290	51213	123453	836446	1955173	147050	217705	116047	189590	453249	298177
WT_DMSO_9_Lipid_Neg_1	WT_DMSO	6252126	411565	190287	73365	3408975	129868	35266552	2359757	17267	323004	1416692	24990974	951920	20674	980003	194158	1046867	44184	72498	80511	59390	50696724	500678	648836	557776	63362	81303	20020	6638	391150	61573	615138	622726	1293549	167066208	3591411	299407	38585	81158	119564	729938	1442330	122844	103707	51912	44155	184790	200490
WT_DMSO_9_Lipid_Neg_2	WT_DMSO	6751882	422734	244978	69258	3531602	136464	35811128	2314546	17289	304273	1429285	25373528	946515	22263	975207	202296	983204	40314	61785	76760	64351	51071940	495004	505017	569050	57842	88918	12568	4499	365156	65748	708495	613283	1267327	169574192	3668352	307584	39098	84532	129744	801152	1315670	119585	111212	48460	42993	195758	215970
WT_DMSO_9_Lipid_Neg_3	WT_DMSO	7233309	412167	257356	77406	3650066	131367	35880360	2388728	11736	321129	1340679	25135580	979328	24226	967129	222962	994100	34865	83366	88339	52990	53290656	530315	714088	612655	66650	86923	11138	4961	432894	39666	616929	467469	1050301	164604784	3770972	309766	47151	85728	120113	1594832	1487983	111128	104771	48076	46802	180721	207072
WT_DMSO_13_Lipid_Neg_1	WT_DMSO	8626624	330528	217144	45782	3511626	138466	25870040	1437465	11868	180786	942951	15129776	384989	9106	694308	114510	503140	24533	NaN	43929	35956	83607704	809598	530272	854045	86663	151791	21316	NaN	51631	41862	584758	529368	972892	172067360	3705646	344448	36430	34712	113120	402381	1474333	127554	104776	31877	23432	157927	153541
WT_DMSO_13_Lipid_Neg_2	WT_DMSO	9063183	308729	175318	56550	3499034	134357	26010174	1418676	9556	185287	949169	15203203	396515	15260	610638	106736	533489	27934	17315	38297	29480	84769304	764320	539197	931442	83742	163619	22576	NaN	47423	64175	582332	575654	1070589	174778192	3783572	335677	33400	32618	103625	448389	1522584	118323	103752	32974	28581	151093	155417
WT_DMSO_13_Lipid_Neg_3	WT_DMSO	8759974	344272	272943	43145	3418543	138128	26404504	1398969	14052	185030	862214	14479659	397875	11404	627046	95387	493317	23501	NaN	34291	34214	87634912	688217	696776	824963	91430	182946	13168	NaN	39783	32630	651210	575640	907421	169943328	3570070	311731	41376	31170	101547	475754	1445125	120601	100356	33528	22357	141086	144589
WT_DMSO_25_Lipid_Neg_1	WT_DMSO	6617713	367220	227301	46278	1374254	71028	8820546	776649	8455	108739	360436	9652251	193817	3353	322593	82087	351602	12725	41735	48491	24948	82493072	642302	740942	680883	62973	116779	6404	NaN	239465	46462	637942	442450	1634371	180252944	3197786	476065	39647	30851	150922	403661	1474619	116289	209783	83089	57356	360385	322864
WT_DMSO_25_Lipid_Neg_2	WT_DMSO	6494280	344698	209804	32165	1334604	80236	8646348	773546	8660	115194	363884	9305199	193150	3734	308020	80619	317176	10493	30497	49468	27117	81885872	694437	547099	622536	67166	113807	10000	NaN	224452	45972	444004	541594	919403	178907712	3140424	453609	43122	33181	154140	420890	2451890	132899	210441	89556	71278	346139	207406
WT_DMSO_25_Lipid_Neg_3	WT_DMSO	6827181	327361	199122	37798	1338244	73279	8959130	798408	6843	110607	357094	9240524	202313	1946	299755	77872	340673	13617	63102	45266	26599	85186792	694703	510009	647753	63087	110692	17497	NaN	242200	54059	454470	535837	1093458	175449952	3205281	440423	42769	26930	147322	405713	1314792	130072	212524	84222	61954	341331	263224
WT_DMSO_29_Lipid_Neg_1	WT_DMSO	7754858	245211	175356	56240	913238	43289	3996264	367896	4447	53163	285881	3190202	87764	1495	152858	52004	236040	8172	11489	21104	19488	53647096	610852	495896	616728	82731	157976	41443	4642	262350	46708	546152	581853	1202552	165231776	3012540	371548	35685	31601	152468	352928	2065060	125855	168942	63125	41639	345026	283781
WT_DMSO_29_Lipid_Neg_2	WT_DMSO	7754320	217685	153858	59298	930696	39360	4058261	365996	3535	54446	289904	3323508	103892	4229	162682	41194	243483	10808	20629	19763	15088	52648784	626185	624651	573556	97585	153002	61867	NaN	244404	31546	551936	528106	1328808	162889760	2923102	364515	44309	32712	155521	346442	2046764	119463	172424	53298	38922	321947	178061
WT_DMSO_29_Lipid_Neg_3	WT_DMSO	7319258	218938	187531	59224	903574	39050	4165470	373625	NaN	48977	263201	3319036	99315	3686	153438	36855	236896	7991	1699	23121	13544	52962888	632010	618766	583806	78047	160630	48092	5720	220284	50796	532440	569605	1158743	162783472	2890260	369193	47057	33717	134207	344313	2080467	120800	165346	57129	41649	311491	274479
WT_OP_2_Lipid_Neg_1	WT_OP	8001102	28904	125025	45544	152643	4966	5907198	44056	4234	14504	266445	4953707	132313	2029	84551	52666	473318	25934	NaN	10760	11346	12772870	2337584	5421088	9717873	3087780	224997	10123	858448	1218639	66671	2258144	292153	1533311	354099360	2206789	6332874	37917	32138	306496	448064	28632982	141049	305385	25877	78706	2043345	389434
WT_OP_2_Lipid_Neg_2	WT_OP	7831412	27069	113083	75227	156236	2579	5786574	40090	3238	10533	239292	4913378	135962	1703	88512	50474	435347	22431	20741	13029	6165	12474505	2406034	5381194	9707545	3120718	229729	9597	846872	1212513	71012	2382198	463924	1797532	361134720	2367234	6524632	36723	42847	318396	474878	27886162	135852	299919	26211	86662	2109792	370822
WT_OP_2_Lipid_Neg_3	WT_OP	8134682	28241	106600	63103	157344	7135	5896192	42381	2671	9439	261433	4714998	138645	2039	94506	63753	457914	23827	NaN	14262	10437	12809157	2204531	5723954	10006467	3127360	224336	6774	845044	1148286	85597	2329026	523602	1393889	362934080	2387540	6785318	37733	39612	287527	482066	28387346	128474	490640	23308	82351	2069861	375783
WT_OP_6_Lipid_Neg_1	WT_OP	5501825	35011	67190	22234	236345	11873	12410335	547032	5050	66312	238963	32821028	1577061	42714	217939	396244	3121580	223122	123732	147877	179188	14371633	1999922	5012004	7425008	1747503	262849	26530	1066578	1836880	70596	1767137	227869	1750506	332926624	2594736	2295489	80477	35184	266589	804356	30787172	356675	1008514	46395	131493	161806	466155
WT_OP_6_Lipid_Neg_2	WT_OP	5458390	30428	75922	21251	246065	15615	12193996	546143	8276	72758	228243	33860540	1695871	47889	213750	409889	3008045	237260	146860	158677	188570	14298945	1950927	5098472	7213198	1757992	278355	25965	1046892	1774754	25773	1966531	293809	1683944	318852704	2759084	2428374	80951	37937	284774	896785	30221510	346841	984158	35165	136562	207520	479876
WT_OP_6_Lipid_Neg_3	WT_OP	5265641	25088	76377	24710	234711	22233	12326311	564231	8511	60721	230620	33498254	1674659	45138	214942	410250	3125987	217652	133924	159697	176752	14647827	1941886	5219412	7648046	1649291	270686	24657	1079553	1887146	60545	1762252	358585	1534886	326703616	2684796	2419427	84822	34250	271618	930082	32053208	342340	1032779	36098	137989	148038	517172
WT_OP_10_Lipid_Neg_1	WT_OP	7648918	21520	51353	27025	253913	12607	23704060	294748	11423	57796	538111	21280692	1004910	24232	147286	219936	1337658	57634	99018	78958	78310	12882878	3081177	15773123	11676674	3668051	198925	14519	927027	1809132	22364	3082534	441733	3589810	345499584	3664470	865302	43814	37342	136076	1073382	5044248	204129	230258	8101	42526	150058	162391
WT_OP_10_Lipid_Neg_2	WT_OP	7651980	16821	58279	22926	256030	10989	24179290	306149	9101	48042	567548	21381828	988894	20976	131554	229571	1286492	49926	63309	90430	81365	13036995	2835658	15492572	11546839	3694109	228192	29705	931935	1761986	23333	2979157	400861	3558788	338091872	3816654	938709	43394	36092	146223	1094095	5144594	213031	240830	9917	45975	150527	158955
WT_OP_10_Lipid_Neg_3	WT_OP	7398838	35734	63050	24198	244334	12840	24605612	290262	9473	27371	536602	21801690	1036752	18946	162549	224089	1286406	61098	62586	101783	83148	13506129	2925097	15654958	11445313	3745471	203478	18631	919833	1823711	34614	2790855	333230	3681282	335471904	3685662	934474	44734	39072	140100	1228035	5035707	211850	249489	9976	44024	150846	168358
WT_OP_14_Lipid_Neg_1	WT_OP	4214842	12051	50960	NaN	233724	22383	14379118	500529	9290	54658	197808	33307066	1658307	42053	224517	456474	3101720	150488	125829	149059	174713	9314171	2080478	18764130	6960224	2567629	170095	NaN	1068412	1780277	34280	2737568	187015	3504942	331495136	2662571	1067938	47506	30129	129233	956078	9959077	242225	508004	16774	69358	266046	269866
WT_OP_14_Lipid_Neg_2	WT_OP	4456481	35381	49472	9691	260021	16787	14569533	544846	12354	62046	293170	32816742	1757347	42562	210662	421617	3004770	138944	167914	157044	175364	9684637	2093425	19214032	6898393	2663466	183234	17417	1084215	1767137	44726	2605071	454689	3624562	324276992	2724096	1075334	53685	32747	126024	957295	10362256	226961	511107	15659	68760	84676	279140
WT_OP_14_Lipid_Neg_3	WT_OP	4721634	41586	38041	30731	257561	15749	14124327	533085	8830	55962	244660	32561484	1713075	39576	213188	442939	3086880	166692	143506	143322	158642	9781722	2114397	18454722	7114610	2872383	173607	20330	1030402	1786026	53140	2741587	139137	3650342	309246624	2759258	1035094	49908	34987	124023	1144364	10682919	249517	503640	11837	77786	274483	283582
WT_OP_26_Lipid_Neg_1	WT_OP	5342993	45063	75460	26459	222074	14045	11713029	339005	3771	33983	699278	18746650	174007	2240	799732	93097	596804	25348	41022	26491	15789	28536966	739217	1511830	2732400	399700	324176	11850	NaN	264570	41871	1900182	290948	1888685	457235424	4404794	1054235	37722	36574	299387	326049	11452148	126801	156910	285129	31733	403155	262444
WT_OP_26_Lipid_Neg_2	WT_OP	5347444	52680	46710	13892	225325	13250	12012971	326714	5542	38106	744026	18920230	162213	NaN	805161	81342	634510	20031	40348	22004	19478	28645494	783803	1315851	2648875	447807	315362	9563	4942	267796	38893	2029297	422057	1985423	463541312	4322486	1061378	34687	36000	297582	355844	11570147	114220	154520	297933	34349	400409	246858
WT_OP_26_Lipid_Neg_3	WT_OP	5386819	44001	73644	16392	217536	16186	11910671	350315	8916	29909	699088	19147594	165658	1885	785746	90676	569856	25627	37840	25669	20724	29409936	758313	1608461	2702646	426175	305857	13309	NaN	265431	43106	1922987	384677	2071690	460664352	4634727	1043750	35805	38227	301355	374106	7458330	125995	146410	275130	32462	398969	245388
WT_OP_30_Lipid_Neg_1	WT_OP	6280077	29027	46575	7374	116243	11666	7359272	224160	3852	21034	303874	6887122	105026	NaN	308952	45810	426142	19362	NaN	14263	12079	15773694	624131	1856419	2042395	396921	296846	13860	NaN	235951	42743	1896664	527608	2000727	388737056	4079989	815365	31312	33251	140843	364166	7929282	124612	97849	81719	21276	288946	183563
WT_OP_30_Lipid_Neg_2	WT_OP	6608742	20328	50950	16746	120399	15734	7128060	228255	4722	18644	298147	6898334	112230	NaN	303693	58593	417640	22401	NaN	10180	15741	15688751	655110	1393229	1961823	386268	294214	9094	5095	251597	29539	1949134	305770	2098182	392960096	4188206	789749	34094	35179	141598	344831	4584322	117738	100368	82501	21719	274939	190796
WT_OP_30_Lipid_Neg_3	WT_OP	6353586	26091	27444	NaN	131561	14080	7474224	223120	3431	24820	276235	6685396	109623	NaN	275678	54495	443902	18400	6052	7359	18154	15887746	635472	1524342	2007633	399297	288505	12162	NaN	266397	66037	1956225	294964	1825429	375768992	4257960	778698	39102	34381	139532	357136	4273532	143401	89846	81595	19585	287126	162321
QC2_Lipid_Neg	QC	7.94224e+06	156272	288596	156202	1.39783e+06	90733.2	21241030	2.2462e+06	27003.5	482320	1.19832e+06	40756231	4.70167e+06	125751	707183	650587	4.02317e+06	219872	1.04405e+06	470244	323376	26001617	1410169	3.71622e+06	3.01945e+06	593406	271935	1.20986e+06	363816	575248	347870	1.27582e+06	450433	1719658	296558088	4.01077e+06	1157908	46353.2	40007.2	303874	421840	6857836	139565	261060	118003	59858	898686	370298
QC3_Lipid_Neg	QC	7879362	157292	283057	151691	1347141	97031	20867972	2178502	24012	471815	1169187	39943592	4607308	126458	719369	640730	3992482	225580	1047915	461344	299105	25088980	1660911	4459854	3666495	724776	197150	1253134	404542	669844	337463	1560440	444184	1979363	302649792	3780977	1072920	45868	42682	296828	517416	7491881	167311	338675	116189	61052	810473	406623
QC4_Lipid_Neg	QC	7914302	152753	324800	187178	1412476	82304	21105704	2352904	29927	491435	1241864	41539280	4727582	133758	709912	677241	4105198	216299	1050411	479361	320550	25955646	1703149	4574874	3184589	726588	324984	1373100	436497	607025	289518	1529949	491107	2090252	300554816	4090994	1194408	48854	44346	302057	383755	6761199	126520	261223	113036	57196	930079	437169
QC5_Lipid_Neg	QC	8083526	173278	256758	149037	1413334	93845	21511150	2253430	29962	474837	1189004	40821012	4816990	117657	713550	644468	3962374	223169	1041103	461493	350680	26527838	1203015	2843121	2648767	450115	285698	1078736	314846	492540	376796	1064429	478347	1401359	289406912	3942217	1197845	47422	36377	301289	393047	6597764	137509	223163	119900	60144	938968	361494
QC6_Lipid_Neg	QC	7891752	141766	289771	136902	1418375	89753	21479294	2199962	24113	491195	1193218	40721040	4654783	125132	685902	639910	4032612	214441	1036764	478779	323169	26434004	1073601	2987022	2577930	472146	279909	1134479	299380	531581	387702	948455	388095	1407658	293620832	4228901	1166459	43269	36624	315322	393140	6580500	126919	221180	122886	61040	915225	275905
[truncated: 624 more columns]

## Sheet: ID only
Samples	Label	beta-Nicotinamide adenine dinucleotide	BMP 38:7|BMP 16:1_22:6	BMP 40:8|BMP 18:2_22:6	BMP 44:10|BMP 22:4_22:6	CAR 14:0	CAR 14:1	CAR 16:0	CAR 16:1	CAR 16:3	CAR 17:1	CAR 18:0	CAR 18:1	CAR 18:2	CAR 18:3	CAR 20:1	CAR 20:3	CAR 20:4	CAR 20:5	CAR 22:4	CAR 22:5	CAR 22:6	Cer 29:5;2O|Cer 12:2;2O/17:3	Cer 32:1;2O|Cer 18:1;2O/14:0	Cer 34:1;2O|Cer 18:1;2O/16:0	Cer 34:2;2O|Cer 18:2;2O/16:0	Cer 36:2;2O|Cer 18:1;2O/18:1	CL 80:1|CL 18:0_18:0_26:0_18:1	DG 23:1	DG 24:0	DG 26:1	DG 27:1	DG 45:6	DG 47:9	DG 48:11	Dioctyl phthalate (also known as the production of plastic)	Elaidylphosphocholine	FA 16:0	FA 16:0;O	FA 16:1;O	FA 18:0	FA 18:0;O	FA 18:1	FA 18:1;O	FA 18:2	FA 20:2	FA 20:4;O	FA 22:4	FA 22:5
KO_DMSO_3_Lipid_Neg_1	KO_DMSO	0.102692	-0.232844	1.53828	2.00548	-0.13039	0.393454	-2.14726	0.583451	2.08404	1.15379	-0.0128545	0.252864	1.49231	1.59789	0.142867	1.43802	1.4717	1.03985	1.70571	1.75032	1.35584	-0.877699	-1.2035	-0.628678	-1.26781	-0.849499	-1.7259	-0.555461	0.178193	-1.08681	-0.473866	-0.648355	-0.496555	0.387906	-1.50355	0.363039	-1.1159	-1.23335	-1.70268	-1.3256	-1.38702	-1.12448	-1.14308	-0.548831	-0.133215	0.77391	1.73785	1.4224
KO_DMSO_3_Lipid_Neg_2	KO_DMSO	0.102692	-0.311455	1.60927	2.10046	-0.0982615	0.379983	-2.18686	0.604693	2.18897	1.12083	0.0159282	0.318456	1.467	1.54155	0.173189	1.48937	1.50925	1.03985	1.71182	1.75032	1.39915	-0.863129	-1.28566	-0.652323	-1.29595	-0.826	-1.57114	-0.405525	0.142762	-1.14622	-0.201314	-0.681063	-0.400425	0.36495	-1.50355	0.419331	-1.12975	-1.38314	-1.89361	-1.23747	-1.41365	-1.12448	-1.17878	-0.506618	-0.133215	0.799001	1.81112	0.567551
KO_DMSO_3_Lipid_Neg_3	KO_DMSO	0.154658	-0.341562	1.63961	2.02086	-0.0829948	0.44382	-2.18686	0.564779	2.25186	1.1588	0.0159282	0.286262	1.49231	1.57122	0.173189	1.47567	1.61029	1.02109	1.71979	1.74073	1.39915	-0.84477	-1.05439	-0.708118	-1.38001	-0.807975	-1.45462	-0.708158	0.224028	-1.00325	-0.848813	-0.633225	-0.261811	0.245307	-1.50355	0.419331	-1.12975	-0.798932	-1.70268	-1.23747	-1.49199	-1.12448	-1.43021	-0.682829	-0.133215	0.69867	1.75681	0.547138
KO_DMSO_7_Lipid_Neg_1	KO_DMSO	-0.533108	-0.181238	1.22494	1.24854	0.558655	-0.0287235	0.103335	0.666602	0.612572	1.22045	1.48588	0.468142	1.30345	1.134	1.0748	0.856607	0.677355	0.585135	1.20592	0.999661	0.779815	-0.701079	-0.736546	-0.368125	-1.02034	-0.906676	-2.29853	-0.493602	0.23286	-0.897775	-0.262867	-0.374262	0.291768	0.0533912	-1.50355	-1.06723	-1.67118	-1.38314	-0.307773	-0.663297	2.74271	-1.10629	-0.688484	0.190213	0.405739	0.61715	-0.345767	1.25884
KO_DMSO_7_Lipid_Neg_2	KO_DMSO	-0.582636	-0.385935	1.34603	1.27664	0.546369	0.166328	0.133059	0.685007	0.334598	1.23295	1.52703	0.407278	1.30345	1.13879	1.0636	0.866038	0.677355	0.544756	1.15305	0.940266	0.791381	-0.701079	-0.880598	-0.462254	-0.992574	-0.868035	-2.3283	-1.04541	0.23286	-0.832904	-0.878776	-0.411836	0.175123	-0.00110969	-1.50355	-0.970444	-1.54759	-0.798932	-0.190804	-0.715004	2.76456	-1.06558	-0.436807	0.110687	0.405739	0.739348	1.45386	1.33355
KO_DMSO_7_Lipid_Neg_3	KO_DMSO	-0.533108	-0.327817	1.10929	1.25525	0.546369	0.150366	0.0712979	0.655391	0.486833	1.19681	1.5087	0.407278	1.30345	1.134	1.1746	0.923938	0.661169	0.618037	1.19997	0.982052	0.740373	-0.762144	-0.832784	-0.532814	-1.02888	-0.849499	-2.14327	-0.431436	0.258898	-0.930121	-0.566767	-0.431183	-0.242424	0.0533912	-1.50355	-1.11364	-1.70385	-1.31686	-0.423352	-0.500481	2.76456	-1.06558	-0.721605	0.263557	0.425415	0.688683	1.37246	1.39773
KO_DMSO_11_Lipid_Neg_1	KO_DMSO	-0.845419	1.15281	1.48141	1.27027	1.08399	1.88784	0.630496	1.53983	1.60095	1.55517	0.917883	0.796741	1.13005	1.08262	0.0283267	0.934198	0.661169	1.12829	0.684082	1.02839	1.08751	-0.182632	-0.950764	-0.897954	-0.797999	-0.906676	0.0140011	-0.379025	-0.951101	-1.05647	-0.311931	-0.613494	0.349741	0.342172	-1.25827	-0.0579036	-0.84986	-0.657781	-0.481181	-1.18846	-1.17508	-1.32898	-1.00543	-1.37299	-0.934511	-1.78645	-0.596554	-0.656189
KO_DMSO_11_Lipid_Neg_2	KO_DMSO	-0.767925	1.11108	1.33463	1.30203	1.09863	1.88069	0.672688	1.55247	1.66103	1.59316	0.957169	0.796741	1.13005	1.08818	-0.00765699	0.934198	0.705081	1.10845	0.694744	1.00502	1.09371	-0.200765	-1.05439	-0.773903	-0.82354	-0.914942	-0.0778504	-0.590303	-1.08284	-0.9864	-0.380645	-0.661982	0.310925	0.310108	-1.44484	0.0388495	-0.868757	-0.291017	-0.726983	-1.26876	-1.0417	-1.35144	-1.00543	-1.91126	-0.934511	-1.41894	-0.725772	-0.578938
KO_DMSO_11_Lipid_Neg_3	KO_DMSO	-0.845419	1.03579	1.48141	1.27027	1.12266	1.91438	0.672688	1.55247	1.98609	1.5633	0.936098	0.746245	1.15658	1.134	-0.0170093	0.95044	0.692216	1.14272	0.665313	0.9658	1.10756	-0.182632	-0.916099	-0.924003	-0.82354	-0.955106	-0.0211	-0.641155	-0.951101	-0.969661	-0.456951	-0.576854	0.233516	0.216551	-1.44484	0.0388495	-0.934072	-1.48126	-0.545556	-1.26876	-1.1118	-1.38845	-1.27086	-1.4108	-0.978393	-1.92017	-0.664198	-0.656189
KO_DMSO_27_Lipid_Neg_1	KO_DMSO	-0.582636	1.20342	1.4398	1.38384	0.648233	0.796351	-0.369143	0.766005	0.612572	0.998321	0.336053	0.0314463	0.524271	0.554196	-0.153389	0.846636	0.437796	0.747917	0.639062	0.928529	0.804584	0.35114	-1.1476	-0.84937	-0.946429	-1.05541	0.47004	-0.928113	-0.589299	-1.01334	4.06105	-0.613494	0.565017	-0.348379	-0.858197	-0.23399	-0.681286	0.109557	-1.14461	-0.767729	-0.941937	-1.01292	-0.658669	-1.8052	-0.784407	-1.30803	-0.0159837	-0.503022
KO_DMSO_27_Lipid_Neg_2	KO_DMSO	-0.090633	1.23418	1.4398	1.4022	0.648233	0.915088	-0.320822	0.776644	0.532657	0.954326	0.169372	0.0314463	0.535468	0.546359	-0.26038	0.821296	0.469762	0.771312	0.679423	0.960373	0.791381	0.372278	-0.785401	-1.07876	-0.853123	-1.15732	0.500267	-0.526992	-0.561601	-1.21634	4.04831	-0.613494	0.274553	-0.348379	-0.858197	-0.177924	-0.670089	0.0604889	-0.982063	-0.636495	-1.01932	-1.58122	-1.24155	-1.51917	-0.838507	-1.11322	-0.0159837	-0.503022
KO_DMSO_27_Lipid_Neg_3	KO_DMSO	-0.148665	1.22146	1.49922	1.32806	0.63815	0.915088	-0.270981	0.809087	0.695908	1.03	0.1817	0.0314463	0.524271	0.484363	-0.191659	0.866038	0.456263	0.764238	0.599323	0.988717	0.834246	0.35114	-0.968395	-1.00616	-0.810832	-1.04027	0.43574	-0.838538	-1.08284	-1.01334	4.04831	-0.770051	0.490559	-0.442632	-0.858197	-0.119867	-0.681286	0.0080354	-1.14461	-1.10719	-1.07855	-1.00569	-0.809444	-0.999521	-0.934511	-1.20111	-0.036235	-0.63778
KO_DMSO_31_Lipid_Neg_1	KO_DMSO	-2.04537	0.665925	0.786744	1.00971	0.0351532	0.65314	-1.14109	0.850443	1.06324	0.977876	-0.16591	-0.127038	0.700374	0.727177	-0.703988	0.977542	0.901027	0.965442	0.731354	0.982052	0.936822	-0.410778	-2.0057	-0.238208	-1.6064	-0.842139	-1.43232	1.8744	-1.08284	-1.44724	-0.715991	-0.516687	-0.547205	1.26518	-1.99533	-0.818474	-1.1159	-1.02015	-0.982063	-2.08182	-1.34065	-1.46105	-1.39746	-1.39284	-0.885293	-1.82566	-0.713762	-0.656189
KO_DMSO_31_Lipid_Neg_2	KO_DMSO	-1.7924	0.682805	0.872085	1.06259	0.102313	0.5466	-1.18234	0.831966	1.03467	0.942335	-0.0808747	-0.161261	0.736721	0.681095	-0.547112	1.01442	0.88531	0.912755	0.734953	1.01614	0.956085	-0.390678	-1.97496	-0.265023	-1.52203	-0.858595	-1.0951	1.93451	-0.951101	-1.39629	-0.515317	-0.613494	-0.627054	1.26518	-1.99533	-0.629609	-1.12201	-0.948173	-0.982063	-1.92046	-1.36345	-1.45289	-1.04554	-1.51917	-0.978393	-1.45358	-0.747715	-1.66425
KO_DMSO_31_Lipid_Neg_3	KO_DMSO	-2.04537	0.704547	0.710061	1.08352	0.0596098	0.743662	-1.07181	0.831966	0.832449	0.977876	-0.230738	-0.161261	0.709119	0.681095	-0.436721	0.943324	0.915389	0.942538	0.734953	0.977231	0.949038	-0.390678	-1.89026	-0.356011	-1.53137	-0.842139	-0.980444	1.91025	-1.08284	-1.3454	-0.566767	-0.534454	-0.143609	1.26518	-1.99533	-0.680679	-1.10779	-0.729036	-0.847449	-2.11533	-1.3121	-1.48434	-1.17878	-1.4108	-1.0323	-1.45358	-0.725772	-1.69007
KO_DMSO_Lipid_Neg_1	KO_DMSO	0.154658	1.34205	1.4398	1.1062	1.25603	1.60921	1.03347	1.27881	1.21031	1.44504	1.4675	0.796741	0.9958	0.914769	0.839773	1.16026	0.88531	1.10064	0.615325	1.02839	1.10756	0.287855	-1.49377	-1.30655	-0.863449	-1.35248	-1.06981	-0.131811	-0.951101	-0.279476	-0.566767	-0.827189	0.696498	-0.617735	-0.661865	0.48945	-0.836657	-0.155272	0.586285	-0.738586	1.0227	-1.20223	-0.236012	-1.20776	-0.706005	-1.82566	-0.567213	-0.273843
KO_DMSO_Lipid_Neg_2	KO_DMSO	0.0311009	1.30932	1.27825	1.13627	1.25603	1.61622	1.03347	1.29024	1.26474	1.45312	1.48588	0.796741	0.98635	0.886534	0.766368	1.18181	0.915389	1.12829	0.684082	0.999661	1.07935	0.287855	-1.42119	-1.22467	-0.863449	-1.53068	-1.00419	-0.148174	-1.08284	-0.435813	-0.515317	-0.827189	0.711806	-0.665858	-0.661865	0.419331	-1.46784	-0.0487617	0.66949	-0.636495	1.09393	-1.13428	0.193816	-1.1222	-0.511118	-1.41894	-0.606421	-0.233776
KO_DMSO_Lipid_Neg_3	KO_DMSO	0.154658	1.36088	1.45079	1.11437	1.27249	1.62954	1.03347	1.27881	1.28695	1.43724	1.31121	0.796741	0.977588	0.964488	0.719406	1.24557	0.88531	1.05368	0.611635	0.982052	1.07935	0.287855	-1.32681	-1.17097	-0.810832	-1.42382	-1.02368	-0.431436	-0.951101	-0.347236	-0.515317	-0.920679	0.8011	-0.665858	-0.661865	0.241181	-0.836657	-0.155272	0.66949	-0.738586	1.22439	-1.18649	-0.209846	-1.15635	-0.784407	-1.70232	-0.567213	-0.467691
KO_OP_4_Lipid_Neg_1	KO_OP	-0.918509	-1.17796	-0.526646	0.475948	-0.370381	-1.63106	0.991956	-1.49151	-2.0258	-1.21661	0.254291	-0.0966724	-0.386771	-0.363398	-0.772854	-0.374801	-0.106699	-0.0361953	0.0447927	-0.579093	-0.421101	-1.39564	0.731411	0.930785	1.10587	1.25626	-0.264552	-0.767145	1.10696	1.04749	-0.0894765	1.11661	-0.740736	0.19345	0.62665	-0.87001	1.49044	-1.10586	0.280371	0.818588	-0.997302	0.786635	-0.407619	0.298931	-1.22087	-0.0356425	1.40504	-1.07043
KO_OP_4_Lipid_Neg_2	KO_OP	-0.845419	-1.47887	-0.106355	0.425707	-0.46971	-1.52846	0.928179	-1.57518	-0.893715	-1.30292	0.229197	-0.0966724	-0.386771	-0.338745	-0.822835	-0.340185	-0.106699	-0.0361953	0.0447927	-0.596131	-0.381936	-1.27891	0.46951	0.883567	1.10587	1.20691	-0.432438	-0.431436	1.11307	1.12241	0.17268	1.0939	0.54919	0.19345	0.62665	-1.01853	1.45982	-0.220458	0.586285	0.639523	-0.941937	1.34009	-0.375062	0.509744	-0.744209	-0.190174	1.40504	-0.967676
KO_OP_4_Lipid_Neg_3	KO_OP	-0.706396	-1.00627	-0.406781	0.607752	-0.418357	-1.76625	0.991956	-1.49151	-0.653736	-0.859231	0.105344	-0.127038	-0.358951	-0.363398	-0.878747	-0.332117	-0.170931	-0.00367232	-0.0444674	-0.503354	-0.549427	-1.23831	0.731411	0.930785	1.12108	1.21527	-0.45216	-0.838538	1.10118	1.00367	-0.234705	1.0939	-0.609251	0.27868	0.62665	-0.87001	1.45045	-0.0998818	0.444015	0.80009	-0.930987	0.894817	-0.182683	0.252111	-0.838507	-0.289191	1.40504	-1.01124
KO_OP_8_Lipid_Neg_1	KO_OP	-1.31817	-0.589841	-0.772742	-0.0718441	-0.838592	-0.636385	0.379684	-1.22368	-0.306415	-0.788228	-0.424745	0.144437	-0.0517855	-0.130616	-0.67463	-0.201027	-0.196403	-0.185356	-0.250711	-0.596131	-0.306002	-1.33077	0.578055	1.33703	0.954643	0.976388	0.177886	0.0985969	1.19053	1.48731	-0.0217804	1.145	0.732868	1.16432	0.875235	-1.68397	1.25366	1.00363	0.745004	1.00972	1.35181	1.17036	2.04844	2.14489	-0.410099	0.723693	0.570445	0.424308
KO_OP_8_Lipid_Neg_2	KO_OP	-1.03776	-2.52611	-0.511181	-0.0156225	-0.804142	-0.947289	0.379684	-1.23829	-0.751307	-0.965586	-0.577086	0.144437	-0.0155706	0.0237845	-0.792843	-0.0537545	-0.170931	-0.19468	-0.0211168	-0.391112	-0.440392	-1.35703	0.909139	1.40321	1.07022	1.01018	0.30273	0.316394	1.21461	1.38851	-0.441341	1.17441	0.388871	1.06135	1.04041	-1.94681	1.24092	0.683172	0.489762	0.834686	1.37296	1.19176	1.8516	2.12229	-0.157173	0.862353	0.570445	0.424308
KO_OP_8_Lipid_Neg_3	KO_OP	-1.15829	-0.720572	-0.805965	0.0617895	-0.869284	-0.573347	0.290211	-1.2592	-0.00897401	-0.811404	-0.434993	0.144437	-0.0440395	-0.0199676	-0.869786	-0.208732	-0.15981	-0.239825	-0.116043	-0.532177	-0.315309	-1.29297	0.731411	1.29638	0.954643	0.95819	0.58031	-0.00650225	1.19053	1.43805	-0.311931	1.11661	0.291768	0.984932	0.62665	-1.98845	1.32197	1.24809	0.964484	0.712298	1.52975	1.17036	2.11818	2.05501	-0.744209	0.654679	0.685122	0.316942
KO_OP_10_Lipid_Neg_1	KO_OP	-0.148665	-1.40145	-1.04444	-0.239239	-0.885731	-1.10217	1.18653	-1.19895	0.0553191	-0.885501	0.296969	-0.243278	-0.32015	-0.157436	-0.653209	-0.356853	-0.614241	-0.511367	-0.703723	-0.493521	-0.525978	-1.05226	0.752848	1.44873	0.777054	0.855463	1.16015	-0.590303	1.14716	1.42337	0.0222314	0.772831	-3.80316	0.648366	0.62665	-1.16098	0.78673	0.150003	0.63312	-0.047909	-0.930987	0.667539	0.0206692	0.823578	-1.35133	-0.27529	-0.356383	-1.27585
KO_OP_10_Lipid_Neg_2	KO_OP	-0.148665	-1.47887	-0.791191	-0.319803	-0.900676	-0.78061	1.28825	-1.18556	-0.306415	-0.87075	0.310024	-0.206209	-0.264546	-0.272783	-0.490292	-0.389976	-0.634754	-0.428742	-0.682017	-0.626562	-0.50402	-1.08791	0.706764	1.44873	0.777054	0.821624	0.950022	-0.148174	1.12819	1.47385	-1.18221	0.743591	0.0586287	0.875425	0.62665	-0.87001	0.795711	0.199859	0.745004	-0.143837	-0.963111	0.684332	-0.0596779	0.845314	-1.22087	-0.203674	-0.433891	-1.24734
KO_OP_10_Lipid_Neg_3	KO_OP	-0.090633	-1.14601	-0.791191	-0.184946	-0.845422	-0.827095	1.23499	-1.18556	-0.233853	-0.736382	0.310024	-0.27236	-0.32629	-0.292847	-0.578756	-0.428486	-0.567733	-0.538919	-0.547949	-0.605227	-0.632808	-1.06804	0.628548	1.42636	0.839037	0.864622	1.05037	-0.202536	1.13201	1.48731	-1.39489	0.694566	-2.36647	0.621702	0.62665	-0.87001	0.813672	0.573693	0.63312	-0.0954913	-0.930987	0.667539	-0.00604496	0.882209	-1.50611	-0.230963	-0.327909	-1.24734
KO_OP_12_Lipid_Neg_1	KO_OP	-0.201244	-1.11695	-1.02694	-0.251265	-0.661805	-0.713244	1.07832	-0.90526	0.439841	-0.685985	0.20699	0.105393	0.0454217	0.103698	-0.860931	-0.112456	-0.196403	-0.0266276	0.0143247	-0.292952	-0.104493	-1.41	0.731411	1.44873	0.854157	0.938844	1.05037	-0.555461	1.19053	1.38851	0.218598	0.869577	-0.547205	1.01301	0.62665	-1.6257	1.16706	0.199859	0.489762	-0.143837	-0.79226	0.203828	0.0683075	0.0300571	-0.934511	-0.0683459	-0.0563611	-1.96305
KO_OP_12_Lipid_Neg_2	KO_OP	-0.0257108	-1.17796	-0.867816	-0.251265	-0.733598	-1.10217	1.18653	-0.88745	0.166347	-0.736382	0.254291	0.105393	0.0454217	-0.0513493	-0.91703	-0.0743857	-0.106699	-0.0361953	-0.0944049	-0.380831	-0.130551	-1.35703	0.601467	1.48464	0.854157	1.01018	1.01514	-1.04541	1.16845	1.41155	-0.104486	0.916224	-0.29618	0.984932	0.62665	-1.24932	1.1216	0.785435	0.834541	-0.047909	-0.703774	0.203828	0.156917	0.155556	-1.22087	0.0541985	-0.105545	-2.10261
KO_OP_12_Lipid_Neg_3	KO_OP	-0.148665	-1.25235	-0.791191	-0.169587	-0.726829	-1.20792	1.18653	-0.88745	-0.574013	-0.845517	0.285303	0.0671798	0.053436	-0.00631149	-0.936672	-0.0598936	-0.07825	-0.174604	-0.0655765	-0.216923	-0.104493	-1.39564	0.628548	1.44873	0.993505	0.976388	0.950022	-0.242693	1.21461	1.37447	-0.152855	0.869577	-3.10557	1.06135	0.62665	-1.43804	1.16706	0.535699	0.489762	-0.00122748	-0.765981	0.104569	0.125733	0.110687	-1.22087	0.0073647	-0.036235	-2.07847
KO_OP_28_Lipid_Neg_1	KO_OP	-1.20489	-0.270752	-0.115825	0.0526499	-0.655432	-0.458991	0.747633	-0.168092	0.653446	-0.213652	1.62513	1.82406	0.0384689	-0.229065	2.02337	0.29009	0.361351	0.504776	0.1831	0.351473	0.332031	-0.96513	-0.307102	0.236361	0.661304	0.289471	0.405134	0.218112	-1.31376	-0.420516	-1.21872	1.7429	0.366849	1.74682	0.875235	0.683928	0.513335	0.573693	1.09419	1.28258	0.556409	0.786635	-0.118943	0.203441	1.75384	-1.05938	0.422626	1.11358
KO_OP_28_Lipid_Neg_2	KO_OP	-1.25898	-0.208014	-0.0330667	-0.156375	-0.594861	-0.430643	0.88114	-0.161478	0.978326	-0.287616	1.62513	1.82406	0.0125831	-0.229065	2.03738	0.297889	0.377709	0.48962	0.294122	0.276217	0.351613	-0.935218	-0.290622	0.236361	0.689928	0.26242	0.665519	-0.164955	-1.31376	-0.475391	-0.172076	1.67474	0.696498	1.88639	0.875235	0.683928	0.530485	0.260338	0.834541	1.35864	0.611113	0.800843	-0.0888687	0.0748272	1.68249	-1.30803	0.506326	1.13254
KO_OP_28_Lipid_Neg_3	KO_OP	-1.31817	-0.221539	-0.167635	-0.0718441	-0.594861	-0.241669	0.88114	-0.161478	1.17789	-0.255903	1.6054	1.82406	0.0454217	-0.25134	2.05503	0.28229	0.39042	0.482142	0.340637	0.276217	0.332031	-0.96513	-0.321235	-0.0183252	0.646148	0.274033	0.43574	-1.04541	-1.31376	-0.35473	0.00799218	1.72094	0.711806	1.77166	0.875235	0.776956	0.530485	0.0080354	0.834541	1.26776	0.556409	0.856164	-0.143901	0.155556	1.73752	-1.27019	0.454523	1.08036
KO_OP_32_Lipid_Neg_1	KO_OP	-0.918509	-0.143645	-0.881355	-0.14451	-0.994137	-0.458991	0.55879	-0.263118	0.107651	-0.226979	1.29181	1.3875	-0.0353953	-0.175002	1.68022	0.362361	0.349201	0.31761	0.153188	0.0743534	0.217181	-1.20915	-0.933384	0.372456	0.132186	0.216651	0.265971	3.37438	-1.31376	-0.522416	-0.0755251	1.35728	-0.961649	1.91369	0.62665	-0.177924	-0.70043	0.627921	0.834541	0.245065	0.246799	0.684332	0.0683075	-0.145497	0.0357476	-1.52878	-1.84806	0.193542
KO_OP_32_Lipid_Neg_2	KO_OP	-0.706396	-0.0543551	-0.852477	-0.156375	-1.04125	-0.304979	0.588315	-0.244257	0.917939	-0.148492	1.31121	1.30762	0.0125831	-0.209583	1.72695	0.362361	0.420492	0.325557	0.205856	0.087213	0.282056	-1.22325	-1.02514	0.317641	0.116016	0.227467	0.338309	3.36205	-1.08284	-0.550234	0.0754667	1.53542	-0.172723	1.93815	0.875235	-0.0126085	-0.706354	0.89596	1.09419	0.305991	0.259133	0.7008	-0.143901	-0.131475	-0.00989491	-1.52878	-1.97421	0.231104
KO_OP_32_Lipid_Neg_3	KO_OP	-0.650708	-0.221539	-0.511181	0.0413069	-1.00181	-0.350535	0.588315	-0.257274	0.917939	-0.213652	1.36296	1.30762	-0.00609919	-0.314706	1.75849	0.327895	0.403783	0.376902	0.234142	0.00192609	0.203915	-1.19397	-0.898249	0.166245	0.14888	0.232149	0.322994	3.33257	-0.561601	-0.579228	-0.251265	1.60679	0.388871	2.02621	0.875235	-0.177924	0.185461	0.785435	1.00473	0.0846838	0.136795	0.718212	-0.375062	-0.131475	0.214054	-1.65786	0.132577	0.214085
QC2_Lipid_Neg	QC	0.424881	0.2288	0.383339	0.227914	0.697238	0.181957	0.417489	0.734773	-0.480507	0.704206	0.593657	0.568412	0.726867	0.546359	0.556166	0.688816	0.661169	0.395881	0.974092	0.814676	0.642032	0.597931	0.491231	0.270027	0.210038	0.338618	0.529897	1.67882	0.753925	0.146028	1.54755	-0.374262	0.0395966	-0.730836	0.62665	0.535384	0.486111	-2.09527	-2.13929	1.02619	-0.64407	0.471029	-1.27086	-0.0038339	0.670182	-0.259929	1.04067	0.582809
QC3_Lipid_Neg	QC	0.277752	0.17767	0.230197	0.113116	0.658216	0.273567	0.290211	0.61328	-0.751307	0.644482	0.486626	0.518572	0.709119	0.484363	0.461154	0.590985	0.619394	0.376902	0.949232	0.746389	0.492514	0.478837	0.628548	0.409518	0.433446	0.41522	-0.621941	1.67325	0.769829	0.21016	1.41108	-0.148133	-0.143609	-0.665858	0.343201	0.241181	0.404046	-1.981	-1.5808	0.818588	-0.367297	0.443342	-0.842656	0.461518	0.640617	-0.259929	0.812749	0.657172
QC4_Lipid_Neg	QC	0.346774	0.136642	0.4753	0.361758	0.67165	0.0122919	0.290211	0.755868	-0.233853	0.671959	0.593657	0.623179	0.68197	0.579166	0.478069	0.646041	0.581719	0.365729	0.949232	0.764139	0.558631	0.478837	0.601467	0.372456	0.175419	0.442526	0.85092	1.72396	0.795736	0.139248	1.17203	-0.191023	0.0586287	-0.496381	0.216279	0.300353	0.470545	-1.87708	-1.70268	0.854743	-0.975697	0.316912	-1.90107	-0.0921889	0.640617	-0.348882	0.993125	0.8384
QC5_Lipid_Neg	QC	1.03161	0.403524	0.280378	0.239834	0.7539	0.227804	0.630496	0.776644	-0.480507	0.754486	0.696565	0.796741	0.775728	0.514728	0.662374	0.741287	0.705081	0.512738	0.989032	0.832094	0.815604	0.732893	0.375634	0.120573	0.210038	0.130473	0.813116	1.6435	0.708568	0.0443736	1.69363	-0.661982	0.366849	-0.959559	0.875235	0.733792	0.591647	-2.09527	-2.49731	1.30346	-0.654497	0.486329	-1.17878	-0.209057	0.786307	-0.203674	1.13341	0.687476
QC6_Lipid_Neg	QC	0.890172	0.208704	0.531809	0.185442	0.780258	0.242005	0.672688	0.787148	-0.893715	0.788936	0.745364	0.746245	0.775728	0.593651	0.609381	0.741287	0.705081	0.455843	0.983184	0.897842	0.721641	0.697731	0.0237679	0.193544	0.210038	0.197536	0.782922	1.66872	0.690891	0.118309	1.73029	-0.841392	-0.206388	-0.959559	1.04041	0.867942	0.566457	-2.59448	-2.25915	1.41605	-0.633915	0.471029	-1.30048	-0.271485	0.850658	-0.230963	1.12273	-0.211847
WT_DMSO_1_Lipid_Neg_1	WT_DMSO	2.04586	-0.208014	0.700553	0.672448	0.729749	0.827577	-1.99567	1.48612	0.978326	1.26721	-0.861487	0.796741	1.51843	1.67028	-0.0996222	1.41532	1.94818	1.59735	1.41558	1.70516	1.68457	-0.251545	0.983754	-0.857623	-0.584116	-0.548724	-0.842289	-0.641155	0.615081	0.263022	-0.0755251	-1.27484	0.0083349	-1.91309	-0.791288	1.18163	-1.93073	-0.0487617	-0.307773	-0.576814	0.173465	-0.602307	-0.209846	0.252111	1.79201	0.950609	1.07136	1.50426
WT_DMSO_1_Lipid_Neg_2	WT_DMSO	2.14225	-0.208014	0.76757	0.70485	0.718917	0.774412	-1.99567	1.46341	0.883573	1.29649	-0.757803	0.746245	1.51843	1.68019	0.0283267	1.34417	1.94818	1.59735	1.37356	1.686	1.68457	-0.346442	0.864419	-0.886764	-0.584116	-0.6004	-0.869416	-0.431436	0.672345	0.301527	0.0497227	-1.17429	-0.261811	-1.91309	-0.858197	1.28039	-1.96977	-0.291017	-0.726983	-0.500481	0.173465	-0.589398	-0.0596779	0.252111	0.442471	1.00683	1.0831	1.52289
WT_DMSO_1_Lipid_Neg_3	WT_DMSO	2.04586	-0.181238	0.740377	0.586181	0.697238	0.755645	-1.99567	1.46341	0.946802	1.26069	-1.00256	0.717327	1.51843	1.67524	-0.0263638	1.41532	1.94818	1.62612	1.3804	1.71327	1.69117	-0.251545	0.93567	-0.886764	-0.616971	-0.517441	-0.842289	-0.838538	0.63216	0.271096	-0.0341262	-1.17429	0.529368	-1.50918	-0.791288	1.13935	-1.77095	0.0604889	-0.423352	-0.663297	0.327653	-0.589398	-0.182683	0.2392	0.389212	0.950609	-0.640116	1.37772
WT_DMSO_5_Lipid_Neg_1	WT_DMSO	-0.249998	-0.121107	-0.00136026	-0.504308	1.06914	0.92395	-0.369143	1.07843	-0.159643	0.885045	-0.179804	0.204487	0.956624	1.25818	0.774902	0.655887	0.813087	1.03427	0.590736	0.774897	0.968324	0.510369	1.36098	-0.295507	-0.328733	-0.182112	-0.795005	-0.325222	0.602328	-0.0733807	-0.137845	-0.681063	-0.242424	-1.007	-1.44484	-1.34114	-0.693872	-0.729036	0.103699	-0.767729	0.259133	-0.740988	-0.209846	-0.028992	0.352049	1.76808	0.0411335	0.113648
WT_DMSO_5_Lipid_Neg_2	WT_DMSO	-0.36664	-0.0959352	-0.207506	-0.46278	1.06914	0.92395	-0.236281	1.09073	0.0553191	0.964315	-0.377601	0.204487	0.9958	1.27972	0.807403	0.655887	0.842149	1.14272	0.622905	0.764139	0.968324	0.541908	1.43585	-0.306875	-0.393962	-0.212163	-0.955991	-0.641155	0.585351	-0.0521014	-0.186606	-0.770051	-1.06521	-1.2311	-1.44484	-1.34114	-1.44318	-0.371861	0.149054	-0.821119	0.692964	-0.750373	-0.0366085	-0.131475	0.335853	1.83593	-0.0958405	0.0379056
WT_DMSO_5_Lipid_Neg_3	WT_DMSO	0.0311009	-0.341562	-0.394287	-0.573981	1.05252	0.966325	-0.270981	1.09073	-0.00897401	0.924034	0.0159282	0.204487	0.977588	1.32048	0.893094	0.688816	0.901027	1.10845	0.564637	0.809696	0.961619	0.625706	1.3081	-0.368125	-0.352475	-0.218677	-0.842289	-0.555461	0.553173	-0.149013	-0.172076	-0.887962	-0.740736	-1.02742	-1.44484	-1.34114	-1.47675	-0.579852	0.237421	-0.846428	0.611113	-0.716641	-0.26196	-0.0549844	1.13242	1.88912	0.012108	0.113648
WT_DMSO_9_Lipid_Neg_1	WT_DMSO	0.662995	1.7327	0.372017	0.0295059	1.80637	1.22907	1.3441	0.972945	0.166347	0.650128	1.17548	0.286262	-0.237242	-0.229065	1.18906	-0.306047	-0.517945	-0.70902	-0.307459	-0.459917	-0.539427	1.46455	-0.832784	-1.0879	-1.14464	-1.23864	-1.40781	-0.0886784	-0.629726	0.11125	0.0632862	-1.12827	1.57717	-0.8859	-0.317143	1.13935	-0.327043	-0.0487617	2.25625	-0.310711	0.777971	-0.70664	0.125733	-0.872493	0.458998	0.301067	-0.82307	-0.121344
WT_DMSO_9_Lipid_Neg_2	WT_DMSO	1.03161	1.74524	0.683474	-0.0613875	1.81873	1.30119	1.3441	0.960263	0.486833	0.591423	1.15962	0.286262	-0.243267	-0.175002	1.18906	-0.290799	-0.579849	-0.944691	-0.422243	-0.522943	-0.514409	1.49953	-0.880598	-1.29818	-1.14464	-1.33432	-1.29161	-0.431436	-0.786641	0.0657156	0.0878997	-1.02531	1.56173	-0.91381	-0.243607	1.18163	-0.305858	-0.220458	2.28591	0.102424	0.83306	-0.846097	0.10153	-0.717574	0.352049	0.227289	-0.769798	0.00217234
WT_DMSO_9_Lipid_Neg_3	WT_DMSO	1.25774	1.72057	0.76757	0.0413069	1.85776	1.26876	1.3441	0.972945	-0.0802911	0.639957	0.957169	0.286262	-0.21479	-0.175002	1.14918	-0.151946	-0.567733	-1.00986	-0.266941	-0.400767	-0.632808	1.49953	-0.736546	-1.03951	-1.08543	-1.19354	-1.36431	-0.379025	-0.729885	0.187719	-0.380645	-1.12827	0.977353	-1.25261	-0.317143	1.28039	-0.310631	0.573693	2.31238	-0.290718	1.90971	-0.728775	-0.209846	-0.805203	0.368048	0.301067	-0.853876	-0.0557683
WT_DMSO_13_Lipid_Neg_1	WT_DMSO	1.3419	1.40305	0.520828	-0.487294	1.7544	1.2186	0.928179	0.443662	-0.233853	0.163082	0.422531	-0.661145	-0.862975	-0.895264	0.766368	-1.06491	-1.25596	-1.24996	-1.99419	-0.948165	-1.00793	1.84106	-0.219995	-1.34905	-0.897315	-1.09604	0.0315083	-0.148174	-1.08284	-2.10627	-0.365421	-1.36683	0.977353	-1.5304	-0.243607	0.959171	-0.282285	-0.155272	-0.145414	-0.797978	-0.28513	-0.781861	0.0683075	-1.0174	-0.180675	-0.463146	-1.09429	-0.967676
WT_DMSO_13_Lipid_Neg_2	WT_DMSO	1.79499	1.36859	0.17947	-0.385642	1.7019	1.15351	0.88114	0.422766	-0.306415	0.168374	0.436008	-0.661145	-0.815046	-0.636258	0.662374	-1.12254	-1.19806	-1.34369	-1.1643	-1.01858	-1.25337	1.84106	-0.350195	-1.35784	-0.843296	-1.12159	0.228753	-0.131811	-0.951101	-2.22708	-0.0755251	-1.36683	1.2359	-1.3234	-0.317143	0.867942	-0.310631	-0.514933	-0.366118	-0.994097	-0.109369	-0.771869	-0.209846	-0.966898	-0.107012	-0.418494	-1.18397	-1.03051
WT_DMSO_13_Lipid_Neg_3	WT_DMSO	1.62649	1.44094	0.758538	-0.504308	1.72787	1.20178	0.88114	0.394192	0.0553191	0.157903	0.347973	-0.699937	-0.826922	-0.846211	0.662374	-1.3224	-1.26447	-1.4628	-2.17924	-1.12789	-1.02899	1.8749	-0.545537	-1.11939	-0.897315	-1.08874	0.405134	-0.379025	-1.31376	-2.3131	-0.603518	-1.27484	1.17993	-1.59409	-0.425448	0.819638	-0.356995	0.260338	-0.366118	-1.13117	-0.0399822	-0.822804	-0.143901	-1.0845	-0.0665455	-0.720841	-1.24614	-1.13921
WT_DMSO_25_Lipid_Neg_1	WT_DMSO	0.812625	1.58275	0.531809	-0.504308	0.833955	0.514397	-0.482632	0.0486912	-0.306415	-0.306066	-0.78187	-1.05198	-1.35871	-1.16141	-0.153389	-1.43419	-1.60351	-1.85228	-0.625231	-0.900121	-1.34207	1.92339	-0.564296	-1.05415	-1.10353	-1.31137	-0.621941	-0.493602	-1.08284	-0.514038	-0.27643	-1.24066	0.679375	-0.315571	-0.317143	0.62962	0.00662249	0.0080354	-0.423352	0.266866	-0.185575	-0.761575	-0.302568	0.288489	0.896243	0.584915	0.132577	0.95146
WT_DMSO_25_Lipid_Neg_2	WT_DMSO	1.25774	1.59016	0.581223	-0.786602	0.880383	0.683576	-0.369143	0.127178	-0.480507	-0.14252	-0.637606	-0.880038	-1.28043	-1.24807	-0.0368135	-1.3543	-1.58795	-2.01359	-0.749908	-0.849285	-1.17909	1.92339	-0.321235	-1.24952	-1.03926	-1.20182	-0.45216	-0.431436	-1.31376	-0.454913	-0.293896	-1.67817	1.2359	-1.45528	-0.165852	0.819638	0.0309197	0.260338	-0.0736517	0.583114	-0.0142694	-0.196748	0.745398	0.474753	1.04008	0.877424	0.214414	0.0195811
WT_DMSO_25_Lipid_Neg_3	WT_DMSO	1.3419	1.56021	0.510424	-0.647935	0.916089	0.579237	-0.296564	0.134367	-0.574013	-0.17525	-0.602362	-0.944738	-1.2354	-1.24807	-0.053978	-1.40115	-1.46277	-1.81301	-0.373462	-0.913562	-1.2368	2.04647	-0.307102	-1.27422	-1.03926	-1.23864	-0.474725	-0.148174	-0.951101	-0.388184	-0.0453265	-1.59304	1.27346	-1.02742	-0.165852	1.00252	0.00662249	0.375026	-0.674673	0.509062	-0.00389834	-0.800893	0.602598	0.452115	0.98958	0.731416	0.249402	0.745396
WT_DMSO_29_Lipid_Neg_1	WT_DMSO	1.70823	1.25818	0.289784	-0.239239	0.536364	0.123722	-1.57359	-0.438732	-0.751307	-0.80109	-1.12496	-2.6225	-1.96543	-1.65687	-1.05889	-1.81966	-1.95924	-2.18603	-1.18994	-1.52102	-1.54716	1.55759	-0.515841	-1.31393	-1.08543	-1.0717	0.228753	0.173321	-0.538969	-0.319418	-0.172076	-1.39617	1.33363	-0.832036	-0.317143	0.62962	-0.14564	-0.371861	-0.423352	0.34745	-0.431922	-0.412376	0.248071	-0.0038339	0.654307	0.205011	0.0830007	0.763704
WT_DMSO_29_Lipid_Neg_2	WT_DMSO	1.79499	1.12564	0.0546453	-0.14451	0.536364	0.0943656	-1.5076	-0.450905	-0.893715	-0.80109	-1.10535	-2.5509	-1.80844	-0.895264	-0.997023	-2.02226	-1.90184	-1.95405	-0.894043	-1.44586	-1.6079	1.55759	-0.515841	-1.14449	-1.18467	-0.946579	0.102615	0.417364	-1.08284	-0.368178	-0.627315	-1.36683	1.21651	-0.730836	-0.317143	0.535384	-0.190466	0.785435	-0.0736517	0.369852	-0.454755	-0.425338	-0.0888687	0.0998845	0.47436	0.205011	-0.00608551	-0.411441
WT_DMSO_29_Lipid_Neg_3	WT_DMSO	1.41211	1.10334	0.362107	-0.196366	0.512489	0.0122919	-1.53268	-0.412646	-1.69732	-0.845517	-1.24527	-2.58637	-1.84037	-0.988273	-1.0823	-2.20097	-1.96852	-2.01359	-1.68344	-1.39859	-1.6079	1.55759	-0.466288	-1.13792	-1.17599	-1.09604	0.228753	0.287171	-0.486568	-0.514038	-0.104486	-1.41212	1.33363	-0.8859	-0.425448	0.363039	-0.151392	0.833017	-0.145414	0.059532	-0.431922	-0.412376	0.0683075	-0.0146632	0.549801	0.250183	-0.0270781	0.657172
WT_OP_2_Lipid_Neg_1	WT_OP	0.59829	-0.877341	-0.613235	-0.539372	-1.47141	-2.02932	-1.5076	-2.29031	-2.0258	-1.86151	-1.62725	-2.43844	-1.79326	-1.90031	-2.05749	-1.95876	-1.4883	-1.2691	-2.81946	-2.02059	-1.8978	-0.236886	1.28447	0.56602	1.54255	1.51082	0.631441	-0.461078	1.08849	0.780574	0.0497227	0.38219	-0.85407	-0.985619	0.62665	-1.80572	1.79198	-0.291017	-0.423352	1.48132	-0.40858	1.72	-0.143901	0.56816	-0.354822	0.892479	1.93772	0.859509
WT_OP_2_Lipid_Neg_2	WT_OP	0.59829	-0.857214	-0.682589	-0.0818352	-1.44339	-2.44673	-1.53268	-2.35076	-1.69732	-2.03535	-1.67606	-2.43844	-1.73131	-1.90031	-2.00339	-1.99498	-1.62647	-1.37156	-0.973951	-1.80949	-2.4965	-0.251545	1.33742	0.590804	1.52083	1.49356	0.716459	-0.526992	1.07917	0.759088	0.0878997	0.487239	0.214944	-0.757796	0.62665	-1.57363	1.81179	-0.514933	0.444015	1.48132	-0.28513	1.64349	-0.236012	0.486907	-0.305355	1.03385	1.9754	0.745396
WT_OP_2_Lipid_Neg_3	WT_OP	0.662995	-0.901305	-0.745778	-0.278501	-1.48314	-1.52846	-1.53268	-2.33839	-1.69732	-2.08386	-1.64017	-2.4764	-1.73131	-1.90031	-1.97619	-1.75967	-1.52365	-1.37156	-2.81946	-1.73872	-1.946	-0.236886	1.05866	0.604963	1.60306	1.51082	0.665519	-0.641155	1.08265	0.730794	0.277867	0.528651	0.529368	-1.27335	0.62665	-1.16098	1.83583	-0.371861	0.050322	1.30346	-0.312571	1.67105	-0.375062	1.33142	-0.511118	0.92073	1.9232	0.671599
WT_OP_6_Lipid_Neg_1	WT_OP	-0.249998	-0.720572	-1.29036	-1.13309	-0.980042	-1.20792	-0.0266742	-0.232456	-1.69732	-0.715284	-1.62725	0.623179	0.105754	0.114732	-0.822835	0.362361	0.619394	0.764238	-0.0878445	0.00999888	0.339154	0.163145	1.43585	0.732499	1.4398	1.21527	1.05037	-0.0247582	1.22753	1.42337	0.0878997	0.411701	-1.22639	-0.371548	0.875235	-0.23399	1.14181	2.3372	-0.0736517	1.39974	0.65213	2.03833	3.1071	2.59259	0.175492	1.62214	-1.19562	1.73866
WT_OP_6_Lipid_Neg_2	WT_OP	-0.201244	-0.815484	-1.07596	-1.07404	-0.953724	-0.74607	-0.0938474	-0.250076	-0.751307	-0.612156	-1.75769	0.680621	0.158876	0.222687	-0.852406	0.381149	0.633084	0.845041	0.0447927	0.0743534	0.399567	0.163145	1.36098	0.74469	1.3763	1.25626	1.1311	-0.0156495	1.21461	1.38851	-0.803075	0.602337	-0.627054	-0.416935	0.875235	0.141708	1.17956	2.36818	0.237421	1.53645	0.882866	2.00668	2.97522	2.53161	-0.00989491	1.65504	-0.895799	1.81142
WT_OP_6_Lipid_Neg_3	WT_OP	-0.36664	-1.00627	-1.06026	-1.10159	-0.953724	-0.54579	-0.0610833	-0.194788	-0.893715	-0.758823	-1.66647	0.746245	0.167176	0.168524	-0.792843	0.415573	0.633084	0.78673	-0.0300156	0.0936269	0.358324	0.195984	1.38758	0.756945	1.50029	1.22405	1.06462	-0.0886784	1.22753	1.43805	-0.0217804	0.487239	0.0245879	-0.496381	0.875235	-0.0126085	1.18844	2.36818	-0.0736517	1.39974	0.941559	2.07311	3.0002	2.62875	0.0138294	1.70745	-1.30752	2.01601
WT_OP_10_Lipid_Neg_1	WT_OP	-0.0257108	-1.17796	-1.78341	-1.02514	-1.14977	-1.10217	0.525514	-0.942088	-0.233853	-0.822111	-0.807805	-0.27236	-0.386771	-0.25134	-1.53928	-0.578698	-0.579849	-0.5807	-0.250711	-0.615951	-0.481118	-0.321722	1.78905	1.6251	1.62791	1.66804	-0.0778504	-0.283577	1.05991	1.15857	-1.03138	1.00336	-0.190114	0.707622	0.875235	0.300353	0.146535	0.199859	-0.145414	-0.797978	0.790635	0.0677568	0.577826	-0.0426943	-1.93153	0.106344	-1.55329	-1.52927
WT_OP_10_Lipid_Neg_2	WT_OP	-0.090633	-1.44238	-1.568	-1.29155	-1.1705	-1.45816	0.48181	-0.947368	-1.24654	-1.00661	-0.769773	-0.27236	-0.452734	-0.394707	-1.75226	-0.588524	-0.634754	-0.767347	-0.457619	-0.540958	-0.440392	-0.297602	1.59483	1.6251	1.56608	1.60918	0.102615	-0.00650225	1.05014	1.14547	-1.03138	0.847513	-0.479989	0.592727	0.875235	0.300353	0.185461	-0.0998818	-0.366118	-0.636495	0.730987	0.0347253	0.577826	-0.028992	-1.93153	0.143427	-1.62609	-1.69007
WT_OP_10_Lipid_Neg_3	WT_OP	-0.0257108	-0.795939	-1.44029	-1.25669	-1.18731	-1.045	0.525514	-0.959975	-0.893715	-1.36975	-0.829309	-0.27236	-0.411413	-0.418608	-1.50495	-0.578698	-0.60471	-0.56591	-0.466395	-0.425672	-0.44914	-0.297602	1.69827	1.64315	1.60306	1.65471	-0.100406	-0.242693	1.04689	1.15857	-0.670417	0.847513	-0.947444	0.621702	0.875235	0.0862029	0.185461	0.260338	-0.0736517	-0.846428	0.996505	0.0347253	0.649084	0.053736	-1.50611	0.143427	-1.64377	-1.61937
WT_OP_14_Lipid_Neg_1	WT_OP	-1.645	-1.40145	-1.50123	-3.12061	-1.1402	-0.368992	-0.173372	-0.495232	-0.233853	-0.80109	-2.10846	0.204487	0.0879999	0.205352	-0.91703	0.2449	0.456263	0.299033	-0.105179	-0.0763447	0.255424	-0.548556	1.3081	1.95771	1.2342	1.4374	-0.0619411	-1.5016	1.16845	1.36023	-0.493771	1.07229	-1.94146	0.804246	1.04041	-0.417131	0.425	1.00363	-0.243962	-0.636495	0.692964	0.76672	1.32415	1.25534	-0.476844	0.862353	-0.713762	-0.121344
WT_OP_14_Lipid_Neg_2	WT_OP	-1.31817	-0.605723	-1.568	-1.79131	-1.01636	-0.603369	-0.204818	-0.445144	0.166347	-0.715284	-1.54818	0.318456	0.133409	0.205352	-1.00722	0.176368	0.420492	0.245215	0.0303472	-0.0479275	0.239701	-0.526974	1.26343	2.02191	1.16563	1.48145	0.0140011	-0.103274	1.17261	1.31101	-0.201314	0.847513	0.0586287	0.875425	0.62665	-0.417131	0.41814	1.28477	-0.0736517	-0.715004	0.717069	0.786635	1.19662	1.23088	-0.616555	0.799001	-2.15337	-0.0773704
WT_OP_14_Lipid_Neg_3	WT_OP	-1.20489	-0.47071	-1.96301	-0.850289	-1.08198	-0.603369	-0.236281	-0.464639	-0.306415	-0.788228	-1.89478	0.286262	0.0977325	0.144049	-0.985656	0.198718	0.456263	0.38608	-0.0608369	-0.138694	0.135791	-0.526974	1.26343	1.86859	1.19966	1.5411	-0.0402085	-0.046205	1.13201	1.32176	-0.0894765	0.916224	-2.72888	0.835943	0.62665	-0.570342	0.360186	0.89596	0.050322	-0.738586	0.996505	0.819159	1.30447	1.21632	-0.978393	0.950609	-0.672976	-0.0773704
WT_OP_26_Lipid_Neg_1	WT_OP	-0.201244	-0.156065	-0.728886	-0.63104	-0.923483	-0.713244	-0.123062	-0.561597	-1.69732	-0.907939	0.0952876	-0.00989797	-1.41706	-1.65687	1.05237	-0.960464	-1.09148	-0.985538	-0.466395	-1.04077	-1.34207	1.00205	-0.350195	-0.306875	0.449049	0.197536	1.70531	-0.325222	-1.5386	-0.414034	-0.0341262	0.847513	-0.446223	0.138962	1.54913	1.68643	0.61742	1.00363	1.00473	1.85355	-0.64407	1.11842	0.500958	-0.0921889	2.32993	0.308468	0.226069	0.356695
WT_OP_26_Lipid_Neg_2	WT_OP	-0.36664	-0.00142923	-1.30908	-1.25669	-0.900676	-0.670243	-0.0938474	-0.584259	-0.893715	-0.80109	0.1817	-0.0532905	-1.45112	-1.90031	1.0636	-1.09096	-1.04065	-1.05292	-0.445289	-1.14793	-1.10346	1.0438	-0.15444	-0.403942	0.401174	0.268877	1.61956	-0.405525	-0.682991	-0.388184	-0.0453265	0.869577	0.473794	0.138962	1.54913	1.52412	0.61742	0.89596	1.13443	1.85355	-0.515004	1.09788	0.223372	-0.145497	2.38896	0.388749	0.214414	0.267305
WT_OP_26_Lipid_Neg_3	WT_OP	-0.431974	-0.156065	-0.759181	-1.13309	-0.937701	-0.54579	-0.0938474	-0.550501	-0.480507	-1.00661	0.0952876	0.105393	-1.42724	-1.48455	1.04058	-0.993948	-1.14573	-0.944691	-0.496708	-1.08052	-1.15862	1.07048	-0.290622	-0.295507	0.433446	0.227467	1.53919	-0.262617	-1.31376	-0.408417	0.0339557	0.772831	0.214944	0.245307	1.54913	1.63151	0.599404	0.89596	1.09419	1.85355	-0.466851	0.667539	0.396601	-0.157765	2.26873	0.308468	0.202924	0.193542
WT_OP_30_Lipid_Neg_1	WT_OP	0.745876	-0.385935	-1.12358	-1.73626	-1.45149	-0.670243	-0.73312	-0.757695	-0.751307	-1.06654	-0.883677	-1.56353	-1.6957	-1.90031	-0.0170093	-1.54844	-1.30525	-0.964306	-1.99419	-1.36146	-1.3962	0.510369	-0.515841	0.0275786	0.351376	0.268877	1.87477	-0.0367152	-1.5386	-0.347236	0.115389	1.02384	1.11959	0.468072	1.23474	1.68643	0.566457	0.945114	1.05265	0.623252	-0.257466	0.894817	0.671527	-0.682829	1.17781	0.143427	-0.036235	-0.0363453
WT_OP_30_Lipid_Neg_2	WT_OP	1.03161	-0.550145	-0.994146	-0.829093	-1.37841	-0.38737	-0.711814	-0.736669	-0.653736	-1.14892	-0.927776	-1.56353	-1.6263	-1.90031	-0.0170093	-1.33303	-1.32006	-0.802818	-1.99419	-1.60415	-1.2368	0.478837	-0.321235	-0.250844	0.33316	0.238628	1.79888	-0.283577	-0.538969	-0.293235	-0.0755251	1.11661	0.0926994	0.679619	1.23474	1.80288	0.549992	1.24809	1.35556	0.409403	-0.338286	0.316912	0.500958	-0.548831	1.25943	0.194113	-0.116692	0.0557483
WT_OP_30_Lipid_Neg_3	WT_OP	0.745876	-0.359162	-1.58872	-2.54254	-1.31173	-0.368992	-0.681325	-0.746693	-0.653736	-0.920617	-1.02475	-1.58997	-1.61801	-1.48455	-0.162938	-1.40115	-1.27362	-1.00986	-1.30855	-1.80949	-1.06625	0.541908	-0.398863	-0.200794	0.351376	0.284892	1.83067	-0.0735159	-1.31376	-0.243503	0.414189	1.11661	0.0245879	0.310108	1.23474	1.80288	0.530485	1.50772	1.13443	0.487454	-0.298948	0.278081	1.10641	-0.696374	1.16732	0.0961151	-0.036235	-0.375352
[truncated: 419 more columns]

## Sheet: Lipid-VIP_only
Samples	Label	Cer 32:1;2O|Cer 18:1;2O/14:0	Cer 34:2;2O|Cer 18:2;2O/16:0	FA 16:0;O	FA 18:0	FA 18:2	TG 48:0|TG 16:0_16:0_16:0	TG 51:1|TG 16:0_17:0_18:1	TG 49:0|TG 16:0_16:0_17:0	TG 46:0|TG 14:0_15:0_17:0
KO_DMSO_3_Lipid_Neg_1	KO_DMSO	-1.2035	-1.26781	-1.23335	-1.3256	-0.548831	-1.89579	-2.67938	-2.21352	-2.4582
KO_DMSO_3_Lipid_Neg_2	KO_DMSO	-1.28566	-1.29595	-1.38314	-1.23747	-0.506618	-1.89579	-2.34138	-2.33439	-2.64471
KO_DMSO_3_Lipid_Neg_3	KO_DMSO	-1.05439	-1.38001	-0.798932	-1.23747	-0.682829	-1.76495	-2.60172	-2.1771	-2.38781
KO_DMSO_7_Lipid_Neg_1	KO_DMSO	-0.736546	-1.02034	-1.38314	-0.663297	0.190213	-1.11856	-1.19893	-0.629423	-1.53622
KO_DMSO_7_Lipid_Neg_2	KO_DMSO	-0.880598	-0.992574	-0.798932	-0.715004	0.110687	-1.41733	-1.07973	-0.467828	-1.6076
KO_DMSO_7_Lipid_Neg_3	KO_DMSO	-0.832784	-1.02888	-1.31686	-0.500481	0.263557	-1.29961	-0.691089	-0.368794	-1.6076
KO_DMSO_11_Lipid_Neg_1	KO_DMSO	-0.950764	-0.797999	-0.657781	-1.18846	-1.37299	-0.97269	-0.691089	-0.30249	-0.810286
KO_DMSO_11_Lipid_Neg_2	KO_DMSO	-1.05439	-0.82354	-0.291017	-1.26876	-1.91126	-1.11856	-1.36392	-0.176195	-0.877652
KO_DMSO_11_Lipid_Neg_3	KO_DMSO	-0.916099	-0.82354	-1.48126	-1.26876	-1.4108	-1.11856	-0.733337	-0.524997	-0.877652
KO_DMSO_27_Lipid_Neg_1	KO_DMSO	-1.1476	-0.946429	0.109557	-0.767729	-1.8052	-0.507112	-1.07973	-0.368794	-0.0642274
KO_DMSO_27_Lipid_Neg_2	KO_DMSO	-0.785401	-0.853123	0.0604889	-0.636495	-1.51917	-0.3236	-1.15786	-0.467828	-0.446115
KO_DMSO_27_Lipid_Neg_3	KO_DMSO	-0.968395	-0.810832	0.0080354	-1.10719	-0.999521	-0.3236	-0.377117	-0.418063	-0.673562
KO_DMSO_31_Lipid_Neg_1	KO_DMSO	-2.0057	-1.6064	-1.02015	-2.08182	-1.39284	-1.89579	-1.03279	-1.49225	-1.16082
KO_DMSO_31_Lipid_Neg_2	KO_DMSO	-1.97496	-1.52203	-0.948173	-1.92046	-1.51917	-1.89579	-0.997578	-1.58089	-1.16082
KO_DMSO_31_Lipid_Neg_3	KO_DMSO	-1.89026	-1.53137	-0.729036	-2.11533	-1.4108	-1.89579	-1.19893	-1.62498	-1.44687
KO_DMSO_Lipid_Neg_1	KO_DMSO	-1.49377	-0.863449	-0.155272	-0.738586	-1.20776	0.514918	-0.080512	0.368216	0.433479
KO_DMSO_Lipid_Neg_2	KO_DMSO	-1.42119	-0.863449	-0.0487617	-0.636495	-1.1222	0.514918	-0.154167	0.163786	0.252522
KO_DMSO_Lipid_Neg_3	KO_DMSO	-1.32681	-0.810832	-0.155272	-0.738586	-1.15635	0.514918	0.155836	0.233559	0.167177
KO_OP_4_Lipid_Neg_1	KO_OP	0.731411	1.10587	-1.10586	0.818588	0.298931	-0.646179	-0.080512	-1.02743	-0.531941
KO_OP_4_Lipid_Neg_2	KO_OP	0.46951	1.10587	-0.220458	0.639523	0.509744	-0.646179	-0.446901	-1.08804	-0.446115
KO_OP_4_Lipid_Neg_3	KO_OP	0.731411	1.12108	-0.0998818	0.80009	0.252111	-0.87199	-0.377117	-1.18987	-0.673562
KO_OP_8_Lipid_Neg_1	KO_OP	0.578055	0.954643	1.00363	1.00972	2.14489	1.3867	1.58583	1.20734	1.18252
KO_OP_8_Lipid_Neg_2	KO_OP	0.909139	1.07022	0.683172	0.834686	2.12229	1.3867	1.34065	1.57734	1.91265
KO_OP_8_Lipid_Neg_3	KO_OP	0.731411	0.954643	1.24809	0.712298	2.05501	1.24406	0.936956	1.20734	1.18252
KO_OP_10_Lipid_Neg_1	KO_OP	0.752848	0.777054	0.150003	-0.047909	0.823578	-0.0212715	-0.196877	-0.970203	0.0799335
KO_OP_10_Lipid_Neg_2	KO_OP	0.706764	0.777054	0.199859	-0.143837	0.845314	-0.0212715	0.221499	-0.524997	-0.221065
KO_OP_10_Lipid_Neg_3	KO_OP	0.628548	0.839037	0.573693	-0.0954913	0.882209	-0.171546	-0.196877	-0.120233	0.000292202
KO_OP_12_Lipid_Neg_1	KO_OP	0.731411	0.854157	0.199859	-0.143837	0.0300571	0.143859	1.15835	0.302124	0.797311
KO_OP_12_Lipid_Neg_2	KO_OP	0.601467	0.854157	0.785435	-0.047909	0.155556	0.317054	0.731242	-0.176195	0.797311
KO_OP_12_Lipid_Neg_3	KO_OP	0.628548	0.993505	0.535699	-0.00122748	0.110687	0.143859	0.936956	0.621213	0.865883
KO_OP_28_Lipid_Neg_1	KO_OP	-0.307102	0.661304	0.573693	1.28258	0.203441	0.143859	-0.446901	0.233559	0.167177
KO_OP_28_Lipid_Neg_2	KO_OP	-0.290622	0.689928	0.260338	1.35864	0.0748272	0.143859	-0.556347	0.103466	0.0799335
KO_OP_28_Lipid_Neg_3	KO_OP	-0.321235	0.646148	0.0080354	1.26776	0.155556	-0.171546	-0.556347	0.103466	0.000292202
WT_DMSO_1_Lipid_Neg_1	WT_DMSO	0.983754	-0.584116	-0.0487617	-0.576814	0.252111	-0.87199	-0.962024	-0.970203	-1.01942
WT_DMSO_1_Lipid_Neg_2	WT_DMSO	0.864419	-0.584116	-0.291017	-0.500481	0.252111	-0.87199	-0.931394	-0.970203	-0.810286
WT_DMSO_1_Lipid_Neg_3	WT_DMSO	0.93567	-0.616971	0.0604889	-0.663297	0.2392	-0.87199	-0.851788	-0.920824	-1.01942
WT_DMSO_5_Lipid_Neg_1	WT_DMSO	1.36098	-0.328733	-0.729036	-0.767729	-0.028992	-0.646179	-0.26833	0.103466	-0.531941
WT_DMSO_5_Lipid_Neg_2	WT_DMSO	1.43585	-0.393962	-0.371861	-0.821119	-0.131475	-0.646179	-0.514922	-0.0157362	-0.673562
WT_DMSO_5_Lipid_Neg_3	WT_DMSO	1.3081	-0.352475	-0.579852	-0.846428	-0.0549844	-0.646179	-0.556347	-0.0157362	-0.29716
WT_DMSO_9_Lipid_Neg_1	WT_DMSO	-0.832784	-1.14464	-0.0487617	-0.310711	-0.872493	0.667171	1.20733	0.727732	1.09636
WT_DMSO_9_Lipid_Neg_2	WT_DMSO	-0.880598	-1.14464	-0.220458	0.102424	-0.717574	0.787167	0.731242	0.783656	1.00591
WT_DMSO_9_Lipid_Neg_3	WT_DMSO	-0.736546	-1.08543	0.573693	-0.290718	-0.805203	1.24406	1.06448	0.553814	1.00591
WT_DMSO_13_Lipid_Neg_1	WT_DMSO	-0.219995	-0.897315	-0.155272	-0.797978	-1.0174	0.901056	0.48748	0.233559	0.797311
WT_DMSO_13_Lipid_Neg_2	WT_DMSO	-0.350195	-0.843296	-0.514933	-0.994097	-0.966898	1.08205	0.400104	0.498582	0.797311
WT_DMSO_13_Lipid_Neg_3	WT_DMSO	-0.545537	-0.897315	0.260338	-1.13117	-1.0845	0.901056	0.687435	0.621213	0.797311
WT_DMSO_25_Lipid_Neg_1	WT_DMSO	-0.564296	-1.10353	0.0080354	0.266866	0.288489	0.787167	2.69531	1.14873	1.25786
WT_DMSO_25_Lipid_Neg_2	WT_DMSO	-0.321235	-1.03926	0.260338	0.583114	0.474753	1.65478	1.49995	1.57734	1.64705
WT_DMSO_25_Lipid_Neg_3	WT_DMSO	-0.307102	-1.03926	0.375026	0.509062	0.452115	1.65478	1.25041	1.26906	1.39816
WT_DMSO_29_Lipid_Neg_1	WT_DMSO	-0.515841	-1.08543	-0.371861	0.34745	-0.0038339	1.08205	1.20733	1.14873	1.25786
WT_DMSO_29_Lipid_Neg_2	WT_DMSO	-0.515841	-1.18467	0.785435	0.369852	0.0998845	1.24406	1.20733	1.34171	1.18252
WT_DMSO_29_Lipid_Neg_3	WT_DMSO	-0.466288	-1.17599	0.833017	0.059532	-0.0146632	0.901056	1.25041	1.09276	1.56839
WT_OP_2_Lipid_Neg_1	WT_OP	1.28447	1.54255	-0.291017	1.48132	0.56816	0.317054	-0.0432956	-0.467828	-0.378473
WT_OP_2_Lipid_Neg_2	WT_OP	1.33742	1.52083	-0.514933	1.48132	0.486907	0.427728	-0.299597	-0.467828	-0.221065
WT_OP_2_Lipid_Neg_3	WT_OP	1.05866	1.60306	-0.371861	1.30346	1.33142	0.427728	-0.154167	-0.418063	-0.221065
WT_OP_6_Lipid_Neg_1	WT_OP	1.43585	1.4398	2.3372	1.39974	2.59259	1.3867	1.58583	0.956489	1.4785
WT_OP_6_Lipid_Neg_2	WT_OP	1.36098	1.3763	2.36818	1.53645	2.53161	1.50818	1.4209	1.20734	1.39816
WT_OP_6_Lipid_Neg_3	WT_OP	1.38758	1.50029	2.36818	1.39974	2.62875	1.3867	1.01935	0.956489	0.865883
WT_OP_10_Lipid_Neg_1	WT_OP	1.78905	1.62791	0.199859	-0.797978	-0.0426943	-0.3236	-0.556347	-0.565468	-0.810286
WT_OP_10_Lipid_Neg_2	WT_OP	1.59483	1.56608	-0.0998818	-0.636495	-0.028992	-0.0212715	0.266391	-0.565468	-0.597652
WT_OP_10_Lipid_Neg_3	WT_OP	1.69827	1.60306	0.260338	-0.846428	0.053736	-0.507112	-0.413613	-0.920824	-1.09449
WT_OP_14_Lipid_Neg_1	WT_OP	1.3081	1.2342	1.00363	-0.636495	1.25534	-0.507112	-0.377117	-0.418063	0.000292202
WT_OP_14_Lipid_Neg_2	WT_OP	1.26343	1.16563	1.28477	-0.715004	1.23088	-0.507112	-0.26833	-0.683193	0.000292202
WT_OP_14_Lipid_Neg_3	WT_OP	1.26343	1.19966	0.89596	-0.738586	1.21632	-0.646179	-0.234795	-0.368794	0.252522

## Sheet: VIP ranked
		Comp. 1						Samples	KO_DMSO_3_Lipid_Neg_1	KO_DMSO_3_Lipid_Neg_2	KO_DMSO_3_Lipid_Neg_3	KO_DMSO_7_Lipid_Neg_1	KO_DMSO_7_Lipid_Neg_2	KO_DMSO_7_Lipid_Neg_3	KO_DMSO_11_Lipid_Neg_1	KO_DMSO_11_Lipid_Neg_2	KO_DMSO_11_Lipid_Neg_3	KO_DMSO_27_Lipid_Neg_1	KO_DMSO_27_Lipid_Neg_2	KO_DMSO_27_Lipid_Neg_3	KO_DMSO_31_Lipid_Neg_1	KO_DMSO_31_Lipid_Neg_2	KO_DMSO_31_Lipid_Neg_3	KO_DMSO_Lipid_Neg_1	KO_DMSO_Lipid_Neg_2	KO_DMSO_Lipid_Neg_3	KO_OP_4_Lipid_Neg_1	KO_OP_4_Lipid_Neg_2	KO_OP_4_Lipid_Neg_3	KO_OP_8_Lipid_Neg_1	KO_OP_8_Lipid_Neg_2	KO_OP_8_Lipid_Neg_3	KO_OP_10_Lipid_Neg_1	KO_OP_10_Lipid_Neg_2	KO_OP_10_Lipid_Neg_3	KO_OP_12_Lipid_Neg_1	KO_OP_12_Lipid_Neg_2	KO_OP_12_Lipid_Neg_3	KO_OP_28_Lipid_Neg_1	KO_OP_28_Lipid_Neg_2	KO_OP_28_Lipid_Neg_3	KO_OP_32_Lipid_Neg_1	KO_OP_32_Lipid_Neg_2	KO_OP_32_Lipid_Neg_3	QC2_Lipid_Neg	QC3_Lipid_Neg	QC4_Lipid_Neg	QC5_Lipid_Neg	QC6_Lipid_Neg
PG 38:4|PG 18:1_20:3	1	2.2982						Label	KO_DMSO	KO_DMSO	KO_DMSO	KO_DMSO	KO_DMSO	KO_DMSO	KO_DMSO	KO_DMSO	KO_DMSO	KO_DMSO	KO_DMSO	KO_DMSO	KO_DMSO	KO_DMSO	KO_DMSO	KO_DMSO	KO_DMSO	KO_DMSO	KO_OP	KO_OP	KO_OP	KO_OP	KO_OP	KO_OP	KO_OP	KO_OP	KO_OP	KO_OP	KO_OP	KO_OP	KO_OP	KO_OP	KO_OP	KO_OP	KO_OP	KO_OP	QC	QC	QC	QC	QC
PC 35:4|PC 15:0_20:4	2	2.1289					153	beta-Nicotinamide adenine dinucleotide	0.102692	0.102692	0.154658	-0.533108	-0.582636	-0.533108	-0.845419	-0.767925	-0.845419	-0.582636	-0.090633	-0.148665	-2.04537	-1.7924	-2.04537	0.154658	0.0311009	0.154658	-0.918509	-0.845419	-0.706396	-1.31817	-1.03776	-1.15829	-0.148665	-0.148665	-0.090633	-0.201244	-0.0257108	-0.148665	-1.20489	-1.25898	-1.31817	-0.918509	-0.706396	-0.650708	0.424881	0.277752	0.346774	1.03161	0.890172
PC O-32:2	3	2.126					#N/A	BMP 38:7|BMP 16:1_22:6	-0.232844	-0.311455	-0.341562	-0.181238	-0.385935	-0.327817	1.15281	1.11108	1.03579	1.20342	1.23418	1.22146	0.665925	0.682805	0.704547	1.34205	1.30932	1.36088	-1.17796	-1.47887	-1.00627	-0.589841	-2.52611	-0.720572	-1.40145	-1.47887	-1.14601	-1.11695	-1.17796	-1.25235	-0.270752	-0.208014	-0.221539	-0.143645	-0.0543551	-0.221539	0.2288	0.17767	0.136642	0.403524	0.208704
BMP 44:10|BMP 22:4_22:6	4	2.1173					46	BMP 40:8|BMP 18:2_22:6	1.53828	1.60927	1.63961	1.22494	1.34603	1.10929	1.48141	1.33463	1.48141	1.4398	1.4398	1.49922	0.786744	0.872085	0.710061	1.4398	1.27825	1.45079	-0.526646	-0.106355	-0.406781	-0.772742	-0.511181	-0.805965	-1.04444	-0.791191	-0.791191	-1.02694	-0.867816	-0.791191	-0.115825	-0.0330667	-0.167635	-0.881355	-0.852477	-0.511181	0.383339	0.230197	0.4753	0.280378	0.531809
PC O-39:5;2O|PC O-22:4_17:1;2O	5	2.0915					4	BMP 44:10|BMP 22:4_22:6	2.00548	2.10046	2.02086	1.24854	1.27664	1.25525	1.27027	1.30203	1.27027	1.38384	1.4022	1.32806	1.00971	1.06259	1.08352	1.1062	1.13627	1.11437	0.475948	0.425707	0.607752	-0.0718441	-0.0156225	0.0617895	-0.239239	-0.319803	-0.184946	-0.251265	-0.251265	-0.169587	0.0526499	-0.156375	-0.0718441	-0.14451	-0.156375	0.0413069	0.227914	0.113116	0.361758	0.239834	0.185442
PE 40:8|PE 18:2_22:6	6	2.0626					#N/A	CAR 14:0	-0.13039	-0.0982615	-0.0829948	0.558655	0.546369	0.546369	1.08399	1.09863	1.12266	0.648233	0.648233	0.63815	0.0351532	0.102313	0.0596098	1.25603	1.25603	1.27249	-0.370381	-0.46971	-0.418357	-0.838592	-0.804142	-0.869284	-0.885731	-0.900676	-0.845422	-0.661805	-0.733598	-0.726829	-0.655432	-0.594861	-0.594861	-0.994137	-1.04125	-1.00181	0.697238	0.658216	0.67165	0.7539	0.780258
SM 32:1;2O|SM 18:1;2O/14:0	7	2.0485					#N/A	CAR 14:1	0.393454	0.379983	0.44382	-0.0287235	0.166328	0.150366	1.88784	1.88069	1.91438	0.796351	0.915088	0.915088	0.65314	0.5466	0.743662	1.60921	1.61622	1.62954	-1.63106	-1.52846	-1.76625	-0.636385	-0.947289	-0.573347	-1.10217	-0.78061	-0.827095	-0.713244	-1.10217	-1.20792	-0.458991	-0.430643	-0.241669	-0.458991	-0.304979	-0.350535	0.181957	0.273567	0.0122919	0.227804	0.242005
PC 33:1	8	1.9959					#N/A	CAR 16:0	-2.14726	-2.18686	-2.18686	0.103335	0.133059	0.0712979	0.630496	0.672688	0.672688	-0.369143	-0.320822	-0.270981	-1.14109	-1.18234	-1.07181	1.03347	1.03347	1.03347	0.991956	0.928179	0.991956	0.379684	0.379684	0.290211	1.18653	1.28825	1.23499	1.07832	1.18653	1.18653	0.747633	0.88114	0.88114	0.55879	0.588315	0.588315	0.417489	0.290211	0.290211	0.630496	0.672688
PG 40:5|PG 18:1_22:4	9	1.9878					#N/A	CAR 16:1	0.583451	0.604693	0.564779	0.666602	0.685007	0.655391	1.53983	1.55247	1.55247	0.766005	0.776644	0.809087	0.850443	0.831966	0.831966	1.27881	1.29024	1.27881	-1.49151	-1.57518	-1.49151	-1.22368	-1.23829	-1.2592	-1.19895	-1.18556	-1.18556	-0.90526	-0.88745	-0.88745	-0.168092	-0.161478	-0.161478	-0.263118	-0.244257	-0.257274	0.734773	0.61328	0.755868	0.776644	0.787148
SM 34:1;3O	10	1.9844					22	CAR 16:3	2.08404	2.18897	2.25186	0.612572	0.334598	0.486833	1.60095	1.66103	1.98609	0.612572	0.532657	0.695908	1.06324	1.03467	0.832449	1.21031	1.26474	1.28695	-2.0258	-0.893715	-0.653736	-0.306415	-0.751307	-0.00897401	0.0553191	-0.306415	-0.233853	0.439841	0.166347	-0.574013	0.653446	0.978326	1.17789	0.107651	0.917939	0.917939	-0.480507	-0.751307	-0.233853	-0.480507	-0.893715
PC 33:0|PC 16:0_17:0	11	1.9732					87	CAR 17:1	1.15379	1.12083	1.1588	1.22045	1.23295	1.19681	1.55517	1.59316	1.5633	0.998321	0.954326	1.03	0.977876	0.942335	0.977876	1.44504	1.45312	1.43724	-1.21661	-1.30292	-0.859231	-0.788228	-0.965586	-0.811404	-0.885501	-0.87075	-0.736382	-0.685985	-0.736382	-0.845517	-0.213652	-0.287616	-0.255903	-0.226979	-0.148492	-0.213652	0.704206	0.644482	0.671959	0.754486	0.788936
PG 42:10|PG 20:4_22:6	12	1.9611					23	CAR 18:0	-0.0128545	0.0159282	0.0159282	1.48588	1.52703	1.5087	0.917883	0.957169	0.936098	0.336053	0.169372	0.1817	-0.16591	-0.0808747	-0.230738	1.4675	1.48588	1.31121	0.254291	0.229197	0.105344	-0.424745	-0.577086	-0.434993	0.296969	0.310024	0.310024	0.20699	0.254291	0.285303	1.62513	1.62513	1.6054	1.29181	1.31121	1.36296	0.593657	0.486626	0.593657	0.696565	0.745364
PG 44:11|PG 22:5_22:6	13	1.9607					158	CAR 18:1	0.252864	0.318456	0.286262	0.468142	0.407278	0.407278	0.796741	0.796741	0.746245	0.0314463	0.0314463	0.0314463	-0.127038	-0.161261	-0.161261	0.796741	0.796741	0.796741	-0.0966724	-0.0966724	-0.127038	0.144437	0.144437	0.144437	-0.243278	-0.206209	-0.27236	0.105393	0.105393	0.0671798	1.82406	1.82406	1.82406	1.3875	1.30762	1.30762	0.568412	0.518572	0.623179	0.796741	0.746245
PC O-32:2|PC O-16:1_16:1	14	1.884					57	CAR 18:2	1.49231	1.467	1.49231	1.30345	1.30345	1.30345	1.13005	1.13005	1.15658	0.524271	0.535468	0.524271	0.700374	0.736721	0.709119	0.9958	0.98635	0.977588	-0.386771	-0.386771	-0.358951	-0.0517855	-0.0155706	-0.0440395	-0.32015	-0.264546	-0.32629	0.0454217	0.0454217	0.053436	0.0384689	0.0125831	0.0454217	-0.0353953	0.0125831	-0.00609919	0.726867	0.709119	0.68197	0.775728	0.775728
LPC 16:2	15	1.8673					82	CAR 18:3	1.59789	1.54155	1.57122	1.134	1.13879	1.134	1.08262	1.08818	1.134	0.554196	0.546359	0.484363	0.727177	0.681095	0.681095	0.914769	0.886534	0.964488	-0.363398	-0.338745	-0.363398	-0.130616	0.0237845	-0.0199676	-0.157436	-0.272783	-0.292847	0.103698	-0.0513493	-0.00631149	-0.229065	-0.229065	-0.25134	-0.175002	-0.209583	-0.314706	0.546359	0.484363	0.579166	0.514728	0.593651
LPC 22:5	16	1.8276					#N/A	CAR 20:1	0.142867	0.173189	0.173189	1.0748	1.0636	1.1746	0.0283267	-0.00765699	-0.0170093	-0.153389	-0.26038	-0.191659	-0.703988	-0.547112	-0.436721	0.839773	0.766368	0.719406	-0.772854	-0.822835	-0.878747	-0.67463	-0.792843	-0.869786	-0.653209	-0.490292	-0.578756	-0.860931	-0.91703	-0.936672	2.02337	2.03738	2.05503	1.68022	1.72695	1.75849	0.556166	0.461154	0.478069	0.662374	0.609381
SM 32:1;2O|SM 16:1;2O/16:0	17	1.8209					53	CAR 20:3	1.43802	1.48937	1.47567	0.856607	0.866038	0.923938	0.934198	0.934198	0.95044	0.846636	0.821296	0.866038	0.977542	1.01442	0.943324	1.16026	1.18181	1.24557	-0.374801	-0.340185	-0.332117	-0.201027	-0.0537545	-0.208732	-0.356853	-0.389976	-0.428486	-0.112456	-0.0743857	-0.0598936	0.29009	0.297889	0.28229	0.362361	0.362361	0.327895	0.688816	0.590985	0.646041	0.741287	0.741287
LPC 22:4	18	1.7924					114	CAR 20:4	1.4717	1.50925	1.61029	0.677355	0.677355	0.661169	0.661169	0.705081	0.692216	0.437796	0.469762	0.456263	0.901027	0.88531	0.915389	0.88531	0.915389	0.88531	-0.106699	-0.106699	-0.170931	-0.196403	-0.170931	-0.15981	-0.614241	-0.634754	-0.567733	-0.196403	-0.106699	-0.07825	0.361351	0.377709	0.39042	0.349201	0.420492	0.403783	0.661169	0.619394	0.581719	0.705081	0.705081
PE 32:0|PE 16:0_16:0	19	1.7894					103	CAR 20:5	1.03985	1.03985	1.02109	0.585135	0.544756	0.618037	1.12829	1.10845	1.14272	0.747917	0.771312	0.764238	0.965442	0.912755	0.942538	1.10064	1.12829	1.05368	-0.0361953	-0.0361953	-0.00367232	-0.185356	-0.19468	-0.239825	-0.511367	-0.428742	-0.538919	-0.0266276	-0.0361953	-0.174604	0.504776	0.48962	0.482142	0.31761	0.325557	0.376902	0.395881	0.376902	0.365729	0.512738	0.455843
LPG 16:0	20	1.7604					68	CAR 22:4	1.70571	1.71182	1.71979	1.20592	1.15305	1.19997	0.684082	0.694744	0.665313	0.639062	0.679423	0.599323	0.731354	0.734953	0.734953	0.615325	0.684082	0.611635	0.0447927	0.0447927	-0.0444674	-0.250711	-0.0211168	-0.116043	-0.703723	-0.682017	-0.547949	0.0143247	-0.0944049	-0.0655765	0.1831	0.294122	0.340637	0.153188	0.205856	0.234142	0.974092	0.949232	0.949232	0.989032	0.983184
LPC 22:6	21	1.7542					58	CAR 22:5	1.75032	1.75032	1.74073	0.999661	0.940266	0.982052	1.02839	1.00502	0.9658	0.928529	0.960373	0.988717	0.982052	1.01614	0.977231	1.02839	0.999661	0.982052	-0.579093	-0.596131	-0.503354	-0.596131	-0.391112	-0.532177	-0.493521	-0.626562	-0.605227	-0.292952	-0.380831	-0.216923	0.351473	0.276217	0.276217	0.0743534	0.087213	0.00192609	0.814676	0.746389	0.764139	0.832094	0.897842
CAR 16:3	22	1.7425					79	CAR 22:6	1.35584	1.39915	1.39915	0.779815	0.791381	0.740373	1.08751	1.09371	1.10756	0.804584	0.791381	0.834246	0.936822	0.956085	0.949038	1.10756	1.07935	1.07935	-0.421101	-0.381936	-0.549427	-0.306002	-0.440392	-0.315309	-0.525978	-0.50402	-0.632808	-0.104493	-0.130551	-0.104493	0.332031	0.351613	0.332031	0.217181	0.282056	0.203915	0.642032	0.492514	0.558631	0.815604	0.721641
CAR 18:0	23	1.7412					129	Cer 29:5;2O|Cer 12:2;2O/17:3	-0.877699	-0.863129	-0.84477	-0.701079	-0.701079	-0.762144	-0.182632	-0.200765	-0.182632	0.35114	0.372278	0.35114	-0.410778	-0.390678	-0.390678	0.287855	0.287855	0.287855	-1.39564	-1.27891	-1.23831	-1.33077	-1.35703	-1.29297	-1.05226	-1.08791	-1.06804	-1.41	-1.35703	-1.39564	-0.96513	-0.935218	-0.96513	-1.20915	-1.22325	-1.19397	0.597931	0.478837	0.478837	0.732893	0.697731
SM 36:2;2O|SM 18:1;2O/18:1	24	1.7322					60	Cer 32:1;2O|Cer 18:1;2O/14:0	-1.2035	-1.28566	-1.05439	-0.736546	-0.880598	-0.832784	-0.950764	-1.05439	-0.916099	-1.1476	-0.785401	-0.968395	-2.0057	-1.97496	-1.89026	-1.49377	-1.42119	-1.32681	0.731411	0.46951	0.731411	0.578055	0.909139	0.731411	0.752848	0.706764	0.628548	0.731411	0.601467	0.628548	-0.307102	-0.290622	-0.321235	-0.933384	-1.02514	-0.898249	0.491231	0.628548	0.601467	0.375634	0.0237679
PC 42:8|PC 20:4_22:4	25	1.7313					#N/A	Cer 34:1;2O|Cer 18:1;2O/16:0	-0.628678	-0.652323	-0.708118	-0.368125	-0.462254	-0.532814	-0.897954	-0.773903	-0.924003	-0.84937	-1.07876	-1.00616	-0.238208	-0.265023	-0.356011	-1.30655	-1.22467	-1.17097	0.930785	0.883567	0.930785	1.33703	1.40321	1.29638	1.44873	1.44873	1.42636	1.44873	1.48464	1.44873	0.236361	0.236361	-0.0183252	0.372456	0.317641	0.166245	0.270027	0.409518	0.372456	0.120573	0.193544
PG 40:8|PG 18:2_22:6	26	1.7111					170	Cer 34:2;2O|Cer 18:2;2O/16:0	-1.26781	-1.29595	-1.38001	-1.02034	-0.992574	-1.02888	-0.797999	-0.82354	-0.82354	-0.946429	-0.853123	-0.810832	-1.6064	-1.52203	-1.53137	-0.863449	-0.863449	-0.810832	1.10587	1.10587	1.12108	0.954643	1.07022	0.954643	0.777054	0.777054	0.839037	0.854157	0.854157	0.993505	0.661304	0.689928	0.646148	0.132186	0.116016	0.14888	0.210038	0.433446	0.175419	0.210038	0.210038
PE 42:10|PE 20:4_22:6	27	1.7024					#N/A	Cer 36:2;2O|Cer 18:1;2O/18:1	-0.849499	-0.826	-0.807975	-0.906676	-0.868035	-0.849499	-0.906676	-0.914942	-0.955106	-1.05541	-1.15732	-1.04027	-0.842139	-0.858595	-0.842139	-1.35248	-1.53068	-1.42382	1.25626	1.20691	1.21527	0.976388	1.01018	0.95819	0.855463	0.821624	0.864622	0.938844	1.01018	0.976388	0.289471	0.26242	0.274033	0.216651	0.227467	0.232149	0.338618	0.41522	0.442526	0.130473	0.197536
PC 35:3;O|PC 18:1_17:2;O	28	1.6798					177	CL 80:1|CL 18:0_18:0_26:0_18:1	-1.7259	-1.57114	-1.45462	-2.29853	-2.3283	-2.14327	0.0140011	-0.0778504	-0.0211	0.47004	0.500267	0.43574	-1.43232	-1.0951	-0.980444	-1.06981	-1.00419	-1.02368	-0.264552	-0.432438	-0.45216	0.177886	0.30273	0.58031	1.16015	0.950022	1.05037	1.05037	1.01514	0.950022	0.405134	0.665519	0.43574	0.265971	0.338309	0.322994	0.529897	-0.621941	0.85092	0.813116	0.782922
LPC 17:0	29	1.6757					#N/A	DG 23:1	-0.555461	-0.405525	-0.708158	-0.493602	-1.04541	-0.431436	-0.379025	-0.590303	-0.641155	-0.928113	-0.526992	-0.838538	1.8744	1.93451	1.91025	-0.131811	-0.148174	-0.431436	-0.767145	-0.431436	-0.838538	0.0985969	0.316394	-0.00650225	-0.590303	-0.148174	-0.202536	-0.555461	-1.04541	-0.242693	0.218112	-0.164955	-1.04541	3.37438	3.36205	3.33257	1.67882	1.67325	1.72396	1.6435	1.66872
PC O-32:1|PC O-16:0_16:1	30	1.6681					#N/A	DG 24:0	0.178193	0.142762	0.224028	0.23286	0.23286	0.258898	-0.951101	-1.08284	-0.951101	-0.589299	-0.561601	-1.08284	-1.08284	-0.951101	-1.08284	-0.951101	-1.08284	-0.951101	1.10696	1.11307	1.10118	1.19053	1.21461	1.19053	1.14716	1.12819	1.13201	1.19053	1.16845	1.21461	-1.31376	-1.31376	-1.31376	-1.31376	-1.08284	-0.561601	0.753925	0.769829	0.795736	0.708568	0.690891
PC 29:0	31	1.6658					#N/A	DG 26:1	-1.08681	-1.14622	-1.00325	-0.897775	-0.832904	-0.930121	-1.05647	-0.9864	-0.969661	-1.01334	-1.21634	-1.01334	-1.44724	-1.39629	-1.3454	-0.279476	-0.435813	-0.347236	1.04749	1.12241	1.00367	1.48731	1.38851	1.43805	1.42337	1.47385	1.48731	1.38851	1.41155	1.37447	-0.420516	-0.475391	-0.35473	-0.522416	-0.550234	-0.579228	0.146028	0.21016	0.139248	0.0443736	0.118309
PC O-36:2|PC O-18:1_18:1	32	1.6648					#N/A	DG 27:1	-0.473866	-0.201314	-0.848813	-0.262867	-0.878776	-0.566767	-0.311931	-0.380645	-0.456951	4.06105	4.04831	4.04831	-0.715991	-0.515317	-0.566767	-0.566767	-0.515317	-0.515317	-0.0894765	0.17268	-0.234705	-0.0217804	-0.441341	-0.311931	0.0222314	-1.18221	-1.39489	0.218598	-0.104486	-0.152855	-1.21872	-0.172076	0.00799218	-0.0755251	0.0754667	-0.251265	1.54755	1.41108	1.17203	1.69363	1.73029
PI O-38:5|PI O-18:1_20:4	33	1.6625					#N/A	DG 45:6	-0.648355	-0.681063	-0.633225	-0.374262	-0.411836	-0.431183	-0.613494	-0.661982	-0.576854	-0.613494	-0.613494	-0.770051	-0.516687	-0.613494	-0.534454	-0.827189	-0.827189	-0.920679	1.11661	1.0939	1.0939	1.145	1.17441	1.11661	0.772831	0.743591	0.694566	0.869577	0.916224	0.869577	1.7429	1.67474	1.72094	1.35728	1.53542	1.60679	-0.374262	-0.148133	-0.191023	-0.661982	-0.841392
PI 37:4|PI 17:0_20:4	34	1.6591					#N/A	DG 47:9	-0.496555	-0.400425	-0.261811	0.291768	0.175123	-0.242424	0.349741	0.310925	0.233516	0.565017	0.274553	0.490559	-0.547205	-0.627054	-0.143609	0.696498	0.711806	0.8011	-0.740736	0.54919	-0.609251	0.732868	0.388871	0.291768	-3.80316	0.0586287	-2.36647	-0.547205	-0.29618	-3.10557	0.366849	0.696498	0.711806	-0.961649	-0.172723	0.388871	0.0395966	-0.143609	0.0586287	0.366849	-0.206388
SM 34:2;2O|SM 18:2;2O/16:0	35	1.6588					#N/A	DG 48:11	0.387906	0.36495	0.245307	0.0533912	-0.00110969	0.0533912	0.342172	0.310108	0.216551	-0.348379	-0.348379	-0.442632	1.26518	1.26518	1.26518	-0.617735	-0.665858	-0.665858	0.19345	0.19345	0.27868	1.16432	1.06135	0.984932	0.648366	0.875425	0.621702	1.01301	0.984932	1.06135	1.74682	1.88639	1.77166	1.91369	1.93815	2.02621	-0.730836	-0.665858	-0.496381	-0.959559	-0.959559
PC 42:10|PC 20:4_22:6	36	1.6538					109	Dioctyl phthalate (also known as the production of plastic)	-1.50355	-1.50355	-1.50355	-1.50355	-1.50355	-1.50355	-1.25827	-1.44484	-1.44484	-0.858197	-0.858197	-0.858197	-1.99533	-1.99533	-1.99533	-0.661865	-0.661865	-0.661865	0.62665	0.62665	0.62665	0.875235	1.04041	0.62665	0.62665	0.62665	0.62665	0.62665	0.62665	0.62665	0.875235	0.875235	0.875235	0.62665	0.875235	0.875235	0.62665	0.343201	0.216279	0.875235	1.04041
PC O-32:1	37	1.6535					#N/A	Elaidylphosphocholine	0.363039	0.419331	0.419331	-1.06723	-0.970444	-1.11364	-0.0579036	0.0388495	0.0388495	-0.23399	-0.177924	-0.119867	-0.818474	-0.629609	-0.680679	0.48945	0.419331	0.241181	-0.87001	-1.01853	-0.87001	-1.68397	-1.94681	-1.98845	-1.16098	-0.87001	-0.87001	-1.6257	-1.24932	-1.43804	0.683928	0.683928	0.776956	-0.177924	-0.0126085	-0.177924	0.535384	0.241181	0.300353	0.733792	0.867942
PC 40:5|PC 18:0_22:5	38	1.649					#N/A	FA 16:0	-1.1159	-1.12975	-1.12975	-1.67118	-1.54759	-1.70385	-0.84986	-0.868757	-0.934072	-0.681286	-0.670089	-0.681286	-1.1159	-1.12201	-1.10779	-0.836657	-1.46784	-0.836657	1.49044	1.45982	1.45045	1.25366	1.24092	1.32197	0.78673	0.795711	0.813672	1.16706	1.1216	1.16706	0.513335	0.530485	0.530485	-0.70043	-0.706354	0.185461	0.486111	0.404046	0.470545	0.591647	0.566457
SM 36:1;2O|SM 18:1;2O/18:0	39	1.646					167	FA 16:0;O	-1.23335	-1.38314	-0.798932	-1.38314	-0.798932	-1.31686	-0.657781	-0.291017	-1.48126	0.109557	0.0604889	0.0080354	-1.02015	-0.948173	-0.729036	-0.155272	-0.0487617	-0.155272	-1.10586	-0.220458	-0.0998818	1.00363	0.683172	1.24809	0.150003	0.199859	0.573693	0.199859	0.785435	0.535699	0.573693	0.260338	0.0080354	0.627921	0.89596	0.785435	-2.09527	-1.981	-1.87708	-2.09527	-2.59448
LPC 20:4	40	1.6417					#N/A	FA 16:1;O	-1.70268	-1.89361	-1.70268	-0.307773	-0.190804	-0.423352	-0.481181	-0.726983	-0.545556	-1.14461	-0.982063	-1.14461	-0.982063	-0.982063	-0.847449	0.586285	0.66949	0.66949	0.280371	0.586285	0.444015	0.745004	0.489762	0.964484	0.63312	0.745004	0.63312	0.489762	0.834541	0.489762	1.09419	0.834541	0.834541	0.834541	1.09419	1.00473	-2.13929	-1.5808	-1.70268	-2.49731	-2.25915
PC O-30:1	41	1.6365					169	FA 18:0	-1.3256	-1.23747	-1.23747	-0.663297	-0.715004	-0.500481	-1.18846	-1.26876	-1.26876	-0.767729	-0.636495	-1.10719	-2.08182	-1.92046	-2.11533	-0.738586	-0.636495	-0.738586	0.818588	0.639523	0.80009	1.00972	0.834686	0.712298	-0.047909	-0.143837	-0.0954913	-0.143837	-0.047909	-0.00122748	1.28258	1.35864	1.26776	0.245065	0.305991	0.0846838	1.02619	0.818588	0.854743	1.30346	1.41605
UDP-N-acetyl-D-galactosamine	42	1.6331					#N/A	FA 18:0;O	-1.38702	-1.41365	-1.49199	2.74271	2.76456	2.76456	-1.17508	-1.0417	-1.1118	-0.941937	-1.01932	-1.07855	-1.34065	-1.36345	-1.3121	1.0227	1.09393	1.22439	-0.997302	-0.941937	-0.930987	1.35181	1.37296	1.52975	-0.930987	-0.963111	-0.930987	-0.79226	-0.703774	-0.765981	0.556409	0.611113	0.556409	0.246799	0.259133	0.136795	-0.64407	-0.367297	-0.975697	-0.654497	-0.633915
PG 44:12|PG 22:6_22:6	43	1.6291					136	FA 18:1	-1.12448	-1.12448	-1.12448	-1.10629	-1.06558	-1.06558	-1.32898	-1.35144	-1.38845	-1.01292	-1.58122	-1.00569	-1.46105	-1.45289	-1.48434	-1.20223	-1.13428	-1.18649	0.786635	1.34009	0.894817	1.17036	1.19176	1.17036	0.667539	0.684332	0.667539	0.203828	0.203828	0.104569	0.786635	0.800843	0.856164	0.684332	0.7008	0.718212	0.471029	0.443342	0.316912	0.486329	0.471029
PC 38:4|PC 18:0_20:4	44	1.6283					100	FA 18:1;O	-1.14308	-1.17878	-1.43021	-0.688484	-0.436807	-0.721605	-1.00543	-1.00543	-1.27086	-0.658669	-1.24155	-0.809444	-1.39746	-1.04554	-1.17878	-0.236012	0.193816	-0.209846	-0.407619	-0.375062	-0.182683	2.04844	1.8516	2.11818	0.0206692	-0.0596779	-0.00604496	0.0683075	0.156917	0.125733	-0.118943	-0.0888687	-0.143901	0.0683075	-0.143901	-0.375062	-1.27086	-0.842656	-1.90107	-1.17878	-1.30048
SM 36:2;2O|SM 18:2;2O/18:0	45	1.6224					182	FA 18:2	-0.548831	-0.506618	-0.682829	0.190213	0.110687	0.263557	-1.37299	-1.91126	-1.4108	-1.8052	-1.51917	-0.999521	-1.39284	-1.51917	-1.4108	-1.20776	-1.1222	-1.15635	0.298931	0.509744	0.252111	2.14489	2.12229	2.05501	0.823578	0.845314	0.882209	0.0300571	0.155556	0.110687	0.203441	0.0748272	0.155556	-0.145497	-0.131475	-0.131475	-0.0038339	0.461518	-0.0921889	-0.209057	-0.271485
BMP 40:8|BMP 18:2_22:6	46	1.6177					#N/A	FA 20:2	-0.133215	-0.133215	-0.133215	0.405739	0.405739	0.425415	-0.934511	-0.934511	-0.978393	-0.784407	-0.838507	-0.934511	-0.885293	-0.978393	-1.0323	-0.706005	-0.511118	-0.784407	-1.22087	-0.744209	-0.838507	-0.410099	-0.157173	-0.744209	-1.35133	-1.22087	-1.50611	-0.934511	-1.22087	-1.22087	1.75384	1.68249	1.73752	0.0357476	-0.00989491	0.214054	0.670182	0.640617	0.640617	0.786307	0.850658
SM 40:6;2O	47	1.6113					54	FA 20:4;O	0.77391	0.799001	0.69867	0.61715	0.739348	0.688683	-1.78645	-1.41894	-1.92017	-1.30803	-1.11322	-1.20111	-1.82566	-1.45358	-1.45358	-1.82566	-1.41894	-1.70232	-0.0356425	-0.190174	-0.289191	0.723693	0.862353	0.654679	-0.27529	-0.203674	-0.230963	-0.0683459	0.0541985	0.0073647	-1.05938	-1.30803	-1.27019	-1.52878	-1.52878	-1.65786	-0.259929	-0.259929	-0.348882	-0.203674	-0.230963
LPI 20:2	48	1.6057					#N/A	FA 22:4	1.73785	1.81112	1.75681	-0.345767	1.45386	1.37246	-0.596554	-0.725772	-0.664198	-0.0159837	-0.0159837	-0.036235	-0.713762	-0.747715	-0.725772	-0.567213	-0.606421	-0.567213	1.40504	1.40504	1.40504	0.570445	0.570445	0.685122	-0.356383	-0.433891	-0.327909	-0.0563611	-0.105545	-0.036235	0.422626	0.506326	0.454523	-1.84806	-1.97421	0.132577	1.04067	0.812749	0.993125	1.13341	1.12273
PC 38:4|PC 16:0_22:4	49	1.6016					#N/A	FA 22:5	1.4224	0.567551	0.547138	1.25884	1.33355	1.39773	-0.656189	-0.578938	-0.656189	-0.503022	-0.503022	-0.63778	-0.656189	-1.66425	-1.69007	-0.273843	-0.233776	-0.467691	-1.07043	-0.967676	-1.01124	0.424308	0.424308	0.316942	-1.27585	-1.24734	-1.24734	-1.96305	-2.10261	-2.07847	1.11358	1.13254	1.08036	0.193542	0.231104	0.214085	0.582809	0.657172	0.8384	0.687476	-0.211847
PC 39:4|PC 17:0_22:4	50	1.6009					#N/A	FA 26:6	0.332122	0.394591	0.27127	-0.201404	0.0277705	0.236853	-1.29965	-1.29965	-1.29965	-1.29965	-1.29965	-1.29965	-1.29965	-1.29965	-1.29965	-1.29965	-1.29965	-1.29965	0.68684	0.636431	0.619155	1.19277	1.25679	1.21513	1.22176	1.26237	1.23637	1.25068	1.28758	1.19277	-0.305408	0.0277705	0.086814	0.19909	0.160322	-0.201404	0.127268	0.160322	0.0277705	0.0277705	0.086814
LPI 17:1	51	1.5965					#N/A	FA 28:7	-1.17339	-1.4871	-1.2766	-1.05454	-1.20046	-0.999681	0.351771	0.267415	0.139881	0.393106	0.433278	0.3141	-0.448776	-0.594367	-0.448776	0.127101	0.195069	0.206654	-0.806827	-0.806827	-0.872347	-0.722395	-0.795106	-0.772393	-0.761053	-0.847091	-0.722395	-0.487755	-0.701256	-0.558261	1.33849	1.4769	1.45633	-0.151537	-0.126545	-0.261672	1.20681	0.878224	1.04903	1.43705	1.43705
PC 40:8|PC 18:2_22:6	52	1.5851					151	Glutathione	-0.0429382	-0.0111077	-0.0111077	0.164716	0.13932	0.13932	0.963179	0.963179	0.963179	0.729732	0.678521	0.729732	0.492034	0.53375	0.492034	0.963179	0.963179	0.963179	-0.493512	-0.519573	-0.493512	-0.120513	-0.084304	-0.120513	0.109499	0.109499	0.109499	0.464266	0.464266	0.464266	0.280586	0.224527	0.224527	0.432381	0.432381	0.432381	0.678521	0.564279	0.564279	0.785263	0.83577
CAR 20:3	53	1.583					#N/A	LPC 12:0/0:0	0.00495124	0.0968803	-0.0392947	-0.973167	-0.644176	-0.860456	0.50755	0.637363	0.452728	0.786379	0.693943	0.526398	0.31961	0.471322	0.24136	1.18318	1.18318	1.19735	-0.805029	-0.722641	-0.973167	-0.644176	-0.230975	-0.395986	0.00495124	0.221111	0.260823	-0.701594	-0.584493	-0.584493	-1.35513	-1.75647	-1.27307	-1.12196	-0.894378	-1.15904	-0.424137	-0.615102	-0.894378	-0.257373	-0.230975
FA 20:4;O	54	1.5703					#N/A	LPC 14:0	0.450068	0.468056	0.524074	0.343387	0.376965	0.3103	0.642976	0.658779	0.557895	0.716222	0.716222	0.658779	0.791856	0.791856	0.830874	0.810895	0.810895	0.791856	-1.11084	-1.06423	-1.16731	-1.46366	-1.29191	-1.36022	-0.276765	-0.375329	-0.375329	-1.20928	-1.22985	-1.15613	-1.58878	-1.5689	-1.66152	-1.36022	-1.32616	-1.42722	0.450068	0.225015	0.259617	0.624214	0.676517
LPE 17:1	55	1.5698					#N/A	LPC 14:1/0:0	-0.35236	-0.448158	-0.167051	-0.838709	-1.02181	-0.982906	0.645279	0.736328	0.591632	0.324815	0.473389	0.343466	0.12715	0.107236	0.0168372	0.720267	0.842988	0.720267	0.0592844	-0.0318373	0.0592844	0.192418	0.192418	0.232338	0.892935	0.956819	0.665987	-0.0318373	0.12715	0.0168372	-2.54434	-1.30916	-1.79797	-1.98868	-0.950496	-1.35085	-0.407016	-0.689412	-0.448158	-0.325353	-0.301307
PI 40:5|PI 18:0_22:5	56	1.5631					63	LPC 15:0	1.12263	1.20867	1.17175	0.87923	0.798071	0.859256	1.46157	1.42126	1.53496	1.25892	1.32813	1.31999	1.24117	1.32813	1.31182	1.46157	1.40316	1.38666	-0.734228	-0.734228	-0.755104	-0.944043	-0.831636	-0.924239	0.578015	0.408539	0.562458	-0.496467	-0.445088	-0.513911	-0.977789	-0.831636	-0.831636	-0.869965	-0.90587	-0.889883	0.339911	-0.0116836	0.0930677	0.545611	0.633058
CAR 18:2	57	1.561					#N/A	LPC 16:0	-1.31184	-1.25554	-1.18378	-1.48039	-1.48039	-1.48039	-0.723724	-0.723724	-0.723724	-0.580576	-0.65455	-0.580576	-0.580576	-0.580576	-0.580576	-0.65455	-0.65455	-0.580576	0.659992	0.659992	0.659992	0.907906	0.907906	0.907906	2.1197	2.1197	2.1197	0.757744	0.757744	0.659992	1.2977	1.39182	1.2977	0.659992	0.757744	0.834785	0.00381603	0.00381603	0.00381603	0.315742	0.315742
CAR 22:5	58	1.5552					#N/A	LPC 16:1	-0.651915	-0.592968	-0.592968	-0.796923	-0.748653	-0.748653	1.05041	0.994026	0.994026	1.0267	1.10658	1.08157	0.812517	0.91199	0.887995	1.10658	1.13808	1.08157	-2.05469	-2.05469	-2.05469	-1.5644	-1.51877	-1.4598	-0.0551944	-0.0551944	0.0208912	-1.41788	-1.393	-1.393	-0.994279	-1.01637	-1.01637	-0.851124	-0.851124	-0.949308	0.254162	0.138144	0.0685406	0.451247	0.451247
PC 37:7|PC 15:1_22:6	59	1.5533					15	LPC 16:2	0.715249	0.910186	0.803017	0.378007	0.54143	0.410609	1.19399	1.23738	1.17078	0.883163	1.12151	1.0489	1.40142	1.28263	1.29941	1.21648	1.19399	1.21648	0.277742	0.313712	0.475968	0.501331	0.780205	0.936356	1.54323	1.76689	1.57539	0.640529	0.936356	0.715249	-0.739488	-0.679774	-0.81285	0.277742	-0.00854242	-0.056993	-0.894226	-0.81285	-0.984771	-0.549135	-0.81285
Cer 32:1;2O|Cer 18:1;2O/14:0	60	1.5473					29	LPC 17:0	1.7173	1.79079	1.61467	1.06231	1.10566	0.984626	0.765767	0.848048	0.848048	1.10566	1.15779	1.06231	0.903703	0.879674	0.903703	0.551704	0.483757	0.370589	0.323475	0.295971	0.158038	0.625829	0.740882	0.530753	1.37841	1.44476	1.35128	0.694794	0.370589	0.464275	-0.509169	-0.421516	-0.399899	-0.669409	-0.745635	-0.745635	0.0830001	-0.0828675	-0.126441	0.323475	0.323475
LPC 20:2/0:0	61	1.5267					85	LPC 17:1	0.819721	0.804219	0.773618	0.689863	0.674806	0.718458	1.67031	1.69406	1.574	1.37401	1.4192	1.44301	1.59085	1.65207	1.61028	1.44301	1.4192	1.39496	-0.871593	-0.953251	-0.964083	-0.73595	-0.849782	-0.824384	0.286306	0.270443	0.286306	-0.567252	-0.649049	-0.649049	-1.02962	-1.0531	-1.02962	-0.953251	-1.00233	-1.01758	0.427801	0.183702	0.241481	0.581833	0.610698
SM 34:2;3O	62	1.5252					#N/A	LPC 18:0	0.305495	0.266555	0.305495	-0.763389	-0.692725	-0.653493	-0.910274	-0.835414	-0.910274	-0.172872	-0.258204	-0.214095	-0.258204	-0.258204	-0.258204	-0.979222	-1.06289	-0.944554	0.78842	0.78842	0.78842	1.38439	1.32879	1.2762	1.70675	1.87623	1.70675	1.01811	1.06588	1.01811	-0.120571	-0.120571	-0.120571	-0.416506	-0.377802	-0.258204	0.0187586	-0.214095	-0.120571	0.175278	0.222029
LPC 15:0	63	1.523					#N/A	LPC 18:1	-0.956455	-0.890234	-0.956455	-1.39687	-1.25016	-1.31358	-0.63578	-0.546127	-0.546127	-0.63578	-0.484234	-0.345444	-0.25997	-0.345444	-0.0537218	-0.424573	-0.484234	-0.424573	0.140135	-0.0537218	-0.147178	0.314609	0.461777	0.368198	1.85934	1.94097	1.94097	0.246585	0.368198	0.246585	1.7656	1.664	1.85934	1.23946	1.23946	1.23946	-0.147178	-0.147178	-0.147178	0.314609	0.246585
PC 32:2|PC 16:0_16:2	64	1.5219					#N/A	LPC 18:2	0.637851	0.751977	0.637851	0.518232	0.605346	0.5614	-0.327682	-0.327682	-0.18558	-0.248203	-0.30051	-0.248203	-0.414531	-0.414531	-0.439074	-0.248203	-0.216547	-0.30051	0.382481	0.382481	0.382481	0.978909	1.09003	1.09003	2.04865	1.99827	2.04865	1.01418	1.01418	1.04538	-0.521601	-0.545157	-0.545157	-0.781473	-0.698397	-0.802188	0.32041	-0.0221062	-0.0500818	0.444319	0.478993
PC 40:8|PC 20:4_20:4	65	1.5201					#N/A	LPC 18:3	1.50398	1.39246	1.39246	0.752363	0.887951	0.831406	-0.103575	-0.073776	-0.0308397	-0.194098	-0.103575	-0.00258704	-0.444595	-0.381774	-0.381774	-0.0308397	0.137062	0.104269	-0.325549	-0.381774	-0.325549	0.455791	0.455791	0.360697	1.68329	1.56828	1.52536	0.482692	0.411494	0.385897	-1.05035	-1.68147	-1.42138	-1.2049	-1.3077	-1.55998	-0.598017	-0.745981	-0.672441	-0.523476	-0.410632
PI 35:2	66	1.5199					131	LPC 19:1	1.25021	1.3146	1.30202	1.19771	1.10566	1.18413	1.22209	1.22209	1.10566	1.13288	1.13288	1.13288	1.35882	1.38763	1.46393	1.07922	1.07922	1.09459	-1.07937	-1.00135	-1.10197	-1.3937	-1.3509	-1.3937	-0.306435	-0.337635	-0.322722	-1.15576	-0.958205	-0.981329	-0.631446	-0.541601	-0.577149	-0.506725	-0.411183	-0.527143	0.148348	0.0770342	-0.0958517	0.190478	0.161599
SM 34:1;2O	67	1.5146					#N/A	LPC 20:0/0:0	-0.607607	-0.649699	-0.649699	-1.10179	-0.73033	-1.00687	-0.115517	0.17348	0.0250292	0.860958	0.699404	0.829817	0.245867	0.0850273	0.104616	-0.0576836	0.384692	0.290037	0.442465	0.290037	0.313437	0.245867	0.17348	0.146772	0.404757	0.48782	0.357949	-0.0774207	-0.0774207	0.146772	0.48782	0.598599	0.442465	0.290037	0.466617	0.466617	0.598599	0.425013	0.57938	0.656149	0.907931
CAR 22:4	68	1.5088					#N/A	LPC 20:1/0:0	0.0624228	-0.0724957	0.127103	-0.102519	-0.034292	-0.102519	-0.160595	-0.102519	-0.131634	0.165066	-0.102519	-0.034292	0.736843	0.783329	0.736843	-0.0724957	-0.0724957	-0.0724957	-1.87186	-1.87186	-1.91076	-1.79785	-1.79785	-1.70852	0.00209364	-0.0724957	-0.0724957	-1.3004	-1.3004	-1.50581	2.04565	2.00279	1.9599	1.43278	1.62622	1.74992	0.165066	-0.102519	-0.034292	0.240149	0.310461
PI 40:7|PI 18:1_22:6	69	1.5051					61	LPC 20:2/0:0	2.31631	2.28705	2.28705	1.84773	1.94814	1.79994	0.924797	0.983681	1.01347	0.668475	0.693735	0.693735	1.0872	1.1165	1.06545	0.642196	0.642196	0.621326	-1.48439	-1.35655	-1.42328	-1.30175	-1.2379	-1.32054	0.520612	0.420463	0.475645	-0.948921	-0.963567	-0.932531	0.475645	0.300037	0.389369	0.0884686	0.0672669	0.0672669	0.543688	0.226875	0.345371	0.693735	0.642196
PC 38:6|PC 16:0_22:6	70	1.501					91	LPC 20:3	-0.160855	-0.0543417	-0.110672	-0.0249464	0.000902579	-0.160855	1.10966	1.03977	1.00608	0.899461	0.833863	0.979382	0.747484	0.721337	0.773584	0.921923	0.833863	0.94686	-0.482406	-0.536652	-0.536652	0.62716	0.693861	0.552631	2.29284	2.36632	2.33312	0.721337	0.57834	0.661128	0.773584	0.833863	0.62716	0.372298	0.419075	0.419075	0.174599	-0.187204	-0.0543417	0.350282	0.393894
PC 40:5|PC 18:1_22:4	71	1.4935					40	LPC 20:4	0.451548	0.451548	0.37241	-0.0404115	0.00175442	0.00175442	0.83372	0.866787	0.906537	0.516763	0.622763	0.690796	0.906537	0.906537	0.906537	0.622763	0.553458	0.622763	0.265926	0.37241	0.344501	0.690796	0.759641	0.690796	2.24085	2.28465	2.28465	0.722533	0.759641	0.759641	0.690796	0.722533	0.655695	0.690796	0.722533	0.722533	0.212659	-0.317715	-0.241063	0.37241	0.451548
PC O-38:4	72	1.4874					#N/A	LPC 20:5	-1.78777	-1.9047	-1.9047	-1.50165	-1.23807	-1.41644	1.10079	0.911784	0.966441	0.836643	0.836643	0.808729	0.508648	0.395324	0.594367	0.86177	0.86177	0.594367	-0.247078	-0.482694	-0.316606	0.594367	0.759374	0.594367	2.13104	2.04511	2.18911	1.07335	0.966441	0.706707	0.996277	1.04875	1.07335	0.808729	0.734698	0.706707	-0.925524	-0.974138	-1.13254	-0.72994	-0.842367
PC 37:0|PC 15:0_22:0	73	1.484					#N/A	LPC 22:1/0:0	-0.998821	-0.943077	-0.961168	-0.564504	-0.640017	-0.530761	-0.853865	-0.703125	-0.564504	-0.431055	-0.361028	-0.462574	-0.214688	-0.254738	-0.431055	-0.640017	-0.57896	-0.824542	-1.38588	-1.08727	-0.943077	-0.773439	-0.92488	-0.906422	0.101353	0.182125	-0.0521802	-0.943077	-0.773439	-0.80576	1.75391	1.72868	1.60386	1.2531	1.43085	1.3084	0.468672	0.363417	0.416342	0.604507	0.530553
PC 42:9|PC 20:4_22:5	74	1.4807					#N/A	LPC 22:2/0:0	0.699255	0.764013	0.883977	0.526544	0.764013	0.883977	-0.190141	-0.031535	0.184821	0.0166927	0.172067	-0.0794478	0.686416	0.526544	0.686416	-0.547499	-0.205134	-0.238	-2.00565	-2.07988	-2.32339	-2.47374	-2.2189	-2.07988	-0.809022	-0.977848	-0.591608	-1.77257	-3.2785	-2.32339	0.582549	0.539677	0.594218	0.43336	0.497485	0.526544	-0.0467877	0.0437478	-0.141716	-0.315475	0.229061
LPG 18:0	75	1.4771					18	LPC 22:4	2.48506	2.44029	2.48506	1.6208	1.6208	1.54592	1.29845	1.29845	1.24187	1.02041	1.0337	1.06406	1.0337	1.02041	0.9289	0.943559	0.785737	0.769921	-0.417057	-0.561779	-0.576262	-0.576262	-0.483523	-0.624465	0.469191	0.392437	0.499902	-0.385808	-0.385808	-0.531691	-0.399966	-0.466889	-0.343197	-0.385808	-0.314397	-0.295983	0.425109	0.200115	0.288818	0.673368	0.568091
PI 40:7	76	1.4761					16	LPC 22:5	1.60284	1.60284	1.53191	0.935654	0.961227	0.961227	1.34854	1.37079	1.34854	1.20429	1.29635	1.22817	0.783176	0.804595	0.804595	1.17897	1.17897	1.10925	-0.26384	-0.221911	-0.200926	-0.322501	-0.099221	-0.342892	1.22817	1.20429	1.29635	0.0161428	-0.15887	-0.15887	-0.099221	-0.0293728	-0.0784213	-0.322501	-0.471014	-0.506874	0.310112	0.0161428	0.112585	0.804595	0.783176
PI 34:2|PI 16:1_18:1	77	1.4751					21	LPC 22:6	1.06359	1.08623	1.15626	0.67427	0.616919	0.616919	1.78821	1.72672	1.64536	1.66822	1.69361	1.66822	1.03566	1.03566	0.959758	1.5172	1.4027	1.464	-0.790949	-0.60254	-0.693173	-0.740906	-0.642977	-0.693173	1.01101	0.959758	0.987877	-0.435106	-0.57664	-0.50607	0.0135813	-0.00927078	-0.0319156	-0.455716	-0.391696	-0.455716	0.312832	-0.059922	0.0135813	0.805896	0.589345
NAE 28:4	78	1.4746					#N/A	LPC 24:0	1.0664	1.15031	1.24305	0.942441	0.663549	0.788261	0.576619	0.597104	0.454875	0.606349	0.652377	0.597104	0.238341	0.325974	0.194187	0.673809	0.299462	0.373928	-0.302029	-0.852294	-0.416855	-0.553341	-0.684432	-0.928034	-0.825354	-1.11591	-0.374832	-0.713259	-0.928034	-0.487201	-1.73551	-1.94624	-1.85878	-1.27728	-1.24142	-1.27728	0.31773	0.0970332	0.216401	0.308171	0.63384
CAR 22:6	79	1.468					120	LPC 25:0	0.788917	0.815159	0.844445	0.788917	0.87832	0.757286	1.00699	1.09469	1.26249	-0.10111	-0.251727	-0.0733026	0.510036	0.788917	0.815159	0.679382	0.943697	0.706552	0.815159	0.87832	0.911609	0.911609	1.11824	0.976159	0.433231	0.788917	0.618065	0.510036	0.459336	0.537792	-1.87892	-2.23708	-1.89816	0.209092	0.0960616	0.293886	0.490387	0.3473	0.379611	0.490387	0.648058
PC 37:5;O|PC 20:4_17:1;O	80	1.4643					149	LPC 26:0	1.98712	2.02995	2.06697	1.13926	1.17039	1.13926	1.08566	1.05216	1.17039	1.05216	1.2053	1.08566	1.31243	1.27224	1.44725	0.823747	0.756149	0.756149	-0.645351	-0.664308	-0.682093	-0.926672	-0.926672	-0.95239	-1.1248	-1.19001	-1.09937	-1.09937	-0.997075	-0.926672	-1.01748	-1.08079	-1.01748	-0.795018	-0.903576	-0.795018	0.191781	0.245729	0.215433	0.245729	0.270127
PC O-32:4	81	1.4638					#N/A	LPC 27:0	2.15098	2.15098	2.20005	0.706039	0.585849	0.606225	0.387619	0.337131	0.31511	-0.142506	-0.0979396	0.0915796	0.45439	0.411757	0.387619	-0.20695	-0.142506	-0.273586	1.72855	1.77776	1.82588	-0.614213	-0.584184	-0.502544	-0.993611	-1.13659	-1.28597	-0.710498	-1.00895	-0.934514	-1.02334	-0.976231	-1.13659	-0.392686	-0.462489	-0.142506	0.657475	0.476153	0.657475	0.680286	0.606225
CAR 18:3	82	1.4631					#N/A	LPC 28:0	-1.23115	-1.30988	-1.30988	-2.03154	-1.92926	-1.92926	0.0659554	0.0659554	0.154992	-0.301573	-0.215049	-0.566071	0.154992	0.0659554	0.154992	-0.945895	-0.945895	-0.802428	0.423151	0.296492	0.629634	0.744246	0.744246	0.961329	-0.0278557	0.0659554	0.154992	0.296492	0.629634	0.423151	2.1238	2.1238	2.28399	1.7498	1.85364	1.7498	-0.215049	-0.146885	-0.146885	-0.436974	-0.215049
LPI 18:0	83	1.4631					117	LPC 28:2	2.50466	2.42989	2.47644	1.91818	1.89175	1.87888	0.78395	0.809577	0.758849	0.850603	0.907213	0.796934	0.0115998	-0.0688388	0.26343	0.73056	0.684095	0.824216	0.0398865	0.292755	0.280132	-0.050248	0.0682973	0.143974	-0.514482	-0.342502	-0.702664	-0.702664	-0.539192	-0.755878	-1.38775	-1.20543	-1.28103	-0.867834	-1.22536	-1.75258	0.633491	0.715253	0.576039	0.809577	0.591087
PC 39:8;O|PC 22:6_17:2;O	84	1.4561					#N/A	LPE 14:0	0.621782	0.436912	0.353894	-0.174863	0.129491	0.0440154	-0.524634	-0.574069	-0.406534	-1.27066	-0.942313	-1.34641	1.52605	1.52605	1.7356	-0.942313	-1.03559	-1.1398	-0.854566	-1.51779	-1.1398	-0.229266	0.129491	-0.0379565	1.8253	1.52605	1.65177	0.0820532	0.196136	0.0820532	0.129491	0.00452682	0.0820532	1.01131	1.07083	1.12849	-2.08745	-1.96029	-1.76878	-2.22954	-1.76878
LPC 17:1	85	1.4554					#N/A	LPE 16:0	-0.846401	-0.798417	-0.846401	-1.03469	-0.993329	-0.993329	-0.690187	-0.714057	-0.690187	-1.03469	-1.01451	-1.01451	0.205346	0.205346	0.205346	-0.993329	-0.993329	-0.928739	0.573281	0.60102	0.60102	1.16686	1.19143	1.19143	1.66949	1.70503	1.70503	1.19143	1.19143	1.16686	1.49729	1.49729	1.51944	1.6303	1.6303	1.66949	-0.0943055	-0.0761373	-0.0761373	-0.0761373	-0.153398
PC 40:5|PC 20:1_20:4	86	1.4498					#N/A	LPE 16:1	-1.00654	-1.08367	-1.05927	-0.661757	-0.701358	-0.678015	0.752206	0.774861	0.774861	-0.18253	-0.100091	-0.203864	2.27671	2.23938	2.30972	0.007821	-0.0121944	0.007821	-2.2536	-2.27075	-2.18522	-1.02247	-0.946566	-0.845371	0.628302	0.700036	0.797476	-0.644319	-0.678015	-0.701358	0.36668	0.449771	0.302379	1.37241	1.46354	1.39773	-0.18253	-0.290811	-0.0121944	0.007821	-0.18253
CAR 17:1	87	1.4439					174	LPE 17:0	0.0071591	0.0421219	0.121291	-0.131143	-0.232905	-0.0810425	0.268109	0.371842	0.280666	-0.0675187	-0.040942	-0.040942	1.12082	1.14236	1.09777	-0.271435	-0.297412	-0.283935	0.395658	0.439783	0.427962	1.10894	1.00811	1.05642	1.69485	1.67875	1.70981	1.1896	1.1896	1.17858	1.20168	1.21247	1.17858	1.41463	1.39978	1.41463	-0.320375	-0.309424	-0.320375	-0.430562	-0.465334
PC 39:7|PC 17:1_22:6	88	1.4368					55	LPE 17:1	0.549376	0.467505	0.519767	0.437068	0.398917	0.467505	1.02245	0.95311	0.95311	0.425204	0.310961	0.328366	2.06289	2.06289	2.07894	0.203733	0.262394	0.154543	-0.210683	-0.371426	-0.210683	0.382687	0.328366	0.34152	1.63666	1.59601	1.67519	0.7234	0.7234	0.696599	0.880098	0.812096	0.880098	1.43037	1.37296	1.36004	-0.6725	-0.571416	-0.610568	-0.650052	-0.631888
Uridine-5-diphosphoacetylglucosamine	89	1.4305					#N/A	LPE 18:0	-0.255713	-0.133628	-0.0899298	-0.594255	-0.594255	-0.568731	-0.255713	-0.306425	-0.212101	-0.473333	-0.525311	-0.568731	1.07657	1.13186	1.04063	-0.755411	-0.777775	-0.735191	0.675569	0.675569	0.648227	1.10137	1.04063	1.04063	1.82519	1.76852	1.82519	1.31834	1.28671	1.16402	1.16402	1.13186	1.13186	1.42786	1.47111	1.50683	-0.133628	-0.212101	-0.133628	-0.133628	-0.157094
TG 48:0|TG 16:0_16:0_16:0	90	1.4226					#N/A	LPE 18:1	-0.427754	-0.397154	-0.397154	-0.604651	-0.604651	-0.552992	-0.329809	-0.397154	-0.49354	-0.756833	-0.725796	-0.696537	0.635849	0.635849	0.587348	-0.811291	-0.837352	-0.86971	0.0884085	0.0884085	0.0597741	0.635849	0.635849	0.689171	1.78671	1.78671	1.72315	0.732194	0.805394	0.732194	1.48424	1.55159	1.48424	1.78671	1.82732	1.78671	0.150276	-0.0513083	0.0239877	-0.0513083	0.0884085
LPC 20:3	91	1.4102					#N/A	LPE 18:2	0.383376	0.353787	0.319722	0.398911	0.369899	0.43233	0.0241448	-0.0745677	0.00637899	-0.467234	-0.433658	-0.44397	0.789344	0.770304	0.770304	-0.433658	-0.44397	-0.423543	0.0241448	-0.0085573	0.0353871	1.03167	0.995659	0.978625	1.91584	1.91584	1.91584	1.18637	1.20829	1.16884	0.937667	0.937667	0.920969	1.1307	1.18637	1.15216	-0.0085573	0.0512676	0.0241448	-0.0577231	0.0241448
PG 33:1|PG 16:0_17:1	92	1.4013					#N/A	LPE 20:1	-0.216937	-0.320992	-0.230339	-0.479251	-0.523614	-0.53494	-0.691888	-0.616592	-0.818042	-0.957143	-1.05619	-1.01501	0.858259	0.790262	0.824877	-0.918858	-0.908054	-0.957143	-0.243681	-0.310061	-0.271933	0.216957	0.22919	0.22919	1.14884	1.14884	1.12985	0.395745	0.282581	0.351603	1.88998	1.95685	1.86631	2.26889	2.3105	2.17756	-0.19164	-0.271933	-0.0878972	-0.283689	-0.216937
SM 34:2;2O	93	1.4					139	LPE 20:3	0.151415	0.101406	0.120674	0.00634823	-0.00392915	0.0357171	0.262149	0.216151	0.24826	-0.425904	-0.279106	-0.288886	1.23185	1.24251	1.2816	-0.229649	-0.269587	-0.258344	0.322763	0.371987	0.382422	1.00781	0.968616	0.941855	1.92794	1.92794	1.92794	1.14786	1.14786	1.13424	1.29691	1.26684	1.24251	1.5959	1.67994	1.67994	-0.0266862	-0.0157352	0.04816	-0.0928725	-0.115883
PI 38:6|PI 16:0_22:6	94	1.3876					152	LPE 20:4	0.121822	0.102163	0.167892	-0.0970963	-0.0970963	-0.0500109	0.233197	0.253958	0.253958	-0.475817	-0.456902	-0.395064	1.23154	1.32204	1.15852	-0.296473	-0.315213	-0.375852	0.422327	0.44958	0.422327	1.0214	1.0214	1.0214	1.79605	1.83292	1.79605	1.15852	1.15852	1.12046	1.28913	1.32204	1.32204	1.60598	1.60598	1.64369	-0.0970963	-0.0500109	-0.0500109	-0.0970963	-0.0727573
LPI 18:2	95	1.3709					#N/A	LPE 20:5	-0.208094	-0.242601	-0.242601	-0.208094	-0.222551	-0.279017	0.443099	0.297593	0.384043	-0.279017	-0.139078	-0.208094	1.09479	1.09479	1.15567	-0.309998	-0.119708	0.0442087	-0.279017	-0.208094	-0.294542	0.714537	0.778757	0.714537	1.73929	1.71611	1.83728	0.856073	0.969635	0.91095	1.59626	1.70469	1.68424	1.74815	1.69361	1.64863	-0.609187	-0.481544	-0.461487	-0.681065	-0.724578
LPG 20:4	96	1.3699					#N/A	LPE 22:4	1.12338	1.18646	1.16806	0.854748	0.791015	0.772471	-0.425139	-0.496652	-0.362741	-0.929146	-0.929146	-0.929146	0.854748	0.92305	0.820278	-0.452807	-0.525814	-0.512957	0.0935185	0.00827	0.035125	0.92305	1.1077	0.873245	1.873	1.92468	1.873	0.888461	0.873245	0.791015	0.362182	0.343914	0.343914	1.09068	1.04095	1.07347	-0.199588	-0.232608	-0.0342859	-0.185298	-0.0933815
SM 40:2;2O	97	1.3661					#N/A	LPE 22:5	0.536187	0.536187	0.55235	0.448841	0.317048	0.317048	-0.110966	-0.144622	-0.16059	-0.918956	-0.887952	-0.936275	0.589092	0.730628	0.714328	-0.354087	-0.354087	-0.368299	-0.338505	-0.338505	-0.305409	1.07147	1.12101	1.02934	2.08995	2.08995	2.08995	1.02934	0.887493	0.97324	0.924891	0.924891	0.887493	1.26625	1.19157	1.35712	-0.176413	-0.211873	-0.0637658	-0.226355	-0.195984
SM 20:0;2O	98	1.3651					150	LPE 22:6	0.134614	0.175143	0.175143	0.175143	0.175143	0.155812	0.263396	0.195395	0.195395	-0.521926	-0.489277	-0.505506	1.12769	1.12769	1.12769	-0.363898	-0.363898	-0.431722	0.0429964	-0.0370649	0.0241459	0.909429	0.92997	0.857674	2.06144	2.11104	2.1338	1.05145	1.07771	1.00463	1.45277	1.4224	1.52534	1.54808	1.66588	1.66588	-0.27013	-0.210786	-0.210786	-0.286058	-0.210786
PC 37:5|PC 17:1_20:4	99	1.3607					104	LPE O-16:2	-1.84215	-1.68544	-1.3944	-1.98118	-1.79287	-1.79287	-0.665988	-0.597337	-0.562049	0.252654	0.310244	0.246257	-0.729705	-0.848219	-0.686737	-0.341968	-0.132276	-0.23692	-0.719304	-0.493291	-0.778501	-0.473743	-0.455179	-0.484425	-0.455179	-0.417911	-0.426206	-0.729705	-0.698503	-0.586969	1.08109	1.10565	1.089	0.278611	0.303205	0.26166	0.164459	0.142023	0.00658271	0.278611	0.33143
FA 18:1;O	100	1.3597					20	LPG 16:0	-1.04518	-1.06405	-1.01835	-1.43602	-1.52871	-1.52871	-0.718631	-0.805008	-0.742526	-0.763018	-0.805008	-0.805008	-0.521177	-0.521177	-0.616227	-0.69576	-0.718631	-0.69576	-1.08824	-1.04518	-1.04518	-1.04518	-1.01835	-1.06405	0.51047	0.44372	0.51047	-0.901779	-1.01835	-0.805008	0.247393	0.312433	0.247393	-0.129645	-0.241474	-0.161616	0.347198	0.128448	0.247393	0.44372	0.473806
PG 38:6|PG 18:2_20:4	101	1.3585					#N/A	LPG 16:1	-1.50621	-1.4515	-1.4515	-1.88437	-1.73094	-2.34946	0.419595	0.585161	0.54908	0.346402	0.4955	0.304947	0.109594	0.172407	0.172407	0.708704	0.724321	0.846279	-0.963641	-0.728802	-0.880927	-1.10423	-1.05511	-1.05511	-0.2692	-0.2692	-0.482391	-1.0072	-1.10423	-1.03094	-0.392641	0.00517882	-0.2692	-0.093007	-0.0676546	-0.093007	-0.332667	-0.452522	-0.511691	-0.044235	-0.2692
PI 36:3	102	1.3474					75	LPG 18:0	-0.641362	-0.641362	-0.721903	-1.1716	-1.25314	-1.21452	-1.72188	-1.69662	-1.66722	-1.60983	-1.56369	-1.46263	-1.27338	-1.23154	-1.23154	-1.48196	-1.29801	-1.38657	0.618563	0.414928	0.521775	0.953222	0.938417	0.844332	1.29385	1.22682	1.25823	0.756416	0.756416	0.771652	0.26217	0.188146	0.175839	-0.0263834	0.00528468	-0.0263834	0.0989479	-0.152393	0.0989479	0.305755	0.352243
CAR 20:5	103	1.3452					118	LPG 18:1	-1.77788	-1.75398	-1.8032	-1.68022	-1.65574	-1.61162	-0.488153	-0.624865	-0.567789	-0.713948	-0.594684	-0.594684	-0.689751	-0.655488	-0.594684	0.0314249	0.0314249	0.0552133	-0.411162	-0.434159	-0.411162	-1.25111	-1.25111	-1.28026	0.0552133	-0.0697351	-0.0348828	-0.818533	-0.738232	-0.818533	1.19677	1.19677	1.14402	0.995368	0.970502	1.02785	0.323353	-0.0348828	0.0314249	0.47713	0.513992
LPE O-16:2	104	1.3429					127	LPG 18:2	0.695532	0.695532	1.10676	-0.10715	-0.0153442	0.151193	1.3107	1.35231	1.1802	0.981931	1.05651	1.05651	-0.0574763	-0.354042	-0.156298	1.35231	1.61555	1.50385	1.1802	0.657689	0.934309	-0.210505	0.0635779	0.197326	1.65077	1.38899	1.35231	0.0232184	-0.711406	-0.10715	0.197326	0.36676	0.280891	-0.10715	0.0232184	-0.10715	-1.24258	-1.24258	-1.52931	-0.933832	-0.8774
SM 34:1;2O|SM 18:1;2O/16:0	105	1.3374					108	LPG 20:3	-1.13585	-0.759517	-1.13585	-1.47907	-1.47907	-1.85877	0.0407956	0.0407956	-0.00658422	0.0407956	-0.0564372	-0.123531	0.102861	0.0407956	0.15173	0.692298	0.783653	0.721444	-1.03438	-1.03438	-0.951475	-2.11963	-2.46123	-1.47907	-0.123531	0.0407956	0.102861	-0.951475	-0.438039	-0.759517	-1.65085	-1.47907	-1.65085	-0.597733	-0.52056	-0.363875	-0.597733	-0.438039	-0.673192	-0.673192	-0.297014
PI 32:1|PI 16:0_16:1	106	1.3339					96	LPG 20:4	0.215368	0.0133494	0.0133494	-1.34255	-0.757306	-0.757306	1.7216	1.77272	1.7216	0.779741	1.1511	1.31987	0.5961	0.984613	0.840194	1.10019	1.53557	1.67886	0.927298	0.717318	0.717318	0.0133494	0.156824	0.38487	1.77272	1.48728	1.6401	-0.449611	0.38487	0.0133494	0.532177	0.88714	0.779741	0.65515	1.10019	0.88714	-1.56221	-1.45448	-2.29492	-1.34255	-1.24467
PC O-38:4|PC O-18:0_20:4	107	1.3335					141	LPG 22:5	0.85682	1.07428	1.03182	0.00835981	-0.0737087	-0.0737087	1.50349	1.3625	1.24555	1.12065	1.1623	0.943593	0.981272	0.981272	1.07428	1.78707	1.6692	1.41419	-0.237022	-0.331592	-0.553214	-1.27998	-1.63297	-0.769102	0.465103	0.00835981	-0.436493	-0.237022	0.173774	-0.331592	0.582652	-0.331592	0.10326	0.00835981	0.3977	0.526394	-1.16272	-2.44603	-1.27998	-0.891204	-1.16272
LPG 20:3	108	1.3255					160	LPG 22:6	0.351646	0.33566	0.321024	0.155069	0.0103877	0.102824	1.52789	1.56864	1.5039	1.30465	1.43076	1.37816	0.977446	0.99263	1.02069	1.75252	1.75252	1.76427	-0.88938	-0.795882	-0.751391	-1.49784	-1.2998	-1.32592	-0.592989	-0.655862	-0.655862	-0.964795	-0.869345	-1.12942	0.155069	0.0505019	-0.0230459	-0.0718563	-0.0230459	-0.0718563	0.0654112	0.0103877	-0.0718563	0.293162	0.218062
Dioctyl phthalate (also known as the production of plastic)	109	1.3223					#N/A	LPI 16:0	-1.11834	-1.029	-1.07315	-1.24715	-1.14021	-1.22517	-0.679456	-0.573538	-0.613052	0.0545913	0.111047	0.111047	-0.102802	-0.161378	-0.130885	-0.593197	-0.725435	-0.637549	-0.412508	-0.315624	-0.435402	0.505387	0.265367	0.350945	0.793697	0.862736	0.862736	-0.315624	-0.36686	-0.389551	-0.102802	0.0224916	-0.161378	-0.315624	-0.389551	-0.26186	0.111047	-0.00759474	0.0545913	0.403391	0.320669
PG 40:8|PG 20:4_20:4	110	1.3222					#N/A	LPI 16:1	-0.111365	-0.156727	-0.133913	-0.434095	-0.316666	-0.263241	1.21698	1.25595	1.23516	0.861225	0.742727	0.9282	2.0698	1.98244	2.0194	0.552532	0.387167	0.360163	-1.19074	-1.45307	-1.38224	-0.385038	-0.640405	-0.773454	0.9282	0.902511	0.861225	-0.316666	-0.434095	-0.485427	-0.746932	-0.718438	-0.613787	-0.233827	-0.111365	-0.111365	-0.849793	-0.936854	-0.666824	-0.746932	-0.849793
PE 38:4|PE 18:0_20:4	111	1.3109					51	LPI 17:1	1.11898	0.99888	1.06101	0.808658	0.602496	0.645365	1.2073	0.910927	0.963524	0.963524	0.963524	1.14837	1.50218	1.46493	1.55018	0.684714	0.602496	0.445603	-0.718465	-0.346156	-0.718465	-0.109753	-0.109753	0.507006	1.35568	1.2073	1.26633	0.555352	0.726766	0.684714	-0.439862	-0.439862	-0.260753	-0.028114	0.111404	-0.109753	-1.43366	-1.69173	-1.05802	-1.22797	-1.43366
PC 40:7|PC 18:1_22:6	112	1.3069					83	LPI 18:0	0.155802	0.0969254	0.182083	-0.625954	-0.598605	-0.567536	-1.08517	-1.17693	-1.11629	-0.409645	-0.233022	-0.295472	-0.475405	-0.475405	-0.409645	-1.11629	-1.11629	-1.08517	-1.29197	-1.26339	-1.37471	-1.37471	-1.37471	-1.26339	-0.785092	-0.732271	-0.732271	-1.43315	-1.48252	-1.40075	0.182083	0.213676	0.182083	0.0674323	0.0143108	-0.0118629	0.122456	0.0969254	0.122456	0.155802	0.0422082
SM 43:1;2O	113	1.2979					128	LPI 18:1	-0.679182	-0.645165	-0.679182	-1.06341	-1.06341	-1.15775	-0.894776	-0.966207	-0.966207	-0.679182	-0.706198	-0.739835	0.407654	0.36435	0.323473	-1.42341	-1.36769	-1.33692	-1.36769	-1.31114	-1.24427	-0.580407	-0.645165	-0.806698	0.943945	0.973156	1.07753	-0.513541	-0.47366	-0.580407	0.183698	0.183698	0.183698	0.216411	0.183698	0.36435	-0.198585	-0.371801	-0.237144	0.28911	0.28911
CAR 20:4	114	1.2973					95	LPI 18:2	2.64048	2.6276	2.6276	1.84518	1.73226	1.7784	0.160924	0.0665745	0.231032	0.0442029	0.207897	-0.0494582	0.826174	0.950454	0.865583	-1.18131	-0.83626	-0.83626	-0.0699603	-0.111004	-0.0494582	0.667611	0.612389	0.510928	1.86074	1.9265	2.0201	0.809258	0.865583	0.929866	-0.775134	-0.5804	-0.637863	-0.436766	-0.552782	-0.436766	-0.340875	-0.5804	-0.485478	-0.134123	-0.178561
PC O-27:1;1O|PC O-12:0_15:1;1O	115	1.2913					48	LPI 20:2	-0.535745	-0.535745	-0.554939	-0.535745	-0.411222	-0.477405	-1.0266	-1.06258	-1.14274	-0.781676	-0.993575	-0.832618	-0.3387	-0.267145	-0.324695	-0.803703	-0.921612	-1.23362	-1.78715	-1.93749	-1.93749	-1.27501	-1.5303	-1.27501	-0.411222	-0.246778	-0.411222	-1.37891	-1.19427	-1.0266	0.289266	0.302739	0.237775	0.289266	0.31569	0.302739	-0.206522	-0.191142	-0.307432	-0.177986	-0.159209
NAE 22:5	116	1.2887					#N/A	LPI 20:3	-0.35749	-0.0715635	-0.411741	-0.771144	-0.583737	-0.771144	-0.48132	-0.229071	-0.548047	0.0631798	-0.0715635	-0.288892	1.24209	1.27327	1.24209	-0.912964	-0.848079	-0.848079	-0.659492	-0.48132	-0.385935	-0.011004	-0.104782	-0.011004	1.57093	1.57093	1.38307	0.306082	0.278169	0.278169	0.196352	0.37633	0.332912	0.278169	0.521171	0.498673	-1.14925	-1.21279	-1.02601	-1.32418	-0.809205
LPC 28:2	117	1.2885					#N/A	LPI 20:4	0.77297	0.758511	0.788001	-0.152384	-0.152384	-0.242872	0.401418	0.347046	0.363582	0.474874	0.444281	0.474874	1.30454	1.33976	1.28895	-0.229875	-0.125578	-0.114176	-1.67564	-1.64216	-1.58487	-1.90512	-2.01325	-2.13902	-0.728078	-0.84266	-0.741999	-1.73602	-1.70529	-1.70529	0.363582	0.387451	0.375099	0.488525	0.531339	0.488525	0.401418	0.173346	0.245031	0.531339	0.516208
LPG 18:1	118	1.2855					#N/A	LPI 22:4	2.13521	2.07243	2.20321	1.66311	1.64693	1.66311	-0.712354	-0.55677	-0.712354	-0.0998407	-0.0395914	0.0019932	1.22605	1.19403	1.21034	-1.32297	-0.971799	-1.15885	-1.15885	-1.13161	-1.24146	-0.712354	-0.664854	-0.797776	0.630519	0.544802	0.687379	-0.50296	-0.55677	-0.55677	-0.664854	-0.690481	-0.690481	-0.356147	-0.356147	-0.453096	-0.50296	-0.664854	-0.632849	-0.453096	-0.333326
PC 33:2;O|PC 16:0_17:2;O	119	1.2852					#N/A	LPI 22:5	1.19897	1.19897	1.08797	0.39168	0.245633	0.500822	0.131846	-0.00555219	0.0677421	0.131846	0.245633	-0.0761065	1.04963	0.89972	1.04963	-1.40906	-0.750047	-1.14899	-0.63868	-0.374266	-0.555931	0.500822	0.500822	0.60412	1.81127	1.85178	1.66741	0.500822	0.701819	0.500822	0.555238	0.347463	0.39168	0.89972	0.6525	1.00451	-1.8057	-1.8057	-2.12432	-2.26194	-1.8057
LPC 25:0	120	1.2822					#N/A	LPS 16:0	-1.65468	-1.69485	-1.65468	-1.6741	-1.47104	-1.57292	0.410882	0.42821	0.363779	0.105974	-0.0892234	-0.124101	0.655943	0.646885	0.673908	0.0727851	-0.00964192	0.0478786	-0.169277	-0.0892234	-0.0892234	-0.14612	-0.0996732	-0.169277	0.42821	0.373145	0.410882	-0.0598275	0.013394	-0.0996732	1.67715	1.7273	1.7273	1.80059	1.90633	1.78891	-0.169277	-0.134586	-0.18188	-0.114017	-0.134586
TG 51:1|TG 16:0_17:0_18:1	121	1.2758					#N/A	LPS 16:1	-1.38337	-1.24726	-1.31359	-1.91756	-1.91756	-1.72014	0.932887	1.21354	1.19212	0.0404617	0.0404617	0.0727944	1.78405	1.92754	1.82139	0.166407	0.561462	0.218659	-0.849426	-1.02526	-0.908928	-0.29446	-0.335261	-0.252867	1.29821	0.988785	1.27638	-0.335261	0.00241049	-0.335261	0.315677	0.166407	0.497633	0.775248	0.859643	0.988785	-0.787613	-0.787613	-0.787613	-0.676276	-1.24726
NAE 20:2	122	1.2702					#N/A	LPS 18:0	-1.27276	-1.06579	-1.25479	-1.08479	-0.915602	-0.894225	0.785994	0.732395	0.732395	0.398034	0.377751	0.32638	2.15378	2.02972	1.96773	0.518663	0.471913	0.54623	-0.623645	-0.697922	-0.563421	-0.469646	-0.31607	-0.420699	0.496149	0.496149	0.54623	-0.0087374	-0.149697	-0.0359615	0.80567	0.833656	0.785994	1.23038	1.09996	1.09996	0.0132749	-0.078211	-0.127177	0.121306	0.0354886
PI 40:5|PI 18:1_22:4	123	1.268					#N/A	LPS 18:1	-1.22893	-1.25724	-1.22893	-1.20129	-1.21509	-1.14908	0.394626	0.465335	0.443198	0.262751	0.230381	0.199795	1.57664	1.57664	1.55501	-0.0376628	0.0537329	-0.0376628	-0.671582	-0.683299	-0.683299	-0.683299	-0.558936	-0.601483	0.690148	0.672748	0.635301	-0.27993	-0.27993	-0.315283	1.62315	1.52876	1.57664	1.80234	1.77401	1.80234	0.166238	0.11978	0.0703491	0.166238	0.181796
NAE 28:7	124	1.2663					#N/A	LPS 18:2	-0.459862	-0.676351	-0.624183	-0.568432	-0.324276	-0.324276	0.664056	0.723934	0.555399	0.191118	0.323615	0.265362	1.77568	1.70314	1.72295	0.295656	0.35468	0.0686515	-0.406197	-0.254544	-0.289484	0.383368	0.35468	0.5877	1.48624	1.62857	1.59091	0.693715	0.840314	0.693715	1.34442	1.29735	1.22744	1.50561	1.54652	1.62857	-1.31288	-1.06872	-1.47196	-1.38426	-1.23282
MG 30:8	125	1.2637					#N/A	LPS 20:4	-1.06506	-0.445574	-0.633109	-1.88043	-1.06506	-1.51779	0.985772	0.896179	0.851948	0.514107	0.445736	0.445736	1.28206	1.28206	1.21981	0.735755	0.668887	0.689654	-0.310202	-0.0594602	-0.117452	0.195288	0.14942	0.108524	0.782628	0.63814	0.575937	-0.0594602	0.14942	0.108524	1.44808	1.39845	1.39845	1.56271	1.56271	1.6301	-1.26109	-1.51779	-0.908825	-1.06506	-1.26109
PC O-34:1|PC O-18:1_16:0	126	1.259					162	LPS 22:5	-0.202149	-0.294466	-0.0346773	-0.749776	-0.573755	-0.455097	0.655503	0.750709	0.655503	0.160414	0.190868	0.224131	1.34278	1.39082	1.34278	0.160414	0.313732	0.0702091	0.224131	0.254012	0.397624	0.549777	0.61763	0.676597	1.5809	1.72657	1.59401	0.750709	0.881085	0.61763	1.30469	1.39082	1.32467	1.45498	1.48578	1.47079	-1.13146	-1.05489	-0.892865	-1.05489	-1.13146
LPG 18:2	127	1.2564					125	MG 30:8	-2.48786	-2.48786	-2.11449	-0.691943	-0.409323	-0.568435	-0.409323	0.106077	0.024424	0.254929	-0.280779	-0.243034	-1.18138	-1.18138	-1.18138	-0.0565462	0.067577	0.144473	-0.691943	-1.07124	-0.607434	0.486269	0.834679	0.919038	-0.280779	-0.525362	-1.07124	-0.243034	0.333881	-0.324138	-0.489036	-0.568435	-0.0894751	-0.409323	-0.324138	-0.795365	-0.409323	-0.98627	-0.764634	0.333881	-0.243034
LPI 18:1	128	1.2512					#N/A	NAE 16:2	0.27368	0.361363	0.220782	0.35232	0.451399	0.492094	-1.89931	-1.67624	-1.20063	-1.20063	-0.875017	-0.90409	-1.33176	-2.28498	-1.54745	-0.736822	-0.71828	-0.819812	-0.0160188	-0.158715	-0.14358	0.284779	0.284779	0.27368	0.361363	0.379296	0.420347	0.0344419	0.20954	0.00959833	0.976931	1.0806	0.99155	0.797266	0.817555	0.825096	-0.000663448	-0.0690579	-0.0411139	0.0344419	0.231234
Cer 29:5;2O|Cer 12:2;2O/17:3	129	1.2491					#N/A	NAE 17:0	-1.0946	-1.16332	-1.11565	-0.208901	-0.143582	-0.193404	0.325973	0.384384	0.392717	0.349926	0.392717	0.378309	-0.172926	-0.18665	-0.128932	1.05408	1.15372	1.1462	-0.695437	-0.989351	-0.889139	-0.774531	-0.764976	-0.837712	-1.04185	-1.12778	-1.07421	-0.208901	-0.193404	-0.143582	-0.525307	-0.486835	-0.460194	0.0528809	0.0234606	0.0163429	0.755065	0.746158	0.732442	0.71234	0.783922
PC O-30:4|PC O-10:0_20:4	130	1.2459					#N/A	NAE 18:0	-0.749557	-0.651892	-0.673806	-0.81851	-1.08827	-0.867812	-1.30714	-1.23119	-1.13988	-1.03019	-0.951599	-0.81851	-1.40124	-1.66827	-1.6381	-1.34467	-1.17741	-1.18951	1.20715	1.26349	1.20715	0.851436	0.774668	0.864221	0.446584	0.435777	0.478951	0.722447	0.876097	0.656784	1.3506	1.1453	1.27687	0.916453	1.02749	1.01711	0.36735	0.33024	0.33024	0.535418	0.478951
LPC 19:1	131	1.2458					#N/A	NAE 19:0	-1.96442	-1.98052	-1.98052	0.0682809	0.0408636	-0.012992	-0.012992	0.0555214	0.113753	-0.600868	-0.588244	-0.520622	-1.04759	-1.10769	-1.13586	0.911476	0.892272	0.911476	-0.401585	-0.443347	-0.411198	-0.21858	-0.207138	-0.281883	-0.520622	-0.496426	-0.552631	0.736769	0.750883	0.820067	0.837423	0.837423	0.911476	1.63409	1.61416	1.61416	0.470002	0.45565	0.470002	0.500854	0.500854
PG 36:2|PG 18:1_18:1	132	1.2439					#N/A	NAE 19:1	-1.74794	-1.77016	-1.56908	-0.864781	-0.873805	-0.888987	0.647474	0.617403	0.696817	0.729552	0.729552	0.766175	-0.4632	-0.434291	-0.440681	0.955693	0.99166	0.979068	-0.942114	-1.01395	-0.912115	-0.604191	-0.455704	-0.619313	-1.31754	-1.30006	-1.25852	-0.419373	-0.499132	-0.448209	0.105736	0.198154	0.240387	0.0216977	-0.0810028	-0.0128202	0.582808	0.625659	0.557278	0.570855	0.570855
TG 49:0|TG 16:0_16:0_17:0	133	1.2434					#N/A	NAE 20:0	0.232745	-0.040667	-0.215719	-0.929422	-0.79292	-0.898774	-0.103085	0.122298	-0.282607	-0.759983	-0.898774	-1.18551	-0.1274	-0.412741	-0.1274	-0.578087	-0.699468	-0.641923	0.232745	-0.0127163	0.0924175	-0.759983	-0.669325	-0.161873	-0.515592	-0.192488	-0.309131	-0.245149	-0.412741	-0.282607	1.81015	1.72027	2.06325	2.04109	2.23147	1.78682	-0.578087	-0.309131	-0.440609	-0.412741	-0.958947
PI 35:1|PI 17:0_18:1	134	1.2413					#N/A	NAE 20:1	0.40722	0.327016	0.40722	0.0763486	0.0763486	0.10859	0.10859	0.0989966	0.10859	0.697108	0.672738	0.661211	-2.57919	-2.6217	-2.60156	-0.0275896	-0.0936122	-0.0607813	0.10859	0.178391	0.165503	0.40722	0.373814	0.26891	-0.0165762	-0.0275896	-0.00682892	0.647131	0.647131	0.661211	0.622194	0.622194	0.594193	-1.86337	-1.71325	-1.82902	0.483184	0.314249	0.40722	0.5565	0.569025
PC 34:1	135	1.2343					122	NAE 20:2	0.426067	0.591157	0.591157	-0.828962	-0.753439	-0.795187	-0.230245	-0.136041	-0.111415	-1.40289	-1.39425	-1.4551	-2.52514	-2.48287	-2.43499	-0.795187	-0.703849	-0.694259	1.09166	1.13128	1.09166	0.031419	0.0976586	0.0735201	-0.496355	-0.447377	-0.437946	0.201796	0.186351	0.216465	-0.504047	-0.525846	-0.447377	-0.533589	-0.496355	-0.564753	0.00472173	-0.0293285	-0.00677385	0.031419	0.031419
FA 18:1	136	1.2274					#N/A	NAE 21:1	-1.54448	-1.5226	-1.50642	-0.354042	-0.371376	-0.404904	-0.614975	-0.599243	-0.558551	-0.388184	-0.446685	-0.371376	-1.46673	-1.50642	-1.41533	0.397768	0.340883	0.397768	-0.882359	-0.77938	-0.77938	0.190163	0.165354	0.113216	-0.671771	-0.614975	-0.653217	0.368478	0.424227	0.368478	1.31745	1.31745	1.27552	1.24088	1.27552	1.31745	0.289476	0.190163	0.190163	0.368478	0.424227
PI 36:3|PI 18:1_18:2	137	1.2214					116	NAE 22:5	0.510531	0.520545	0.529323	-0.595201	-0.604425	-0.636388	-0.0826764	-0.138936	-0.0426098	-1.42874	-1.51862	-1.5296	-2.60756	-2.4427	-2.53044	-0.588296	-0.569649	-0.612391	0.898578	0.911556	0.885728	0.187271	0.243292	0.102576	-0.477932	-0.40181	-0.542906	0.15511	0.163124	0.15511	-0.509974	-0.487814	-0.578575	-0.845957	-0.887784	-0.777836	-0.0743589	-0.146984	-0.0826764	-0.0743589	0.0057236
PE 40:5|PE 18:0_22:5	138	1.2182					#N/A	NAE 24:5	-0.700479	-1.24952	-1.24952	-1.56662	-1.56662	-0.940587	-0.842804	-0.940587	-0.341192	-1.06863	-1.06863	-0.940587	-0.842804	-0.214119	-0.236999	-0.940587	-0.764871	-0.940587	1.27261	1.31586	1.28715	0.832132	0.937866	0.86407	0.979559	1.0679	0.987726	0.937866	0.832132	0.963131	0.702849	0.674085	0.697188	0.630602	0.754989	0.598828	0.38604	0.38604	0.433397	0.361081	0.43913
LPE 20:3	139	1.2128					78	NAE 28:4	0.146117	0.172501	0.130321	-0.304814	-0.510536	-0.564497	-1.12836	-0.912513	-0.703086	-0.831549	-2.14777	-0.754859	-0.703086	-1.01684	-0.776971	-0.943717	-1.92255	-0.642061	-0.754859	-0.754859	-0.601616	-0.142471	-0.151845	-0.0631149	-0.293761	-0.304814	-0.210847	-0.162373	-0.24466	-0.210847	0.456599	0.495974	0.461498	0.405018	0.309198	0.323063	0.329395	0.347966	0.341997	0.37651	0.347966
PC 36:4|PC 16:0_20:4	140	1.2045					124	NAE 28:7	-2.05315	-2.24983	-1.74428	-1.0131	-1.66664	-0.941269	-0.558695	-0.558695	-0.206465	0.00741613	-0.460522	-0.385992	-1.28938	-0.798853	-1.36107	0.311709	0.148948	0.34687	-1.32007	-0.941269	-0.424642	0.384446	0.148948	-0.345485	0.416313	-0.206465	-0.206465	-0.167649	0.384446	-0.558695	-0.242537	0.233853	-0.279418	0.34687	-0.527242	0.0437451	-0.385992	-0.798853	-0.978508	-0.0713077	0.117709
LPG 22:5	141	1.1975					#N/A	NAGly 18:0;O	-1.4408	-1.79585	-1.09488	-1.23826	-1.4408	-1.79585	-1.09488	-0.826032	-0.898131	-0.898131	-0.744135	-0.681979	-0.826032	-0.744135	-0.826032	-0.826032	-0.744135	-0.898131	0.798298	0.786965	0.726369	0.960138	0.971975	0.966636	1.12849	1.12849	1.15017	1.0507	1.04101	1.04101	0.803666	0.786965	0.774945	0.803666	0.798298	0.768801	0.207659	0.260119	0.174207	0.244315	0.226547
PE 35:1|PE 17:0_18:1	142	1.1938					#N/A	NAGly 18:1;O	-0.923093	-1.0079	-0.942479	-0.426158	-0.252247	-0.149116	-1.07396	-1.02899	-0.835159	-1.16256	-0.942479	-0.923093	-0.783887	-0.783887	-0.856228	-0.674902	-0.674902	-0.469627	-0.657338	-0.709645	-0.565321	-0.127412	-0.116203	-0.205556	0.808962	0.857633	0.835382	1.17366	1.16104	1.24837	2.15592	2.20589	2.19849	1.36137	1.38154	1.32456	-0.278504	-0.195059	-0.266346	-0.278504	-0.319097
PC O-37:7	143	1.1779					#N/A	PC 24:0	0.951355	0.888691	1.05608	0.738792	0.69347	0.605216	-1.53125	-1.24402	-1.03907	-1.63371	-1.42117	-1.18881	-1.60553	-1.27925	-1.57991	-0.711743	-0.923369	-1.09003	0.922411	0.868689	0.888691	1.2394	1.2071	1.17748	1.04903	1.09003	1.07055	1.19256	1.04903	1.12297	-0.80024	-0.659787	-0.80024	-0.633242	-1.27925	-0.745263	0.555224	0.508978	0.527143	0.531923	0.618623
TG 46:0|TG 14:0_15:0_17:0	144	1.1713					#N/A	PC 26:0|PC 12:0_14:0	0.222334	0.196255	0.240672	-0.113565	-0.251103	-0.103738	0.0802126	0.0633322	0.0956331	0.384275	0.434873	0.374276	-0.310642	-0.326221	-0.281317	0.470389	0.488406	0.452828	-0.528857	-0.409431	-0.394094	-0.347758	-0.326221	-0.35434	-0.535769	-0.377705	-0.468368	-0.621994	-0.62815	-0.563804	-1.74236	-1.8151	-1.69712	-2.40234	-2.09718	-2.05758	0.592758	0.592758	0.676783	0.575726	0.604608
PS 36:1|PS 18:0_18:1	145	1.1707					#N/A	PC 28:0	-2.14446	-0.972571	-1.60685	0.0705807	0.657593	0.619665	0.787894	0.729931	1.1971	-1.32938	-0.935319	-0.935319	0.5788	0.202149	0.5788	-0.18484	-0.362974	-0.463091	1.03531	0.787894	1.25607	0.758371	0.405538	0.5788	-0.0426264	0.167185	0.138501	2.97612	2.95017	3.09288	0.335051	0.138501	-0.0742952	-0.394823	-0.149932	0.979879	-1.32938	-1.55867	-1.87661	-0.330984	-1.32938
TG 52:1|TG 16:0_18:0_18:1	146	1.1703					#N/A	PC 28:0|PC 14:0_14:0	0.538939	0.46651	0.538939	0.372061	0.284942	0.372061	0.254525	0.227287	0.33542	0.508332	0.508332	0.581885	0.227287	0.198324	0.227287	0.508332	0.508332	0.46651	-0.796253	-0.671726	-0.713531	-1.0812	-1.06486	-1.0812	-1.09755	-1.09755	-1.09755	-1.11799	-1.04587	-1.06486	-1.88398	-1.85797	-1.83196	-1.80937	-1.80937	-1.80937	0.611308	0.611308	0.581885	0.611308	0.611308
PC O-30:0	147	1.1694					31	PC 29:0	-0.00105049	-0.179659	0.0552428	-0.504259	-0.650304	-0.601938	-1.88947	-2.11342	-2.55799	-1.12536	-1.73289	-1.67194	-1.30795	-1.0668	-1.27876	-0.721647	-1.65695	-2.05231	0.891732	1.16594	0.988099	0.249574	0.237783	0.157098	0.0454132	0.226533	0.451105	0.0761525	0.309671	0.451105	-0.21327	-0.588615	-0.457254	-0.52923	-0.637168	-0.422438	0.187513	0.157098	0.418208	0.117607	-0.0992347
PI 34:3|PI 16:1_18:2	148	1.1648					#N/A	PC 29:0|PC 14:0_15:0	0.585875	0.585875	0.632656	0.745538	0.694388	0.694388	0.509913	0.585875	0.585875	0.976461	0.976461	0.947131	0.585875	0.694388	0.632656	0.909901	0.947131	0.909901	-0.417809	-0.451017	-0.417809	-0.774853	-0.826844	-0.80154	-0.826844	-0.774853	-0.826844	-0.620553	-0.620553	-0.646787	-1.87122	-1.95306	-1.87122	-1.70693	-1.6825	-1.6825	0.542567	0.585875	0.585875	0.42697	0.476038
LPC 26:0	149	1.1624					#N/A	PC 30:0	-0.842501	-0.802327	-0.896815	-0.153358	-0.204108	0.11612	0.174516	0.174516	0.11612	0.408965	0.561966	0.452866	-0.0508266	-0.243474	-0.153358	0.819744	0.87904	0.819744	-0.298654	-0.526932	-0.62282	0.0562709	-0.0508266	-0.00630366	-0.62282	-0.661276	-0.481303	-0.298654	-0.243474	-0.204108	-1.54497	-1.51405	-1.57572	-1.57572	-1.48217	-1.48217	0.452866	-0.00630366	0.0562709	0.87904	0.992747
LPE 22:6	150	1.1588					#N/A	PC 30:0;O|PC 16:0_14:0;O	0.389206	0.498545	0.748523	0.235371	0.1491	0.336832	1.22322	1.29949	1.28721	1.48922	1.45728	1.46781	0.70122	0.807272	0.999522	1.2372	1.33935	1.4331	-0.237391	-0.344145	-0.0905132	-0.237391	-0.279321	-0.450464	-0.515113	-1.05929	-0.384691	-0.82885	-0.515113	-0.279321	-1.51528	-1.30868	-1.7227	-1.28225	-2.24333	-2.11817	0.0367515	-0.072698	-0.038039	0.133687	0.0367515
Glutathione	151	1.1417					#N/A	PC 30:0|PC 14:0_16:0	0.00934328	0.00934328	-0.0858267	0.206754	0.103399	0.206754	0.438998	0.384426	0.384426	0.793964	0.895367	0.793964	0.793964	0.534293	0.793964	0.793964	0.793964	0.793964	-0.0858267	-0.0858267	0.315156	-0.909941	-0.842506	-0.842506	-0.909941	-0.987964	-0.987964	-0.909941	-0.987964	-0.987964	-1.27361	-1.35843	-1.48327	-1.64759	-1.79861	-1.79861	0.315156	0.384426	0.384426	-0.0858267	-0.200686
LPE 20:4	152	1.1397					#N/A	PC 30:1	-0.0419639	-0.0899016	-0.014477	0.180776	0.16798	0.145635	0.613846	0.545428	0.525831	0.764456	0.733477	0.733477	0.195092	0.180776	0.207619	0.831477	0.831477	0.831477	-0.85882	-0.434982	-0.797305	-1.834	-1.93318	-1.6732	-1.00654	-1.70327	-1.8083	-1.11727	-1.24608	-1.41166	-1.61675	-1.57375	-0.913689	-1.9148	-1.69601	-1.86806	0.713915	0.651881	0.613846	0.777139	0.792731
beta-Nicotinamide adenine dinucleotide	153	1.1395					#N/A	PC 30:1|PC 14:0_16:1	0.128519	0.128519	0.128519	0.128519	0.128519	0.128519	0.495489	0.436559	0.436559	0.652587	0.652587	0.652587	0.436559	0.436559	0.436559	0.692748	0.692748	0.652587	-0.712534	-0.749944	-0.688628	-1.2901	-1.72895	-1.19051	-1.33318	-1.33318	-1.35851	-1.47221	-1.5237	-1.54361	-1.41844	-1.41844	-1.44201	-1.47221	-1.54361	-1.50163	0.692748	0.614607	0.652587	0.692748	0.692748
SM 32:2;2O|SM 16:1;2O/16:1	154	1.1393					#N/A	PC 30:1|PC 16:0_14:1	-0.172553	-0.172553	-0.172553	0.104157	-0.2352	-0.172553	0.038689	0.16276	0.16276	0.311322	0.104157	0.16276	-0.13252	-0.349286	-0.172553	0.721401	0.45877	0.411762	0.896787	0.896787	0.896787	0.661612	0.598376	0.511262	0.45877	0.511262	0.361778	0.214355	0.311322	0.258294	-1.56426	-1.53092	-1.56426	-1.67821	-1.6359	-1.6359	0.258294	0.411762	0.214355	0.038689	0.038689
SM 32:2;2O|SM 18:2;2O/14:0	155	1.1362					#N/A	PC 31:1|PC 15:0_16:1	0.305771	0.352636	0.46301	0.409195	0.409195	0.352636	1.22319	1.39531	1.39531	1.3008	1.39531	1.3008	0.782809	0.846579	0.782809	1.3008	1.3008	1.22319	-0.604483	-0.528183	-0.604483	-0.960613	-0.960613	-0.862044	-1.26067	-1.26067	-1.18161	-1.40982	-1.26067	-1.31672	-1.21544	-1.26067	-1.26067	-1.62961	-1.55572	-1.59128	0.56646	0.46301	0.516322	0.516322	0.516322
PC O-33:3;1O|PC O-16:1_17:2;1O	156	1.1361					#N/A	PC 32:0;O|PC 16:0_16:0;O	0.0888834	0.0351273	0.0888834	-0.0144871	-0.12957	-0.329651	-0.422968	-0.345268	-0.360889	-0.58895	-0.4973	-0.422968	-0.528246	-0.483221	-0.435764	-0.945777	-0.899948	-0.781774	1.56813	1.49687	1.58423	0.387258	0.500756	0.435529	0.223943	0.319847	0.193924	0.629976	0.629976	0.735382	1.73979	1.60211	1.7188	1.26249	1.31952	1.26249	0.0037475	0.270739	0.257289	-0.183691	-0.360889
PC 35:2|PC 17:1_18:1	157	1.136					#N/A	PC 32:0|PC 16:0_16:0	0.139606	0.139606	0.139606	-0.177288	-0.177288	-0.177288	-0.177288	-0.373163	-0.373163	-0.373163	-0.177288	-0.373163	1.01482	1.01482	1.01482	-0.373163	-0.373163	-0.373163	1.37407	1.2068	1.2068	1.01482	1.01482	1.2068	1.01482	1.2068	1.01482	1.37407	1.37407	1.37407	1.01482	1.2068	0.664413	1.81199	1.81199	1.81199	0.139606	0.139606	0.139606	0.139606	0.139606
CAR 18:1	158	1.1359					#N/A	PC 32:1;O|PC 16:1_16:0;O	0.184993	0.289071	0.313636	-0.0167567	-0.0989774	-0.0989774	1.49061	1.39158	1.47994	1.4017	1.45601	1.38194	0.820606	0.778025	0.778025	1.46325	1.47138	1.47138	-0.764004	-0.925625	-0.947171	-0.492729	-0.476034	-0.630721	-0.690474	-0.669514	-0.808721	-0.711045	-0.808721	-0.852857	-1.68016	-1.82443	-2.0267	-1.39654	-1.37241	-1.72351	0.198731	0.0737701	0.169792	0.276729	0.289071
PC O-36:7	159	1.1349					#N/A	PC 32:1|PC 15:0_17:1	-1.13246	-0.895341	-0.933713	-0.426622	-0.895341	-0.496122	0.90476	0.947983	0.828449	0.932499	0.828449	0.90476	-0.647833	-0.284768	0.0718097	1.05293	0.932499	0.947983	-0.554459	-0.713531	-0.607264	-0.778748	-0.752348	-0.778748	-1.4073	-0.647833	-0.993971	-0.588602	-0.917208	-1.13246	-1.22759	-0.895341	-1.07844	-1.61036	-1.75824	-1.63906	-0.357713	-0.588602	-0.426622	-0.0645446	0.027648
LPG 22:6	160	1.1346					#N/A	PC 32:1|PC 16:0_16:1	-1.67511	-1.67511	-0.659427	-1.25593	-0.659427	-1.25593	1.05107	1.05107	1.05107	1.05107	1.05107	1.05107	1.05107	1.05107	1.05107	1.05107	1.05107	1.05107	-1.67511	-2.15621	-2.15621	-0.659427	-0.659427	-0.659427	-0.659427	-1.25593	-1.25593	-1.67511	-1.67511	-1.67511	-0.659427	-0.659427	-0.15852	-0.659427	-0.659427	-0.659427	1.05107	-0.15852	-0.15852	1.05107	-0.15852
SM 30:1;2O|SM 16:0;2O/14:1	161	1.1281					#N/A	PC 32:2	-0.0274495	-0.0274495	-0.0274495	0.284358	0.284358	0.265904	0.794307	0.794307	0.723494	0.935078	0.877793	0.902409	0.0877677	0.110811	0.152838	1.04468	1.01615	0.990401	-0.977465	-0.925776	-1.02553	-1.29638	-1.34592	-1.31062	-1.60846	-1.7559	-1.7559	-1.74225	-1.7559	-1.81036	-1.01042	-1.06556	-0.942366	-1.32988	-1.45352	-1.34592	0.772524	0.644028	0.696242	0.819611	0.819611
LPS 22:5	162	1.1161					#N/A	PC 32:2|PC 14:0_18:2	-0.183622	-0.0250596	-0.0595038	-0.11873	-0.11873	-0.0250596	0.730504	0.730504	0.730504	0.730504	0.850966	0.787884	-0.0250596	0.0640196	0.0640196	0.622415	0.622415	0.730504	-1.36817	-1.39246	-1.39246	-1.96087	-1.75036	-1.85603	-1.52274	-1.6542	-1.54574	-1.68999	-2.05931	-1.96087	-0.092163	-0.266575	-0.266575	0.478903	0.435769	-0.470414	0.435769	0.392908	0.392908	0.518922	0.518922
SM 30:1;2O	163	1.1124					64	PC 32:2|PC 16:0_16:2	1.18697	1.18697	0.926773	0.645242	0.645242	0.645242	0.446706	0.446706	0.446706	0.543625	0.446706	0.495699	-0.131461	-0.0532031	0.0662027	-0.131461	-0.212799	-0.0128819	2.16289	2.10462	2.28044	1.18697	1.4228	1.38239	1.28256	1.14608	1.10818	1.18697	1.38239	1.4228	0.446706	0.495699	0.365752	0.189285	0.277678	0.0662027	-0.131461	0.1513	0.189285	-0.410682	-0.410682
SM 31:1;2O|SM 13:0;2O/18:1	164	1.1063					#N/A	PC 32:2|PC 16:1_16:1	0.689777	0.689777	0.689777	0.615565	0.615565	0.615565	0.877222	0.939481	0.939481	0.83756	0.877222	0.83756	0.651636	0.689777	0.790477	0.83756	0.83756	0.83756	-1.09879	-1.00064	-0.939351	-2.03292	-2.31832	-1.86557	-1.49876	-1.68852	-1.65018	-1.16558	-1.36633	-1.41523	-1.12563	-1.14441	-1.12563	-1.31526	-1.23429	-1.31526	0.615565	0.689777	0.615565	0.651636	0.615565
SM 41:1;2O|SM 19:1;2O/22:0	165	1.102					11	PC 33:0|PC 16:0_17:0	0.800505	0.800505	0.800505	1.07288	1.12577	0.709346	0.900676	0.900676	0.900676	0.900676	0.800505	1.00574	2.06451	2.06451	2.06451	0.284442	0.343326	0.284442	1.36001	1.98567	1.4698	0.421424	0.505785	0.421424	0.900676	0.617107	1.00574	1.29092	1.29092	1.36001	-0.684107	-0.684107	-0.4715	-0.415959	-0.616305	-0.4715	-0.181626	-0.116268	0.134871	-0.4715	-0.737299
PC O-35:3;1O|PC O-18:1_17:2;1O	166	1.1003					8	PC 33:1	0.703075	0.703075	0.703075	0.703075	0.703075	0.703075	0.703075	1.13976	1.13976	1.13976	0.703075	1.13976	0.703075	1.13976	0.703075	1.84624	1.84624	1.84624	1.13976	1.13976	1.13976	0.703075	1.13976	0.703075	0.703075	0.703075	0.703075	1.13976	0.703075	1.13976	-0.541164	-0.541164	-0.541164	-0.541164	-0.541164	-0.541164	0.703075	0.703075	0.703075	0.703075	0.331905
FA 16:0;O	167	1.0907					119	PC 33:2;O|PC 16:0_17:2;O	-1.17332	-1.06586	-0.847161	-0.353901	-0.181007	-0.303898	0.0527689	0.094068	0.0400811	0.239596	0.266931	0.292033	-0.543748	-0.445472	-0.55635	0.550746	0.598723	0.527723	-1.22536	-1.28587	-2.9651	-1.08488	-1.26192	-1.96908	-0.784317	-1.20983	-2.39024	-1.35919	-1.22536	-1.78092	-0.744394	-1.03649	-0.667002	-0.887726	-1.59684	-0.995365	0.448707	0.550746	0.392995	0.429615	0.43617
SM 32:0;2O	168	1.0864					#N/A	PC 33:2|PC 16:1_17:1	1.09772	1.09772	1.05099	1.05099	1.05099	1.05099	1.25988	1.25988	1.25988	1.1799	1.1799	1.09772	0.84812	0.84812	0.84812	1.05099	1.01988	1.13191	-0.921136	-0.803632	-0.875064	-1.69801	-1.82372	-1.54618	-1.28966	-1.14149	-1.30578	-0.143432	-0.817961	-0.220774	-1.19783	-1.16085	-1.10304	-1.25239	-1.17916	-1.21764	0.542166	0.542166	0.515496	0.684343	0.718674
FA 18:0	169	1.0805					#N/A	PC 34:0|PC 14:0_20:0	1.31527	1.41239	1.47959	0.84723	0.728367	0.794142	0.610592	0.624634	0.64997	0.64997	0.778257	0.75356	0.48441	0.416271	0.450875	0.639205	0.662015	0.566948	-0.822737	-0.792699	-0.880454	-1.45684	-1.4142	-1.42357	-1.36249	-1.50175	-1.40392	-1.45684	-1.45684	-1.40392	-1.5368	-1.3819	-1.29029	-1.54669	-1.19158	-1.40392	0.364103	0.402804	0.25643	0.37685	0.37685
Cer 34:2;2O|Cer 18:2;2O/16:0	170	1.0803					135	PC 34:1	-2.29231	-2.4715	-2.5512	-1.48307	-1.87292	-1.61589	-0.540336	-0.503523	-0.597473	-0.254105	-0.367273	-0.254105	-1.66927	-1.66927	-1.91738	0.734271	0.734271	0.668197	0.0747917	0.139387	0.139387	1.23847	1.09396	1.2939	-0.195038	0.139387	0.0747917	0.0747917	0.323309	0.0747917	0.439253	0.192739	0.0747917	-0.540336	-0.449855	-0.540336	0.583557	0.501087	0.323309	0.734271	0.814278
PI 36:4|PI 16:0_20:4	171	1.0794					#N/A	PC 34:1;O|PC 18:1_16:0;O	-1.14296	-1.10827	-1.04715	-0.990199	-0.950155	-1.0266	-0.0896645	-0.0697816	-0.0238602	-0.0238602	0.107336	0.00215378	-1.14296	-0.801713	-1.0266	0.0261127	0.0432239	0.107336	1.11828	1.00466	1.0876	0.435697	0.487912	0.544972	0.160388	0.315912	0.0622209	0.413213	0.435697	0.435697	1.97529	1.9492	1.791	1.25978	1.31104	1.28478	-0.130515	0.0432239	0.107336	-0.339847	-0.339847
PC 36:4;O|PC 20:4_16:0;O	172	1.077					#N/A	PC 34:2;O|PC 16:0_18:2;O	0.99064	0.962376	0.962376	1.02042	0.900419	1.11516	1.58156	0.564646	1.66098	0.135171	0.495391	0.900419	-0.72418	-0.529262	-0.689251	0.105511	0.654785	0.204269	-0.0282697	-0.289266	-0.331886	1.56457	1.45983	1.40537	0.654785	0.424801	0.00738173	0.75437	0.75437	0.718418	-1.26938	-1.14769	-1.3594	-2.72468	-2.33105	-1.54857	-0.142847	-0.494277	-0.23967	0.105511	-0.0954814
PC 38:3|PC 18:1_20:2	173	1.076					#N/A	PC 34:2;O|PC 18:2_16:0;O	0.973038	1.00276	1.08283	0.891903	1.02318	1.00276	1.01299	0.316163	1.06084	0.358686	0.620515	0.620515	0.0027445	0.0211067	0.0647093	0.291128	0.400405	0.419595	-0.422287	-0.536546	-0.486913	0.922626	0.906855	0.837136	0.183314	0.224064	0.183314	0.375981	0.586164	0.14169	-2.22826	-2.3271	-2.49951	-2.57317	-2.28744	-2.07968	0.0027445	-0.113991	0.104168	-0.045773	0.0432329
LPE 17:0	174	1.0666					#N/A	PC 34:2|PC 16:0_18:2	-1.1901	-1.1901	-0.760125	0.147621	-0.760125	0.147621	-0.760125	-0.760125	-0.760125	-0.760125	-0.760125	-0.760125	-0.760125	-0.760125	-0.760125	0.147621	0.147621	0.147621	1.67634	0.595297	0.595297	1.67634	1.67634	1.67634	1.67634	0.595297	1.67634	0.595297	0.595297	0.595297	0.595297	0.595297	0.147621	-0.760125	-0.760125	-0.385489	-0.385489	1.67634	-0.385489	-0.385489	-0.385489
PI 40:8|PI 20:4_20:4	175	1.0621					#N/A	PC 34:2|PC 16:1_18:1	1.12108	1.12108	1.12108	1.12108	1.12108	1.12108	0.24159	0.24159	0.24159	0.24159	0.24159	0.499143	-0.0651146	0.24159	0.24159	-0.0651146	-0.0651146	-0.0651146	-0.528016	1.12108	1.12108	-1.65574	-2.85382	-1.65574	-0.0651146	1.12108	0.24159	1.12108	1.12108	1.12108	-2.06406	-2.06406	-2.06406	-1.65574	-1.65574	-1.65574	0.499143	-0.528016	1.12108	0.499143	1.12108
PC O-34:3	176	1.0404					#N/A	PC 34:2|PC 17:1_17:1	-0.543416	-0.33188	-0.495726	-0.282123	-0.0915583	-0.282123	-0.593488	-0.543416	-0.63284	-0.543416	-0.708957	-0.593488	0.701529	0.701529	0.641977	-0.708957	-0.543416	-0.670999	1.11328	0.93555	1.04679	1.79511	1.85226	2.00007	1.45151	1.37943	1.52116	1.74091	1.74091	1.63297	0.30923	0.0632157	-0.0495459	0.76603	0.819841	0.819841	-0.543416	-0.33188	-0.376357	-1.01053	-0.670999
CL 80:1|CL 18:0_18:0_26:0_18:1	177	1.0339					#N/A	PC 34:3;O|PC 16:0_18:3;O	-1.12598	-0.846629	-1.30415	-0.798285	-1.35091	-1.1799	0.071688	0.325031	0.223801	0.493531	0.753162	0.785017	-0.245402	-0.333565	-0.13354	0.59179	0.785017	0.908184	0.698147	0.664151	0.558326	1.44252	1.25915	1.32475	0.753162	0.753162	0.725539	0.997763	0.936691	0.59179	-1.76772	-1.94449	-1.87502	-1.02374	-1.30415	-0.920098	-1.12598	-1.02374	-0.700802	-1.44712	-1.12598
PC 38:5|PC 18:1_20:4	178	1.0305					#N/A	PC 34:3|PC 16:0_18:3	1.17961	1.44085	0.838945	0.524714	-0.00398736	0.415005	0.316758	0.524714	0.212293	0.212293	0.106841	0.316758	-0.54906	-0.326133	-0.639774	-0.00398736	-0.203655	-0.0958212	0.706781	0.706781	0.706781	1.59575	1.59575	1.59575	0.838945	0.838945	0.838945	0.212293	0.838945	0.415005	-0.820788	-0.820788	-0.754875	-1.72997	-1.87948	-1.72997	-0.0958212	-0.00398736	-0.00398736	-0.326133	-0.00398736
PC O-34:3;1O|PC O-17:1_17:2;1O	179	1.0228					#N/A	PC 34:3|PC 16:1_18:2	1.31785	1.41521	1.41521	1.16592	1.2344	1.2344	0.797538	0.898026	0.898026	0.797538	0.797538	0.797538	0.683549	0.683549	0.683549	0.62462	0.62462	0.62462	-0.880162	-0.988777	-0.988777	-1.39791	-1.69072	-1.39791	-1.51672	-1.63699	-1.5999	-0.820488	-1.4655	-1.03298	-1.63699	-1.63699	-1.56414	-1.7574	-1.7574	-1.8432	0.523598	0.459076	0.459076	0.523598	0.523598
PC 37:6|PC 17:2_20:4	180	1.0124					#N/A	PC 34:4|PC 14:0_20:4	1.32029	1.36926	1.25323	0.899303	0.987191	0.987191	0.828585	0.806207	0.806207	0.571778	0.717006	0.717006	0.336354	0.374233	0.374233	0.631109	0.593061	0.610988	-0.198442	-0.179544	-0.232964	-0.810085	-0.768904	-0.683175	-1.13732	-0.994446	-0.947675	-0.683175	-0.922382	-0.670403	-1.58981	-1.71563	-1.62724	-1.64067	-1.65491	-1.62724	0.418653	0.374233	0.43989	0.523661	0.496547
PC O-30:0|PC O-16:0_14:0	181	1.0085					157	PC 35:2|PC 17:1_18:1	0.542359	0.542359	0.542359	0.783414	0.783414	0.783414	1.56288	1.56288	1.56288	1.56288	1.56288	1.56288	1.75843	1.56288	1.56288	1.56288	1.56288	1.56288	-1.13621	-1.13621	-0.875504	-1.53994	-1.53994	-1.53994	-1.42333	-1.42333	-1.42333	-1.42333	-1.33799	-1.42333	-0.316451	-0.0421029	-0.222955	-0.0421029	-0.222955	-0.222955	0.542359	0.542359	0.651012	0.439603	0.542359
FA 18:2	182	1.0033					28	PC 35:3;O|PC 18:1_17:2;O	-1.78643	-1.74775	-1.81572	-0.929816	-0.805864	-0.893225	-0.0677768	-0.102598	-0.1957	-0.050255	-0.0165508	0.0718836	-0.91004	-1.04593	-1.04593	0.713175	0.682732	0.674739	-1.24073	-1.38105	-1.54394	-0.813796	-0.702477	-0.757918	-1.09638	-1.20715	-1.1754	-1.05683	-1.18779	-1.12494	-1.26417	-1.26417	-1.2312	-1.42685	-1.42685	-1.35089	0.46888	0.447798	0.331832	0.508886	0.566133
PI 36:4	183	1.0017					#N/A	PC 35:3;O|PC 18:2_17:1;O	-2.14254	-2.11573	-2.32054	-0.352599	-0.490081	-0.393825	0.62111	0.446628	0.378476	0.288034	0.446628	0.401069	-0.203025	-0.0994441	-0.0994441	0.900476	0.900476	0.900476	-0.88065	-0.952258	-1.00063	-1.27271	-1.23064	-1.00063	-1.0741	-0.977671	-1.09913	-0.647396	-0.668954	-0.668954	1.12451	1.17227	1.07445	0.856305	1.0225	0.705177	0.0291251	0.705177	-0.223181	-0.445128	-0.418406
							#N/A	PC 35:3|PC 17:1_18:2	1.47392	1.51619	1.4389	1.4389	1.39778	1.39778	1.16244	1.18757	1.26606	1.16244	1.23146	1.18757	0.664455	0.664455	0.664455	1.03299	1.13053	0.989668	-0.910327	-0.910327	-0.910327	-1.15002	-1.56383	-1.15002	-1.272	-1.33825	-1.33825	-1.12806	-1.11212	-1.16744	-0.820182	-0.820182	-0.797643	-1.0532	-1.12806	-1.15002	0.716652	0.716652	0.664455	0.664455	0.630516
							#N/A	PC 35:4;O|PC 18:2_17:2;O	1.15605	0.803086	0.705704	1.26207	-1.32704	-1.32704	-1.67798	-1.65358	-1.67798	0.391742	0.244229	0.147876	-0.301744	-0.207503	-0.636864	0.544996	0.421959	0.544996	0.272142	0.216002	0.272142	0.705704	0.705704	0.333096	-0.171204	-0.536668	-0.0674547	0.0562088	0.0562088	-0.106152	0.996155	0.960304	0.839001	0.363393	-0.0674547	-0.510007	0.60768	0.60768	0.839001	0.303732	0.508878
							2	PC 35:4|PC 15:0_20:4	1.64182	1.59598	1.59598	1.48763	1.4405	1.48763	1.75401	1.70266	1.75401	1.64182	1.70266	1.4405	0.860501	1.04356	1.08968	1.12151	1.16064	1.16064	0.711705	0.668333	0.668333	0.0060994	-0.0423098	0.245889	-0.74994	-0.592444	-0.592444	-0.201616	-0.171281	-0.089862	0.4176	0.245889	0.201897	-0.171281	-0.089862	0.0060994	0.0877709	0.167622	0.167622	0.124708	0.328028
							#N/A	PC 35:5|PC 15:1_20:4	-0.5234	-1.35501	-0.595536	-0.136652	-0.481893	-0.405212	0.556593	0.892723	0.418351	0.629302	-0.563482	-0.626027	0.0276677	0.0927593	0.519184	-0.626027	0.448581	-0.882832	0.383429	-0.0964075	-0.334569	1.57322	0.159267	0.159267	-0.368423	-0.368423	1.19768	1.23732	1.70185	0.942083	0.5916	0.663753	1.01675	1.41484	1.52973	0.5916	0.224315	-0.764045	0.488066	0.320529	0.519184
							#N/A	PC 36:1	0.486227	0.495447	0.495447	0.270846	0.328119	0.530562	-0.538552	-0.757809	-0.623086	-0.881711	-0.932876	-0.900482	0.435489	0.435489	0.38609	-0.89121	-1.09196	-1.07065	0.927288	1.00558	1.00558	1.23785	1.1135	1.14074	1.22314	1.27063	1.19371	1.08665	1.14074	1.08665	1.04	1.17597	0.959585	1.41304	1.45772	1.42899	-0.651218	-0.438364	-0.428517	-1.13254	-0.944309
							#N/A	PC 36:1.1	0.344229	0.499467	0.540254	0.23704	0.078837	0.329862	-0.727993	-0.617973	-0.824824	-0.807745	-1.12439	-1.06153	0.157957	0.128758	0.078837	-0.870777	-1.02055	-1.0046	0.840122	0.914287	0.914287	1.15471	1.18377	0.881698	0.768627	1.07806	0.682586	0.756341	1.03729	0.840122	1.37314	1.25537	1.06547	1.30024	0.99143	0.930569	-1.30458	-0.983465	-0.744248	-1.56198	-1.70227
							#N/A	PC 36:2|PC 18:1_18:1	0.466982	0.466982	0.466982	0.466982	0.466982	0.466982	0.466982	0.466982	0.466982	0.466982	0.466982	0.157826	0.466982	0.466982	0.466982	0.466982	0.466982	0.466982	-2.11965	-2.11965	-2.11965	-1.70305	-1.70305	-1.70305	-2.11965	-2.11965	-2.11965	-2.11965	-2.11965	-2.11965	1.21353	1.21353	1.21353	1.21353	1.21353	1.21353	0.157826	0.157826	0.157826	0.157826	0.157826
							#N/A	PC 36:3	1.3347	1.07206	1.41131	1.36649	1.99721	1.81079	-0.145542	-0.0408193	1.82374	-0.0923194	-0.264435	-0.00695083	-0.876796	-0.768924	-0.825083	-0.850674	-0.625987	-0.613216	-0.91136	-0.752774	-1.22198	-0.0408193	-0.523892	-0.783477	-0.825083	-0.736694	-0.798089	-0.4662	-0.768924	-0.798089	0.333076	0.475987	0.165824	0.0838168	-0.00695083	-0.850674	-0.876796	-0.548681	-0.625987	-1.4637	-1.0638
							#N/A	PC 36:3.1	1.2743	1.06715	1.26172	1.14818	1.7952	1.62546	-0.00177264	-0.155837	1.58831	-0.155837	-0.0818843	-0.0604832	-1.19046	-0.75	-0.570078	-0.132902	0.359934	-0.581667	-0.968025	-0.708739	-0.883231	-0.181318	-0.235736	-0.736695	-0.991939	-1.04702	-1.24862	-0.883231	-0.31793	-0.264092	0.759371	0.458418	0.554242	-0.447805	0.0270692	-0.00177264	-0.991939	-0.694098	-0.235736	-1.87442	-1.79636
							#N/A	PC 36:3|PC 18:1_18:2	2.21019	2.21019	0.308557	0.919784	0.308557	0.919784	0.308557	0.308557	0.308557	0.308557	0.308557	0.308557	-0.807066	-0.807066	-0.807066	0.308557	0.308557	0.308557	-1.62039	-1.62039	-1.62039	0.919784	0.919784	0.308557	-0.807066	-0.807066	-0.807066	-0.807066	-0.807066	-0.807066	1.45235	1.45235	1.45235	1.45235	1.45235	0.919784	-0.807066	0.919784	0.308557	-1.62039	-0.807066
							#N/A	PC 36:4;O|PC 16:0_20:4;O	-1.06902	-1.34521	-0.978923	-1.31166	-1.25685	-0.770664	-0.617692	-0.340624	-0.364922	0.0764752	-0.364922	-0.340624	-1.15456	-0.956065	-0.663852	-0.202793	-0.222041	-0.0130131	1.01289	0.915606	1.08359	1.0391	0.948585	0.994245	1.0391	1.1809	1.02754	0.948585	0.964283	0.878286	-1.60694	-1.53016	-1.64291	-1.60694	-1.67925	-1.64291	-0.182114	-0.277442	-0.202793	-0.0848123	-0.125485
							172	PC 36:4;O|PC 20:4_16:0;O	0.947276	1.06383	0.927759	0.317515	0.3378	0.409133	1.70725	1.81884	1.56385	1.59064	1.67691	1.64768	1.04877	1.07902	1.1173	1.38081	1.44619	1.36459	-0.205694	-0.412521	-0.412521	-0.604162	-0.412521	-0.302115	-0.782811	-0.604162	-0.604162	-0.446004	-0.386374	-0.583951	-1.54521	-1.78268	-2.14522	-1.35169	-1.47739	-1.67708	0.00687552	-0.0596291	0.0777777	0.0972986	0.0319908
							140	PC 36:4|PC 16:0_20:4	0.31711	0.31711	0.31711	0.31711	0.31711	0.31711	0.31711	0.31711	0.31711	0.31711	-0.00994336	-0.00994336	-0.760495	-1.01127	-0.760495	0.31711	-0.00994336	0.31711	1.78631	1.53041	1.53041	1.78631	1.78631	1.78631	1.78631	1.53041	1.78631	1.53041	1.53041	1.53041	1.01151	0.765724	1.01151	0.31711	0.31711	0.31711	-0.00994336	-0.00994336	-0.00994336	0.31711	-0.00994336
							#N/A	PC 36:4|PC 18:1_18:3	1.7417	1.7417	1.63751	1.65967	1.77062	1.69198	0.603861	0.622764	0.582761	0.643151	0.643151	0.603861	-0.0549006	-0.0338789	-0.0143378	0.403044	0.448493	0.448493	-1.03743	-1.03743	-0.955296	-0.938277	-0.808806	-0.854857	-1.25884	-1.18033	-1.2173	-1.09643	-1.16236	-1.07409	-1.18033	-1.11909	-1.23976	-1.94973	-1.99995	-2.01691	0.513395	0.474887	0.474887	0.558635	0.474887
							#N/A	PC 36:4|PC 18:2_18:2	1.94614	2.06185	1.94614	1.87243	1.94614	1.94614	0.862004	0.795217	0.795217	0.795217	0.703108	0.703108	0.0595609	-0.00345944	0.11771	0.431747	0.378224	0.378224	-0.703474	-0.660052	-0.660052	-0.807273	-0.807273	-0.749224	-1.29904	-1.19694	-1.24996	-1.12697	-1.0117	-1.24996	-1.12697	-1.5879	-0.948745	-2.02292	-1.94479	-1.90218	0.703108	0.703108	0.703108	0.508445	0.601838
							#N/A	PC 36:5|PC 16:0_20:5	-0.997453	-1.13711	-1.22126	-3.23909	-0.896077	-1.13711	0.318654	0.579275	0.579275	0.178563	0.318654	0.318654	-0.43438	-0.234158	-0.43438	-0.315563	-0.234158	-0.117506	1.00971	1.00971	1.00971	1.82392	1.67065	1.95701	1.53927	1.67065	1.53927	1.95701	1.82392	1.67065	1.17932	1.17932	1.32949	0.672049	1.00971	0.851505	-0.315563	-0.315563	-0.234158	-0.315563	-0.315563
							#N/A	PC 36:5|PC 16:1_20:4	0.761129	0.815172	0.781137	0.669188	0.600828	0.722699	1.43081	1.37937	1.40894	1.21722	1.25898	1.24141	0.761129	0.781137	0.815172	1.08277	1.04333	1.08277	-1.19842	-1.21394	-1.16259	-1.59249	-1.46728	-1.50101	-1.67797	-1.86086	-1.80056	-1.56787	-1.70097	-1.49016	-0.630969	-0.630969	-0.659678	-0.996753	-1.10402	-0.996753	0.515319	0.515319	0.461858	0.547889	0.496401
							#N/A	PC 36:6|PC 14:0_22:6	1.09875	1.1334	1.1334	1.08073	1.09875	1.15436	0.999069	0.952311	0.970443	1.1143	1.17281	1.09875	0.7772	0.695535	0.732063	0.906444	0.830123	0.842554	-0.532446	-0.508536	-0.621821	-0.995811	-0.995811	-1.09908	-1.55416	-0.940327	-1.42705	-1.20511	-1.02741	-0.940327	-1.21723	-1.34001	-1.24373	-1.52193	-1.61376	-1.58028	0.383267	0.436392	0.549332	0.383267	0.410136
							73	PC 37:0|PC 15:0_22:0	-2.17512	-2.79414	-2.46663	-1.23372	-1.30836	-1.45095	-0.384036	-0.879489	-0.642334	-0.206387	-0.384036	-0.206387	-1.72543	-1.72543	-1.72543	0.552379	0.552379	0.481925	-0.573449	-0.642334	-0.642334	0.622798	0.892694	0.622798	-0.121163	-0.0662542	-0.0662542	0.305772	0.136974	0.136974	-0.476634	-0.573449	-0.717624	-1.02577	-1.02577	-0.940397	0.20861	-0.206387	0.0137963	0.622798	0.622798
							80	PC 37:5;O|PC 20:4_17:1;O	-1.91933	-3.41417	-2.11616	-1.32915	-2.65434	-1.91933	-0.749419	-0.924432	-0.792338	-0.228828	-0.306644	-0.413543	-0.978857	-1.13368	-0.876832	-0.140582	-0.716724	-0.0128005	0.0469981	-0.306644	-0.195325	0.544803	0.708759	0.774452	0.451643	0.288164	0.42638	0.400309	0.451643	0.370233	1.0086	1.05032	0.837552	0.659393	0.659393	0.72926	-0.978857	-1.6032	-1.25265	-0.56244	-0.716724
							99	PC 37:5|PC 17:1_20:4	1.23201	1.16708	1.13052	1.06839	1.13052	1.13052	1.61231	1.56982	1.56982	1.41659	1.38845	1.41659	1.09397	1.09397	1.09397	1.20191	1.16708	1.23201	-0.440251	-0.404508	-1.20248	-1.01904	-0.929358	-0.896409	-1.1603	-1.22339	-1.14498	-1.05014	-1.00358	-1.09541	-0.545091	-0.599184	-0.424803	-0.760935	-0.664204	-0.699048	0.673748	0.766108	0.699503	0.645989	0.645989
							180	PC 37:6|PC 17:2_20:4	0.278163	0.278163	0.229779	0.229779	0.229779	0.229779	0.253074	0.301088	0.422476	-0.410252	-0.313178	-0.336837	1.24905	1.21536	1.18911	-0.431801	-0.536903	-0.410252	0.398058	0.253074	0.453456	0.929524	1.06539	0.90629	0.95878	0.705832	0.877349	0.991887	1.09281	0.929524	1.75968	1.91973	1.7982	1.67896	1.67896	1.71981	-0.557193	-0.149547	-0.515573	-0.747601	-0.747601
							59	PC 37:7|PC 15:1_22:6	0.674071	0.73757	0.691313	0.33675	0.304982	0.381425	0.648351	0.576562	0.413839	0.320875	0.185375	0.167611	1.64507	1.70465	1.72291	-0.174004	-0.294952	-0.128849	1.25073	1.31739	1.32574	0.682368	0.614187	0.674071	1.02477	0.957396	0.992005	0.976118	1.05282	1.0604	1.0604	1.14071	1.07635	1.51634	1.44691	1.57287	-0.808083	-0.858825	-0.470346	-0.869932	-1.13151
							173	PC 38:3|PC 18:1_20:2	1.3018	1.49926	1.19972	1.3018	1.3018	1.3018	-0.318125	-0.318125	-0.220815	-0.136071	-0.220815	-0.318125	0.758826	0.589354	0.589354	-0.220815	-0.136071	-0.220815	1.02473	1.19972	1.02473	-1.59503	-1.59503	-1.59503	0.589354	0.758826	0.758826	1.3018	1.19972	1.02473	1.67332	1.67332	1.67332	1.19972	1.19972	1.19972	-0.318125	-0.220815	-0.136071	-0.781383	-0.781383
							49	PC 38:4|PC 16:0_22:4	1.99791	1.99791	1.99791	1.23935	1.23935	0.943096	0.297832	0.14341	0.14341	-0.0309956	0.14341	0.14341	0.14341	0.402678	0.402678	-0.0309956	-0.0309956	-0.0309956	0.943096	0.943096	0.943096	1.05838	1.05838	1.05838	0.943096	0.806242	0.943096	1.05838	1.05838	1.05838	1.05838	1.05838	1.05838	0.943096	0.943096	0.943096	-0.0309956	0.14341	0.14341	-0.0309956	-0.193672
							44	PC 38:4|PC 18:0_20:4	1.51032	1.58713	1.73571	1.17856	1.17856	1.17856	0.600973	0.671081	0.671081	0.671081	0.671081	0.441407	0.600973	0.441407	0.600973	0.0892702	0.204895	0.0892702	1.29454	1.29454	1.29454	1.51032	1.51032	1.51032	0.769454	0.836852	0.671081	1.05103	1.05103	1.05103	-0.723356	-0.81835	-0.81835	-1.21403	-1.12593	-1.12593	0.288828	0.288828	0.288828	0.441407	0.441407
							#N/A	PC 38:4|PC 18:1_20:3	0.319256	0.319256	0.540055	0.540055	0.540055	0.540055	0.86829	0.86829	0.86829	0.540055	0.319256	0.319256	0.735553	0.540055	0.540055	0.540055	0.540055	0.540055	-1.56066	-1.40599	-1.40599	-1.56066	-1.56066	-1.56066	-1.56066	-1.56066	-1.40599	-1.56066	-1.6709	-1.56066	1.92751	1.92751	1.92751	1.92751	1.92751	1.92751	0.113308	-0.241082	0.319256	0.113308	0.319256
							178	PC 38:5|PC 18:1_20:4	0.49693	0.49693	0.49693	1.46872	1.46872	1.46872	1.46872	1.46872	1.46872	1.46872	1.46872	1.46872	-0.614304	-0.614304	-0.614304	0.49693	0.49693	0.49693	-0.614304	-0.103746	-0.103746	-1.38269	-0.614304	-0.614304	-0.614304	-0.614304	-0.614304	-0.103746	-0.614304	-0.614304	1.46872	1.46872	1.46872	0.49693	0.49693	0.49693	0.49693	0.49693	0.49693	0.49693	0.49693
							70	PC 38:6|PC 16:0_22:6	0.191428	0.279424	0.279424	0.451539	0.451539	0.572201	1.03847	1.14231	1.03847	1.03847	0.909773	1.03847	-0.411494	-0.172182	-0.262175	0.279424	0.279424	0.361067	1.43902	1.21997	1.43902	1.21997	1.53041	1.53041	0.909773	0.909773	0.909773	0.792714	0.909773	0.792714	1.31898	1.43902	1.21997	0.103987	0.000387934	0.191428	0.103987	0.191428	0.279424	0.000387934	-0.172182
							#N/A	PC 38:7|PC 16:1_22:6	0.892238	0.866618	0.832367	0.751303	0.719415	0.719415	1.23379	1.1994	1.23379	1.23379	1.23379	1.23379	0.751303	0.678566	0.789916	1.05961	1.02139	0.994638	-0.764986	-0.989267	-0.764986	-1.40172	-1.5109	-1.5267	-1.68601	-1.5267	-1.66614	-1.42236	-1.37985	-1.43972	-0.622751	-0.582841	-0.545467	-1.23545	-1.075	-1.04156	0.638765	0.608922	0.678566	0.638765	0.678566
							50	PC 39:4|PC 17:0_22:4	2.10687	2.06095	2.08128	1.71634	1.69352	1.8181	1.29435	1.13724	1.06551	0.89031	0.864521	1.13724	1.08894	1.29435	1.31363	0.677028	0.677028	0.700259	-0.124209	0.53453	0.162852	-1.30962	-2.1671	-0.943063	-0.574553	-0.556631	-0.376459	0.162852	0.0144264	-0.342287	-0.304946	-0.361892	-0.27331	-0.896558	-0.9183	-0.707263	0.394429	0.510502	0.490487	0.143857	0.104127
							88	PC 39:7|PC 17:1_22:6	1.19301	1.20899	1.19301	1.0212	1.0552	1.08473	1.60202	1.75232	1.77973	1.62584	1.62584	1.62584	1.3024	1.3024	1.3024	1.19301	1.3024	1.2769	-0.443215	-0.49662	-0.539745	-0.83926	-0.878114	-0.933087	-1.13962	-1.1213	-1.22646	-0.82517	-0.82517	-0.850734	-0.64138	-0.61382	-0.666242	-1.00287	-1.13116	-1.16771	0.515697	0.515697	0.635015	0.467111	0.429152
							84	PC 39:8;O|PC 22:6_17:2;O	-1.25784	-1.43747	-1.34648	-0.887614	-0.405129	-1.51505	-0.201672	-0.282768	-0.242992	0.100717	0.014394	-0.0190486	-0.774123	-1.34648	-0.717004	0.967619	0.899486	0.985814	-1.25784	-3.30184	-0.774123	0.967619	0.781261	0.621503	-0.165533	-0.957015	-1.61	-1.74858	-2.09193	-0.774123	-0.450859	-0.282768	-0.662709	-0.450859	-2.28648	-1.10645	-0.553274	-0.282768	-0.825049	-0.508937	-0.450859
							#N/A	PC 39:8|PC 17:2_22:6	0.329451	0.238408	0.226124	0.676792	0.539142	0.648823	1.35039	1.29207	1.34103	1.32321	1.34103	1.20769	0.628397	0.518805	0.569937	1.16866	1.22754	1.28088	-1.04308	-0.420588	-0.524277	-1.51381	-1.41829	-1.48884	-2.72138	-1.11447	-1.4596	-0.378353	-0.475803	-0.911752	-0.797385	-0.0909469	-0.195308	-1.44434	-1.04308	-1.44434	0.773003	0.643041	0.712659	0.821861	0.828692
							#N/A	PC 40:4|PC 20:0_20:4	1.96297	1.94444	1.9791	0.885893	0.900328	0.900328	0.591696	0.66031	0.51634	0.637421	0.685736	0.272739	0.61511	0.695992	0.706991	0.336643	0.377366	0.0291095	-0.083582	-0.286339	0.284016	-1.02152	-0.330237	-0.882088	-0.812121	-1.29128	-1.30813	-1.66824	-1.71195	-1.30813	-0.882088	-0.799732	-0.848237	-1.14306	-1.29128	-0.837383	0.167046	0.417895	0.323659	-0.196647	-0.0235556
							38	PC 40:5|PC 18:0_22:5	1.9154	1.98541	1.98541	1.7111	1.7111	1.77568	1.14906	1.07394	1.0173	1.33728	1.14906	0.87343	0.631864	0.631864	0.568997	0.958542	0.958542	0.958542	-0.341054	-0.259475	-0.259475	0.0345048	0.0345048	0.0345048	-0.48014	-0.48014	-0.533923	-0.591891	-0.259475	-0.420541	-0.341054	-0.341054	-0.420541	-1.03459	-1.09149	-0.769161	0.343596	0.419918	0.419918	0.343596	0.290172
							71	PC 40:5|PC 18:1_22:4	2.12828	2.04159	2.04159	1.56979	1.66935	1.66935	1.39892	1.32665	1.2279	1.00488	0.918364	1.39892	1.16216	1.2279	1.08669	0.727356	1.00488	1.00488	-0.99475	-1.10509	-1.16678	-0.774699	-0.774699	-0.774699	-1.29627	-1.34158	-1.23153	-1.61644	-1.55842	-1.51503	1.2279	1.32665	1.08669	0.594653	0.52562	0.594653	0.322358	0.322358	0.322358	0.39295	0.39295
							86	PC 40:5|PC 20:1_20:4	2.1541	2.18842	2.25766	1.6136	1.58952	1.58952	1.35819	1.41487	1.35819	1.29453	1.33002	1.29453	1.15125	1.17759	1.07803	0.883144	0.860862	0.83705	-1.07941	-1.01386	-1.03588	-1.28014	-1.28014	-1.07941	-1.24449	-1.20832	-1.20832	-1.138	-1.18411	-1.07941	0.860862	0.83705	0.83705	0.132651	0.174399	0.153443	0.306237	0.52223	0.387817	0.202611	0.0442293
							#N/A	PC 40:6|PC 18:1_22:5	1.53158	1.53158	1.4109	0.984343	1.0581	1.09464	1.38435	1.4109	1.35498	1.26945	1.26945	1.29799	0.709829	0.641662	0.807903	1.21163	1.1525	1.18419	-1.64547	-1.64547	-1.39638	-1.50255	-1.48026	-1.50255	-1.84401	-1.90703	-1.84401	-1.50255	-1.48026	-1.52839	1.0581	1.23875	1.1525	0.0100787	-0.0200027	0.101088	0.19767	0.285244	0.317701	0.164917	0.19767
							112	PC 40:7|PC 18:1_22:6	0.65135	0.65135	0.399829	0.399829	0.399829	0.399829	1.60726	1.60726	1.60726	1.37997	1.37997	1.60726	1.37997	1.37997	1.18514	1.02526	1.02526	1.18514	-0.238477	-0.474329	-0.238477	-1.06112	-1.06112	-1.06112	-1.27176	-1.27176	-1.27176	-1.27176	-1.27176	-1.44475	1.80463	1.80463	1.80463	1.60726	1.60726	1.60726	-0.100899	0.399829	0.165224	-0.238477	-0.238477
							52	PC 40:8|PC 18:2_22:6	1.99271	2.03463	2.03463	1.56693	1.54819	1.63543	1.6132	1.56693	1.52487	1.19409	1.21404	1.23504	0.882619	0.972816	0.972816	1.01455	0.951204	0.951204	-0.210622	-0.195053	-0.178184	-0.146901	-0.0182864	-0.07741	-0.540306	-0.79589	-0.621701	-0.300338	-0.413285	-0.456183	-0.914734	-0.925282	-0.978377	-1.19206	-1.14383	-1.26416	0.533025	0.660846	0.489737	0.489737	0.489737
							65	PC 40:8|PC 20:4_20:4	1.80906	1.80906	1.80906	1.36819	1.36819	1.27549	1.62473	1.62473	1.62473	1.56304	1.56304	1.56304	0.721549	0.76391	0.76391	1.05161	1.05161	0.960081	-0.104103	-0.20818	-0.104103	-0.41737	-0.442334	-0.355856	-0.880721	-0.814785	-0.911385	-0.713505	-0.751397	-0.713505	-0.561844	-0.561844	-0.561844	-1.08162	-1.0469	-1.01417	0.620029	0.721549	0.76391	0.721549	0.620029
							#N/A	PC 40:9|PC 18:3_22:6	-2.24246	-2.18631	-2.24246	-1.15629	-1.20363	-1.04417	0.0456931	0.0456931	0.126646	0.4746	0.337888	0.337888	-1.8899	-1.78278	-1.82789	0.955542	1.08384	1.08384	0.822663	0.822663	0.739882	1.94031	2.04046	1.94031	0.566404	0.566404	0.654209	1.21618	1.39185	1.08384	0.822663	0.822663	1.08384	-0.752187	-0.981293	-0.981293	0.409281	-0.151494	-0.0748329	0.955542	0.903475
							36	PC 42:10|PC 20:4_22:6	1.74079	1.69665	1.74079	1.12981	0.95556	0.922744	1.62313	1.62313	1.69665	1.58478	1.85032	1.66339	1.31917	1.09111	1.16757	1.05065	1.05065	1.09111	0.188955	0.259427	0.282235	-0.531964	-0.746729	-0.512731	-1.16579	-1.11393	-1.07004	-1.05167	-0.908166	-0.746729	-0.2357	-0.259463	-0.172183	-0.718482	-0.551414	-0.64082	0.359252	0.440328	0.440328	0.282235	0.282235
							25	PC 42:8|PC 20:4_22:4	1.76879	1.79502	1.74053	1.22265	1.17044	1.17044	1.79502	1.82408	1.82408	1.76879	1.59483	1.76879	1.41598	1.43855	1.41598	1.28029	1.35195	1.28029	-0.542976	-0.478815	-0.496165	-0.799516	-0.865008	-0.837001	-1.31856	-1.14475	-1.34437	-1.1613	-1.06775	-1.05375	-0.0986498	-0.0830449	-0.063512	-0.284596	-0.19989	-0.216784	0.575997	0.595647	0.634511	0.511292	0.527762
							74	PC 42:9|PC 20:4_22:5	0.879746	1.01581	0.936551	0.581981	0.614539	0.614539	2.23702	2.25059	2.15194	1.88454	1.89903	1.88454	1.09042	1.05052	1.15648	1.62727	1.62727	1.58875	-0.473274	-0.574886	-0.517218	-0.848293	-0.818634	-0.869194	-0.933805	-1.20698	-1.24334	-1.05879	-0.990421	-0.911919	-0.300558	-0.314065	-0.328731	-0.773997	-0.759599	-0.802901	0.492085	0.424705	0.469387	0.492085	0.381777
							#N/A	PC O-26:0|PC O-10:0_16:0	1.1998	1.18468	1.3301	0.779042	0.85919	0.747078	1.28308	1.28308	1.28308	1.21496	1.1998	1.10619	0.362243	0.172391	0.199281	1.0235	1.0235	1.0369	-0.991651	-0.912632	-0.785647	-0.736323	-0.991651	-1.05882	-0.991651	-1.12686	-1.10038	-1.15198	-1.04385	-1.08928	-1.27688	-1.29025	-1.19493	-1.22286	-1.25076	-1.18021	0.719221	0.541853	0.733662	0.9511	0.85919
							115	PC O-27:1;1O|PC O-12:0_15:1;1O	0.689973	0.57354	0.437888	0.412948	0.3273	0.451538	0.618103	0.522249	0.497894	0.124301	0.3273	0.259471	1.07136	0.911846	0.936676	-0.285606	-0.10997	-0.153556	1.42838	1.42838	1.35713	0.946173	1.01132	1.09177	0.936676	0.890093	0.92397	1.10527	0.980285	0.92397	1.19873	1.25587	1.22161	1.34553	1.01132	1.14283	-0.622899	-0.350736	-0.082893	-1.01604	-0.942457
							#N/A	PC O-28:0|PC O-12:0_16:0	-1.84797	-1.79085	-1.99563	-2.279	-2.279	-2.33922	0.499857	0.395681	0.447566	-0.806411	-0.737585	-0.737585	-0.26212	-0.5065	-0.445791	-0.5065	-0.445791	-0.569658	0.322645	0.109535	0.499857	0.908316	1.09315	0.828841	0.109535	0.0569151	0.175038	1.03241	1.09315	1.16434	0.828841	1.16434	1.09315	1.22813	1.29193	1.52042	-0.26212	-0.133303	-0.188075	-0.0672023	-0.133303
							#N/A	PC O-29:0	0.273348	0.106405	0.0545796	0.13333	0.21544	0.191831	0.13333	0.320111	0.191831	0.273348	0.273348	0.13333	-0.173555	-0.257304	-0.280135	0.411969	0.465814	0.518698	-0.948578	-0.709428	-0.860221	-0.610066	-0.834634	-0.97284	-1.47492	-1.10124	-1.07612	-0.97284	-0.762313	-0.99888	-1.62093	-1.63611	-1.95034	-1.88323	-2.07644	-1.83602	0.273348	0.13333	0.273348	0.542276	0.567064
							147	PC O-30:0	-0.944367	-1.02214	-1.02214	-0.590163	-0.590163	-0.590163	-0.119926	-0.119926	-0.119926	0.258666	0.258666	0.258666	0.187492	0.187492	0.0654772	0.0654772	0.0654772	0.0654772	-0.944367	-0.944367	-0.944367	-1.25166	-1.19384	-1.19384	-1.12928	-1.25166	-1.19384	-1.12928	-1.19384	-1.02214	-1.37519	-1.4404	-1.37519	-1.49444	-1.4404	-1.4404	0.187492	0.258666	0.187492	0.258666	0.258666
							181	PC O-30:0|PC O-16:0_14:0	-0.660121	-0.735343	-0.71666	-0.274145	-0.193059	-0.274145	0.0700442	0.049723	0.049723	0.297075	0.268327	0.243583	-0.23055	-0.193059	-0.212093	0.243583	0.320036	0.268327	-0.945427	-0.892829	-0.873716	-1.3338	-1.3338	-1.28688	-1.3338	-1.37971	-1.31057	-1.3338	-1.27005	-1.23024	-1.27005	-1.28688	-1.3338	-1.45848	-1.39678	-1.43704	0.268327	0.377287	0.377287	0.156442	0.156442
							41	PC O-30:1	-1.63946	-1.63946	-1.54007	-0.614778	-0.720675	-0.720675	-0.720675	-0.83898	-0.720675	-0.442141	-0.442141	-0.442141	-0.346316	-0.346316	-0.346316	-0.25514	-0.25514	-0.25514	-0.346316	-0.25514	-0.164817	-0.25514	-0.164817	-0.346316	-0.442141	-0.442141	-0.521542	-0.346316	-0.521542	-0.346316	-2.35437	-2.35437	-2.42968	-1.85031	-1.75941	-1.75941	0.172406	0.0149863	0.172406	0.286677	0.286677
							#N/A	PC O-30:4	1.39803	1.36048	1.33376	1.01675	1.14291	1.0849	0.99685	0.988967	1.0311	0.96112	1.0311	1.02444	0.678762	0.68994	0.785207	0.818469	0.778335	0.874143	-0.251413	-0.257724	-0.299384	-0.590591	-1.305	-0.64322	-0.545758	-0.908437	-1.12174	-2.61462	-0.995545	-0.771796	-0.789452	-0.714753	-0.797693	-0.781174	-0.751066	-2.67472	0.616634	0.603317	0.598192	0.649162	0.68994
							130	PC O-30:4|PC O-10:0_20:4	2.18132	2.12151	2.20887	1.61466	1.56362	1.29687	1.21256	1.23229	1.17172	1.03867	1.12809	1.05826	0.972981	0.773388	0.720405	0.720405	0.950844	0.6542	-0.918915	-0.150621	-0.727974	-0.783027	-0.783027	-0.447134	-0.655856	-1.65791	-0.599072	-0.397744	-0.840955	-0.397744	-1.28436	-0.918915	-1.1205	-0.986335	-0.447134	-1.1205	0.0290482	-0.30156	0.0629154	0.0974406	0.193514
							#N/A	PC O-31:0	0.331682	0.287553	0.287553	0.579979	0.483127	0.483127	0.777948	0.850493	0.894215	0.940132	0.811507	1.07087	0.744372	0.850493	0.811507	1.02839	1.02839	1.02839	-0.415197	-0.521892	-0.490293	-0.946944	-1.40213	-1.06954	-0.91578	-0.972438	-1.03608	-0.846807	-0.78841	-0.870313	-1.49342	-1.65783	-1.32692	-1.44734	-1.71098	-1.4236	0.132985	0.0665383	0.172705	-0.0347218	0.172705
							#N/A	PC O-31:0|PC O-16:0_15:0	0.398231	0.356492	0.356492	0.876202	0.649733	0.798595	1.01583	0.983852	0.970387	0.904585	0.95826	0.904585	0.528342	0.528342	0.473097	1.03402	0.941279	0.970387	-0.763466	-0.811817	-0.821888	-1.45889	-1.60328	-1.53381	-0.978743	-1.0328	-1.16311	-1.16311	-1.0581	-1.13928	-1.42157	-1.54453	-1.52205	-1.70141	-1.75599	-1.54453	0.182853	0.330987	0.398231	0.0687609	-0.0291391
							#N/A	PC O-31:4	2.38203	2.32946	2.3412	1.06487	1.09746	0.976856	0.38259	0.416256	0.370137	-0.0167828	0.261508	0.0305526	0.494357	0.50353	0.541059	0.126126	-0.00575281	0.0305526	1.06487	1.14757	1.14757	-0.484491	-0.931509	-0.484491	-0.815439	-1.00609	-0.783071	-0.501642	-0.550466	-0.945975	-1.27011	-1.06649	-1.18668	-0.425571	-0.258668	-0.464534	0.541059	0.483431	0.594668	0.552175	0.795105
							#N/A	PC O-32:0	0.381682	0.381682	0.381682	0.618334	0.618334	0.618334	0.618334	0.618334	0.618334	0.618334	0.618334	0.618334	2.63025	2.63025	2.63025	0.13899	0.13899	0.13899	-0.374706	-0.56164	-0.56164	-2.74251	-2.74251	-2.74251	-0.56164	-0.721874	-0.56164	-0.721874	-0.853366	-0.721874	0.618334	0.618334	0.618334	1.03872	0.618334	0.618334	-0.0756489	-0.0756489	0.13899	-0.0756489	-0.212386
							37	PC O-32:1	-1.82845	-1.82845	-1.82845	-1.13018	-1.13018	-1.13018	-0.125949	-0.252766	-0.252766	-0.125949	-0.125949	-0.125949	-0.42946	-0.42946	-0.539908	0.157265	0.157265	0.157265	-1.13018	-1.13018	-1.13018	-0.634579	-0.634579	-0.634579	-0.71227	-0.71227	-0.785744	-0.785744	-0.89396	-0.71227	-1.51415	-1.51415	-1.51415	-1.44095	-1.44095	-1.44095	0.0174417	0.157265	0.157265	0.157265	0.0174417
							30	PC O-32:1|PC O-16:0_16:1	-1.40364	-1.40364	-1.36743	-0.68943	-0.651814	-0.651814	0.0542246	0.0144837	0.0144837	0.107227	0.20409	0.20409	-0.615092	-0.615092	-0.651814	0.312041	0.312041	0.312041	-1.22098	-1.24662	-1.24662	-1.22098	-1.09447	-1.00487	-1.12664	-1.22098	-1.15706	-1.27872	-1.24662	-1.22098	-1.65259	-1.65259	-1.69837	-1.69837	-1.74108	-1.69837	0.312041	0.312041	0.312041	0.25551	0.20409
							3	PC O-32:2	-2.83861	-2.69853	-2.69853	-1.25982	-1.37785	-1.25982	-1.15702	-1.15702	-1.37785	-0.622346	-0.622346	-0.622346	-0.622346	-0.730993	-0.730993	-0.0715048	-0.0715048	-0.0715048	-0.466655	-0.466655	-0.622346	0.115469	0.115469	0.115469	-0.0715048	-0.277075	-0.277075	-0.622346	-0.622346	-0.466655	-0.466655	-0.466655	-0.466655	-0.730993	-0.730993	-0.730993	-0.277075	-0.277075	-0.277075	-0.277075	-0.466655
							14	PC O-32:2|PC O-16:1_16:1	-1.92342	-2.04885	-2.04885	-0.93798	-0.684809	-0.896784	-0.448068	-0.344107	-0.387891	-0.0938328	-0.344107	-0.344107	-0.93798	-0.93798	-0.985795	0.104442	0.104442	0.104442	-0.790229	-0.845934	-0.735736	-0.55169	-0.300093	-0.448068	-0.620196	-0.684809	-0.684809	-0.896784	-0.684809	-0.845934	-1.23661	-1.27857	-1.27857	-1.82079	-1.54787	-1.78434	-0.344107	-0.141939	-0.0507333	-0.55169	-0.790229
							81	PC O-32:4	2.33141	2.29171	2.5301	0.968789	0.968789	1.02954	1.48747	1.48747	1.48747	0.854879	0.968789	0.909118	1.69951	1.74353	1.69951	0.440471	0.402683	0.27845	-0.150319	-0.190263	-0.150319	-0.457205	-0.33945	-0.33945	-1.09523	-1.19021	-0.916089	-0.666705	-0.739352	-0.701703	-0.33945	-0.380233	-0.33945	0.243876	0.27845	0.402683	-0.222623	0.0270026	-0.150319	-0.260182	-0.150319
							#N/A	PC O-32:4|PC O-12:0_20:4	0.0965678	0.165355	0.058143	-0.619774	-0.722839	-0.550385	2.20337	2.16318	2.2785	1.28653	1.11894	1.18624	-0.0683103	-0.135248	-0.135248	0.859361	0.718849	0.644846	-0.550385	-0.651396	-0.590583	-0.590583	-0.511243	-0.722839	-1.22246	-1.31822	-0.990874	-0.688891	-0.830239	-0.886431	-0.476232	-0.476232	-0.511243	-0.101734	-0.00497295	0.058143	0.718849	0.297671	0.718849	1.08699	1.25386
							#N/A	PC O-32:5	1.52603	1.66332	1.61711	0.952437	1.16747	1.00908	0.53468	0.553329	0.553329	1.65058	0.799483	0.365914	0.116137	1.36542	0.431424	0.311329	0.323916	-0.00615898	-0.0619887	0.261686	0.180636	-2.97436	-0.891938	-2.39931	-1.22603	-1.17429	-1.08966	-0.269067	1.07236	0.892477	-1.33745	-0.635891	-0.588061	-0.723303	-0.0380115	-1.22603	0.194709	0.116137	0.23374	0.168873	0.344366
							#N/A	PC O-33:1	-0.502612	-0.502612	-0.554584	0.0956253	0.0128262	0.0128262	0.827738	0.827738	0.827738	1.02648	0.827738	1.02648	0.0956253	0.207887	0.207887	1.09459	1.15924	1.09459	-0.803304	-0.803304	-0.75353	-0.502612	-0.502612	-0.690085	-1.02734	-1.0893	-1.02734	-1.24599	-1.02734	-1.16866	-2.0602	-2.01517	-2.01517	-2.27605	-2.33093	-2.18796	0.280967	0.207887	0.207887	0.280967	0.152787
							#N/A	PC O-33:1|PC O-17:0_16:1	-0.122341	-0.185296	-0.122341	0.352527	0.441648	0.384193	1.0445	1.08096	1.11871	0.899086	0.862054	0.925394	0.206667	0.23641	0.23641	1.0445	0.987602	1.08096	-0.76693	-0.76693	-0.820324	-0.797562	-0.797562	-0.820324	-0.869726	-1.23915	-1.10184	-0.966766	-0.966766	-0.966766	-2.08565	-2.04713	-2.08565	-2.42011	-2.31561	-2.47001	-0.0408903	0.0747719	0.261464	-0.209563	-0.238526
							#N/A	PC O-33:2|PC O-16:1_17:1	-0.273807	-0.53225	-0.50931	0.426497	0.504831	0.353595	0.694257	0.578828	0.914126	0.887848	0.694257	0.373852	-0.297142	-0.658815	-0.297142	0.859603	1.11579	0.791672	-0.658815	-0.5586	-0.759464	0.621878	0.914126	0.672085	-0.346766	0.00550696	-0.185523	-0.0865549	0.224087	0.353595	-2.15457	-2.1264	-2.34694	-2.78153	-2.97791	-2.49564	-0.229588	-0.158697	0.113722	-0.346766	-0.680892
							156	PC O-33:3;1O|PC O-16:1_17:2;1O	-0.0140867	-0.0140867	0.0121705	0.20262	0.151541	0.177725	-0.0140867	0.0836688	-0.0504373	-0.116732	-0.129913	-0.129913	1.54744	1.62875	1.58756	-0.669636	-0.571234	-0.614788	0.947487	1.07255	0.979072	0.96216	0.979072	0.947487	1.28793	1.3074	1.20159	1.3238	1.36505	1.3422	1.14784	1.12587	1.14784	1.66796	1.88496	1.95253	-0.815439	-0.625956	-0.498604	-1.14064	-1.08411
							#N/A	PC O-34:1	0.706634	0.706634	0.706634	-0.213499	0.706634	-0.213499	0.706634	0.706634	0.706634	0.706634	0.706634	0.706634	1.31629	0.706634	0.706634	0.278209	0.278209	0.278209	-1.11097	-1.11097	-1.11097	-1.11097	-1.11097	-1.11097	-1.76526	-1.76526	-1.76526	-1.76526	-1.76526	-1.76526	-1.76526	-1.76526	-1.76526	-1.76526	-1.76526	-1.76526	0.278209	0.706634	0.278209	-0.213499	-0.213499
							126	PC O-34:1|PC O-18:1_16:0	-0.0121072	-0.0121072	-0.648414	0.182798	0.182798	-0.0121072	0.400443	0.182798	0.182798	0.182798	0.182798	0.182798	-0.21935	-0.0121072	-0.21935	-1.04452	-0.648414	-0.42855	0.400443	0.400443	0.400443	-0.648414	-0.648414	-0.648414	-1.2875	-1.90971	-1.2875	-1.55894	-1.2875	-1.2875	-0.21935	-0.0121072	-0.0121072	-1.90971	-1.55894	-1.55894	-1.2875	-0.42855	-0.21935	-1.72975	-2.69454
							#N/A	PC O-34:2	-1.1675	-1.1675	-1.1675	-0.669915	-0.535975	-0.669915	-0.824164	-0.824164	-0.824164	-0.956382	-0.956382	-0.824164	-0.246034	-0.246034	-0.246034	-0.669915	-0.669915	-0.669915	0.72687	0.496381	0.496381	0.998042	1.43675	0.998042	0.998042	0.998042	0.998042	0.496381	0.998042	0.72687	0.72687	0.72687	0.72687	0.72687	0.72687	0.72687	-0.246034	-0.0457756	-0.0457756	-0.535975	-0.669915
							176	PC O-34:3	-1.10268	-1.35924	-1.35924	0.0525509	0.166632	0.0525509	-0.995981	-0.995981	-0.995981	-0.587759	-0.587759	-0.691121	-0.995981	-0.905117	-1.10268	-0.587759	-0.587759	-0.49055	0.265982	0.166632	0.0525509	1.62685	1.62685	1.62685	0.782736	0.67773	0.782736	0.67773	0.67773	0.67773	0.166632	0.0525509	-0.0710876	-0.905117	-0.691121	-0.79546	-0.381999	-0.201855	-0.381999	-0.201855	-0.381999
							179	PC O-34:3;1O|PC O-17:1_17:2;1O	-1.79375	-1.30158	-1.47136	-0.64219	-0.730267	-0.872044	-0.480176	-0.64219	-0.351494	-0.955022	-0.393891	-0.263928	-0.730267	-0.393891	-0.310632	-0.781451	-0.685263	-0.64219	0.161212	0.125143	0.352964	1.79575	1.60191	1.52956	0.889055	1.0137	1.09623	1.13487	1.13487	1.45157	-1.15087	-0.81892	-1.00037	0.233823	-0.310632	-0.730267	-1.75363	-1.8445	-1.15087	-1.8968	-1.47136
							#N/A	PC O-34:3|PC O-16:1_18:2	-0.608629	-0.608629	-0.56111	0.426554	0.529291	0.480482	-0.888264	-0.933452	-0.888264	-0.79556	-0.69308	-0.742133	-1.53287	-1.37673	-1.22662	-0.342166	-0.342166	-0.294113	-0.0557181	0.190054	0.190054	0.923229	1.40355	1.47201	1.12687	1.07708	1.29501	1.12687	0.969314	0.923229	-0.294113	-0.252515	-0.342166	-1.27554	-1.27554	-1.22662	-0.471363	-0.0557181	-0.103889	-0.742133	-0.79556
							#N/A	PC O-34:6	2.20849	2.01395	2.12122	1.11847	1.09747	1.14672	1.40436	1.43253	1.46102	0.984495	0.984495	0.962399	1.40436	1.34541	1.51161	0.962399	0.811979	0.601963	-0.888455	-0.840922	-0.741599	-1.49916	-1.06175	-1.83629	-1.68646	-1.42155	-1.42155	-1.40835	-1.06175	-0.918971	-0.918971	-0.972897	-0.840922	-0.680794	-0.875248	-0.680794	0.404789	0.347902	0.365995	0.461958	0.461958
							#N/A	PC O-35:2	0.2805	0.2805	0.2805	0.844363	0.844363	0.927075	0.539236	0.670333	0.670333	1.05941	0.927075	1.22243	0.026639	-0.199738	-0.0643053	0.927075	0.927075	0.844363	0.026639	-0.0643053	-0.0643053	-0.0643053	-0.0643053	-1.14643	-0.68454	-0.754657	-0.351789	-0.409003	-0.489199	-0.545239	-2.00109	-1.95365	-2.2093	-2.15034	-2.15034	-2.30056	-0.199738	-0.129014	0.113623	-0.409003	-0.27803
							#N/A	PC O-35:2|PC O-18:1_17:1	0.473527	0.473527	0.390044	1.41854	1.30773	1.24011	0.770498	0.719115	0.814525	0.669032	0.79262	0.861065	-0.507266	-0.369905	-0.548539	0.770498	0.836011	0.94564	-0.300062	-0.255601	-0.461794	-0.857694	-0.526748	-0.419131	-1.11594	-1.11594	-1.11594	-0.788828	-0.875983	-0.968036	-1.59588	-1.63293	-1.77164	-2.28964	-2.41381	-2.39625	-0.169328	-0.0105171	-0.0105171	-0.480463	-0.633763
							#N/A	PC O-35:3	0.0836798	0.0836798	0.138971	0.670434	0.782733	0.730032	-0.179041	0.0383704	0.138971	0.226353	-0.0685751	0.370924	-1.63142	-1.4573	-1.21349	0.414014	0.370924	0.186552	0.828125	0.57172	1.05075	0.0383704	1.47041	1.47041	0.226353	0.138971	0.0836798	0.470089	0.57172	0.525803	-2.24771	-2.21695	-2.08845	-2.85456	-2.66058	-3.90162	-0.122794	-0.236279	-0.0685751	0.0383704	0.0836798
							166	PC O-35:3;1O|PC O-18:1_17:2;1O	0.818393	0.744009	0.671893	1.00162	1.00162	1.00162	1.53612	1.53612	1.60341	1.60341	1.60341	1.53612	1.03915	1.00162	1.00162	1.4214	1.47056	1.47056	-0.927497	-0.782053	-1.38421	-0.892644	-0.782053	-0.815504	-1.82229	-1.70144	-1.85464	-0.841793	-0.867285	-0.815504	-0.480186	-0.480186	-0.541752	-0.815504	-0.867285	-0.841793	0.12868	0.238443	0.20598	0.0496407	0.0927309
							#N/A	PC O-36:2	-1.15722	-1.15722	-1.15722	-0.978402	-0.848739	-0.848739	-0.645724	-0.848739	-0.848739	-0.848739	-0.848739	-0.848739	-0.978402	-0.978402	-0.645724	-0.978402	-0.978402	-0.978402	0.747389	0.943037	0.943037	1.11292	1.11292	0.943037	1.25604	1.25604	1.25604	0.943037	0.747389	1.11292	0.747389	0.747389	0.747389	0.442064	0.442064	0.579686	-0.978402	-0.848739	-0.5273	-0.978402	-1.15722
							32	PC O-36:2|PC O-18:1_18:1	-0.334183	-0.334183	-0.334183	-0.118773	0.0317343	0.0317343	-0.976653	-0.976653	-0.976653	-1.17488	-1.17488	-1.17488	-1.38264	-1.38264	-1.30766	-1.23133	-1.04432	-1.10256	0.197908	0.0317343	0.115842	0.115842	0.0317343	0.0317343	0.115842	-0.187159	-0.118773	-0.0562034	-0.0562034	-0.0562034	0.477197	0.404486	0.354612	-0.187159	-0.0562034	-0.0562034	-0.92261	-0.521238	-0.655934	-1.45079	-1.51102
							#N/A	PC O-36:3	-1.37834	-1.45903	-1.37834	-0.785693	-0.785693	-0.785693	-1.14721	-1.14721	-1.14721	-1.24442	-1.0553	-1.24442	-0.400645	-0.400645	-0.512502	-0.704494	-0.704494	-0.785693	0.356457	0.356457	0.356457	0.986875	0.986875	1.08465	0.986875	0.986875	1.08465	0.842874	0.986875	0.842874	1.18803	1.08465	1.18803	1.31401	1.31401	1.31401	-0.704494	-0.400645	-0.400645	-0.896644	-0.896644
							#N/A	PC O-36:3|PC O-16:0_20:3	-0.0851904	-0.0166948	-0.0424804	0.72026	0.72026	0.72026	0.623341	0.59373	0.623341	0.499367	0.499367	0.499367	0.0960495	0.0669384	0.0669384	0.699891	0.651229	0.679679	-1.21826	-1.25057	-1.36608	-1.06967	-1.26564	-1.08612	-1.79009	-1.59765	-1.6873	-1.34956	-1.29174	-1.27857	-1.5339	-1.5339	-1.58382	-1.90871	-1.96548	-2.13487	0.00610718	0.0960495	0.259772	-0.153424	-0.172067
							#N/A	PC O-36:4	-0.26444	-0.436334	-0.26444	0.456105	0.456105	0.456105	0.456105	0.456105	0.456105	0.456105	0.456105	0.456105	-0.070081	0.119442	0.119442	0.456105	0.456105	0.456105	-1.15876	-1.15876	-1.15876	-1.05917	-1.05917	-1.15876	-1.62563	-1.62563	-1.80091	-1.62563	-1.62563	-1.62563	-1.15876	-1.15876	-1.30544	-1.15876	-1.30544	-1.15876	0.456105	0.456105	0.456105	-0.070081	0.119442
							#N/A	PC O-36:4|PC O-16:0_20:4	0.177252	0.0837579	0.177252	0.60782	0.650626	0.60782	0.705189	0.705189	0.705189	0.771347	0.82172	0.82172	-0.0645517	-0.0645517	-0.0645517	0.650626	0.771347	0.705189	-1.13396	-1.13396	-1.13396	-1.60204	-1.4453	-1.4453	-1.60204	-1.64667	-1.60204	-1.60204	-1.55661	-1.52301	-1.13396	-1.13396	-1.21413	-1.75154	-1.72308	-1.787	0.415147	0.479663	0.479663	0.361867	0.361867
							#N/A	PC O-36:5	0.696201	1.02603	1.02603	-0.00922459	-0.27641	-0.27641	-0.90126	-0.529096	-0.529096	-0.529096	-0.529096	-0.529096	1.02603	1.02603	1.02603	-0.529096	-0.529096	-0.529096	1.30387	1.30387	1.30387	0.316361	0.696201	0.316361	0.696201	1.02603	0.696201	0.316361	1.02603	0.696201	-0.27641	-0.00922459	-0.27641	-0.00922459	-0.00922459	-0.27641	0.316361	0.316361	0.316361	0.316361	0.316361
							#N/A	PC O-36:6	0.412801	0.687526	0.0249298	-0.424097	-0.0536742	-0.0536742	0.31419	0.220925	0.220925	0.800311	0.687526	0.800311	-0.535115	-1.14391	-1.21601	0.608711	0.519607	0.800311	-0.0536742	0.0249298	0.125819	-0.743291	-0.341981	-0.341981	-0.987103	-0.900454	-0.830886	-0.987103	-0.743291	-0.900454	-0.830886	-0.830886	-0.743291	-2.00918	-1.92279	-1.64867	-0.341981	-0.152088	-0.236797	-0.0536742	0.125819
							159	PC O-36:7	2.72498	2.47323	2.52204	1.78459	1.7036	1.42661	0.477808	0.531056	0.495173	0.495173	0.226595	0.585326	0.0324204	-0.196825	-0.0578407	-0.117165	0.165107	-0.410854	1.10853	1.07391	1.09193	0.373532	0.149191	0.0836405	-0.104415	-0.29218	-0.484869	0.245699	0.0485562	0.149191	-0.803162	-0.680772	-0.710844	-0.772262	-0.959568	-1.0363	0.181172	0.133419	0.264531	0.165107	0.226595
							#N/A	PC O-37:4	1.31061	1.2733	1.2733	1.56887	1.48338	1.48338	1.09105	1.05763	1.05763	1.09105	1.01757	1.05763	0.492484	0.662017	0.734459	1.01757	0.945596	0.909923	0.0164338	0.0533218	-0.018358	-0.234765	-1.09578	-1.25153	-0.554759	-0.630045	-0.900753	-0.483085	-0.459095	-0.434343	-1.71513	-1.76015	-1.04187	-1.6143	-1.84652	-1.93596	0.0533218	0.165098	0.188798	-0.154681	-0.208603
							#N/A	PC O-37:4|PC O-17:0_20:4	1.44283	1.22499	1.2519	1.7105	1.57884	1.7105	1.2519	1.22499	1.16217	1.05118	1.0066	1.03837	0.432866	0.449488	0.432866	1.01997	0.964265	1.17736	-0.600246	-0.33118	-0.515619	-0.737965	-0.980922	-0.787216	-1.4855	-0.92036	-0.87807	-0.643755	-0.769761	-0.87807	-0.832949	-1.04327	-1.11077	-1.6228	-1.26319	-1.54253	-0.107677	0.152228	0.1097	-0.515619	-0.501167
							#N/A	PC O-37:5|PC O-17:0_20:5	0.79593	0.766636	0.859214	0.732829	0.812178	0.766636	1.34788	1.0103	1.0103	1.07755	0.859214	1.06028	-0.0220873	0.0513131	0.0676955	1.07755	1.04517	0.996584	-0.807144	-0.61866	-0.400656	-1.24464	-1.19476	-0.915802	-1.36525	-1.33743	-1.07322	-0.61866	-0.983526	-1.31384	-1.00344	-1.22059	-0.960556	-1.89836	-1.76716	-1.50349	-0.380937	-0.127431	-0.266171	-0.509002	-0.400656
							143	PC O-37:7	2.1508	2.00836	2.05371	1.39611	1.46011	1.41887	0.258752	0.483892	0.566082	0.101355	0.521333	0.340835	-0.250182	-0.184197	-0.12463	-0.535866	-0.535866	-0.837097	1.20028	1.11214	1.52435	0.551432	0.619086	0.696586	0.148454	0.352957	0.328477	0.483892	0.649347	0.274255	0.0697363	-0.0825981	0.0697363	-0.476246	-0.65255	-0.624876	0.173924	0.229863	0.287007	0.0111427	0.0861262
							72	PC O-38:4	1.77719	1.88426	1.88426	1.88426	1.77719	1.77719	0.691086	0.691086	0.894225	0.691086	0.772267	0.772267	1.10871	0.983478	1.31747	0.389989	0.597869	0.597869	0.691086	0.772267	0.691086	0.691086	0.691086	0.597869	-0.258906	-0.258906	-0.184659	0.154091	0.0746599	-0.00979919	-1.21131	-1.21131	-1.30425	-1.63942	-1.50141	-1.50141	0.0746599	0.154091	0.154091	-0.0950562	-0.44511
							107	PC O-38:4|PC O-18:0_20:4	1.91086	1.91086	1.91086	1.86692	1.9575	1.91086	0.828962	0.828962	0.795513	0.884422	0.828962	0.943881	0.828962	0.795513	0.760393	0.315833	0.284015	0.400879	0.679404	0.706028	0.642812	-0.296622	-0.19191	-0.106891	-0.434122	-0.464127	-0.404109	-0.169744	-0.19191	-0.169744	-0.743589	-0.776706	-0.825711	-1.01135	-0.929503	-0.960317	-0.254316	0.163316	0.0552468	-0.526187	-0.557234
							#N/A	PC O-38:5	0.291679	-0.0737182	-0.0737182	0.913205	0.913205	0.913205	0.291679	0.291679	0.291679	0.434736	0.291679	0.434736	-0.917076	-0.917076	-0.917076	0.434736	0.434736	0.434736	-0.241358	-0.241358	-0.378928	-0.700655	-1.11894	-0.917076	-1.66924	-1.79886	-1.79886	-1.66924	-1.66924	-1.46631	-1.66924	-1.66924	-1.66924	-2.17415	-1.79886	-2.17415	0.291679	0.291679	0.291679	0.659296	0.659296
							#N/A	PC O-38:5|PC O-16:0_22:5	1.91058	1.93571	1.91058	1.52293	1.56503	1.5441	0.639543	0.61678	0.61678	0.296604	0.31686	0.365621	0.457665	0.505194	0.478874	0.337042	0.337042	0.43877	-0.512287	-0.646271	-0.712659	-0.87789	-0.892954	-0.862786	-1.65818	-1.40054	-1.54899	-1.38509	-1.2345	-1.25044	-1.25044	-1.21723	-1.29708	-1.37052	-1.37052	-1.31256	0.120712	0.391163	0.365621	-0.0195952	-0.0609672
							#N/A	PC O-38:5|PC O-18:1_20:4	0.382765	0.34249	0.482022	0.643045	0.745334	0.643045	0.429551	0.302195	0.34249	0.694027	0.745334	0.643045	-0.476443	-0.431535	-0.383867	0.537128	0.537128	0.58264	-0.632801	-0.560105	-0.762106	-1.57149	-1.21746	-1.21746	-1.31364	-1.31364	-1.31364	-1.38418	-1.48062	-1.35297	-1.60739	-1.69016	-1.6356	-2.12447	-2.15674	-2.15674	0.58264	0.58264	0.58264	0.302195	0.145877
							#N/A	PC O-38:6	2.11353	2.11353	2.11353	1.03167	0.56547	1.36628	0.0242662	0.0242662	0.0242662	0.56547	0.56547	0.0242662	1.03167	1.03167	1.03167	0.274056	0.274056	0.274056	-0.180719	-0.180719	0.0242662	-1.28337	-0.982582	-0.660105	-1.62457	-1.62457	-1.28337	-1.80096	-1.62457	-1.62457	-1.62457	-1.62457	-1.28337	-0.982582	-1.28337	-0.982582	0.56547	0.56547	0.56547	0.56547	1.03167
							#N/A	PC O-38:6|PC O-18:2_20:4	1.38341	1.32798	1.11314	0.952729	0.952729	0.998758	0.517337	0.517337	0.582944	0.645694	0.470657	0.582944	0.210821	0.210821	0.210821	0.582944	0.582944	0.517337	-0.359381	-0.31726	-0.359381	-1.20869	-1.09589	-1.24875	-1.38427	-1.38427	-1.38427	-1.38427	-1.46542	-1.38427	-1.17244	-1.20869	-1.20869	-1.46542	-1.46542	-1.46542	0.0699021	0.210821	0.170393	-0.02852	-0.02852
							#N/A	PC O-38:7	1.19797	1.19797	1.19797	1.11063	1.03114	1.11063	0.372238	0.434502	0.372238	0.607414	0.712015	0.607414	0.18838	0.254313	0.18838	0.530264	0.530264	0.530264	-0.958655	-1.01509	-1.01509	-1.60242	-1.40131	-1.35935	-1.52034	-1.5525	-1.5525	-1.52034	-1.5525	-1.47345	-1.15799	-1.19926	-1.06883	-1.65356	-1.40131	-1.60242	0.660675	0.660675	0.607414	0.660675	0.712015
							#N/A	PC O-38:7|PC O-16:1_22:6	1.51868	1.57009	1.57009	1.24209	1.33859	1.24209	0.850488	0.802111	0.712731	0.686703	0.712731	0.657581	0.526204	0.48552	0.505394	0.505394	0.526204	0.573915	-0.94387	-0.849537	-0.878369	-1.23263	-1.11307	-1.18491	-1.80549	-1.73113	-1.6661	-1.60836	-1.40117	-1.54506	-0.92627	-1.00764	-0.94387	-1.50866	-1.49555	-1.38898	0.338683	0.573915	0.35591	0.318088	0.318088
							5	PC O-39:5;2O|PC O-22:4_17:1;2O	-1.76254	-1.74392	-1.96892	-0.721104	-0.617525	-0.706339	-0.925734	-0.813358	-0.813358	-0.633556	-0.686813	-0.617525	-2.38925	-2.12163	-2.1815	-0.00625288	0.0809482	0.139424	-1.19825	-1.06055	-0.983951	-0.0990988	-0.0990988	0.158266	-0.706339	-0.86516	-0.983951	-0.738141	-0.813358	-0.828547	-0.00625288	-0.120796	-0.189928	-0.738141	-0.847527	-1.02161	-0.00625288	0.230188	-0.385144	-0.0245322	-0.0245322
							#N/A	PC O-39:5|PC O-19:1_20:4	1.8203	1.80344	1.75429	1.87628	1.80344	1.92285	0.919644	1.02289	1.05797	0.499152	0.814928	0.748905	0.389892	0.128568	0.103979	0.63959	0.694743	0.560227	-0.228584	-0.143353	-0.207954	-0.619241	-0.48882	-0.533054	-0.512315	-0.807099	-0.533054	-0.36668	-0.64291	-0.705829	-1.27649	-1.45309	-1.22159	-1.38923	-1.33944	-1.48259	-0.665982	-0.228584	-0.417572	-1.38923	-1.38923
							#N/A	PC O-40:6	0.923737	0.874358	0.923737	0.874358	0.874358	0.823132	0.240432	0.187941	0.187941	0.353548	0.353548	0.353548	-0.478032	-0.578788	-0.578788	0.240432	0.353548	0.353548	-0.578788	-0.789081	-0.638286	-1.17825	-1.17825	-1.25428	-1.50908	-1.54789	-1.50908	-1.45454	-1.45454	-1.40238	-1.63726	-1.71581	-1.71581	-2.28527	-2.28527	-2.4114	0.420104	0.420104	0.420104	0.420104	0.287008
							#N/A	PC O-40:6|PC O-18:1_22:5	1.05609	0.98827	1.07867	1.07867	1.05609	1.07867	0.52262	0.454931	0.542288	0.400033	0.478233	0.454931	-0.613708	-0.58343	-0.56947	0.454931	0.437615	0.454931	-0.817371	-0.56947	-0.56947	-1.22548	-1.29908	-1.06669	-1.4003	-1.41253	-1.426	-1.20031	-1.32931	-1.32931	-1.56284	-1.61416	-1.69086	-2.12934	-2.35623	-2.49301	0.420125	0.560224	0.52262	0.202148	0.0801241
							#N/A	PC O-40:7	0.451477	1.011	1.011	0.512157	0.57227	0.512157	0.512157	0.512157	0.387703	0.334859	0.512157	0.451477	-0.0443819	-0.0823107	-0.0443819	0.334859	0.334859	0.272808	-0.488981	-0.488981	-0.488981	-1.97957	-1.94124	-1.89036	-1.29365	-1.34227	-1.18981	-1.49462	-1.34227	-1.18981	-1.94124	-1.71967	-1.23469	-2.21988	-2.02599	-2.1096	0.451477	0.334859	0.451477	0.512157	0.512157
							#N/A	PC O-40:7|PC O-18:1_22:6	0.53578	0.698544	0.602684	0.915878	0.936318	0.936318	0.49066	0.472389	0.429491	0.366221	0.366221	0.404421	0.0632619	0.0632619	0.0632619	0.332907	0.439596	0.44964	-0.786189	-0.786189	-0.836694	-1.2667	-1.21937	-1.36411	-2.04534	-1.92945	-1.55848	-1.41102	-1.41102	-1.21117	-1.54226	-1.46718	-1.3784	-1.97927	-2.03301	-1.74942	0.259738	0.417003	0.48155	0.0972579	0.0746444
							#N/A	PC O-40:7|PC O-18:2_22:5	1.24688	1.17012	1.17012	0.97878	1.00045	1.00045	0.436544	0.484485	0.436544	0.347969	0.322176	0.347969	0.0343128	-0.00563793	-0.0431187	0.360727	0.473837	0.436544	-0.825715	-0.825715	-0.879259	-1.33515	-1.28497	-1.43841	-1.66529	-1.65066	-1.64448	-1.57987	-1.53258	-1.38906	-1.47354	-1.38906	-1.45357	-1.9402	-1.87721	-1.84691	0.283155	0.449884	0.518315	0.110897	0.0869225
							#N/A	PC O-40:8	1.45282	1.45282	1.3816	0.808611	0.872456	0.872456	0.574874	0.627721	0.627721	0.808611	0.808611	0.808611	0.448221	0.505465	0.505465	0.505465	0.505465	0.574874	-0.769252	-0.877138	-0.769252	-1.26271	-1.39021	-1.46231	-1.59054	-1.63137	-1.50816	-1.59054	-1.46231	-1.59054	-1.13367	-1.17274	-1.13367	-1.42405	-1.34179	-1.39021	0.505465	0.627721	0.574874	0.448221	0.574874
							#N/A	PC O-40:9	-1.53745	-1.60666	-1.33913	-0.996993	-1.86838	-2.10819	-0.871468	-0.445116	-0.641712	0.240958	-0.641712	-0.00421255	-0.00421255	0.0173943	-0.00421255	0.277287	-0.685865	-0.955232	-0.00421255	1.06737	0.812668	0.438687	0.4191	-0.388141	-1.33913	-0.97903	-0.290734	-0.427641	-0.543675	-0.481312	0.841179	1.00385	0.629453	0.967682	1.03404	1.36612	-0.290734	-0.543675	-0.237086	-0.179502	-0.00421255
							19	PE 32:0|PE 16:0_16:0	-0.11225	-0.0123099	-0.122316	-0.594704	-0.577582	-0.435058	-1.86897	-1.93632	-1.73324	-1.58368	-1.42412	-1.65624	-1.37364	-1.34436	-1.15268	-1.79189	-1.65624	-1.63927	1.10901	1.04589	1.08618	-0.299411	-0.274319	-0.242348	0.170871	0.181948	0.210992	0.0425398	0.0760394	0.105965	-0.563867	-0.449235	-0.552406	-0.577582	-0.536616	-0.563867	0.181948	0.315385	0.465857	0.0321726	0.0641902
							#N/A	PE 32:1|PE 16:0_16:1	-1.37051	-1.40951	-1.40951	-0.623198	-0.623198	-0.522341	-0.707988	-0.484278	-0.522341	-1.08015	-1.00276	-0.952958	0.850148	0.807082	0.850148	-1.08015	-1.08015	-1.00276	-0.221287	-0.312811	-0.0623844	0.807082	1.04133	0.850148	0.407591	0.368764	0.332336	0.602266	0.731699	0.772193	1.56298	1.69756	1.60642	2.2327	2.2327	2.28268	-1.04568	-0.401244	-0.789951	-1.64578	-1.37051
							#N/A	PE 32:2|PE 16:1_16:1	-0.230242	-0.268286	-0.230242	0.21704	0.151303	0.140315	0.813966	0.780202	0.831484	0.369881	0.425229	0.412511	0.715105	0.623552	0.763621	0.518584	0.502101	0.502101	-2.05007	-2.1002	-2.00083	-1.64742	-1.69464	-1.64742	-1.53634	-1.59196	-1.73623	-1.5619	-1.59196	-1.6636	-1.10684	-1.07919	-0.955607	-0.931351	-0.91924	-0.942134	0.00251336	0.179148	0.229007	-0.112809	-0.159408
							#N/A	PE 34:1|PE 16:0_18:1	-0.513427	-0.490996	-0.490996	-0.160874	-0.110438	-0.160874	-0.621296	-0.621296	-0.647544	-0.712104	-0.729567	-0.712104	0.49842	0.529801	0.49842	-0.831705	-0.848088	-0.831705	1.08751	0.975937	1.00486	1.59084	1.69047	1.63831	1.48484	1.44091	1.48484	1.63831	1.69047	1.63831	1.12688	1.12688	1.12688	1.63831	1.63831	1.59084	-0.417407	-0.19003	-0.217498	-0.621296	-0.621296
							#N/A	PE 34:2|PE 16:1_18:1	-1.09485	-0.940178	-0.869206	-0.375803	-0.375803	-0.407238	-0.407238	-0.446393	-0.375803	-0.812251	-0.782807	-0.908243	0.747363	0.747363	0.638148	-1.09485	-1.0199	-0.975464	0.0565082	0.186188	0.310329	1.21038	1.34331	1.21038	0.930922	0.930922	0.930922	1.21038	1.25244	1.15782	1.77767	1.4556	1.56615	1.77767	1.77767	1.72261	-0.869206	-0.476194	-0.517249	-1.41978	-1.47843
							#N/A	PE 34:4|PE 14:0_20:4	-0.552322	-0.00939673	-0.204276	-0.812026	-0.592633	-0.308942	0.347551	0.480738	0.446594	-0.0465995	0.381682	-0.0797595	1.45508	1.36431	1.67006	-0.738242	-0.414174	-0.478308	-1.22596	-1.31092	-1.59138	0.308334	0.626677	0.509404	0.965413	0.965413	0.82611	0.890719	1.10927	1.10927	1.39444	1.39444	1.36431	1.95587	1.7414	1.80095	-2.08165	-1.39094	-1.22596	-2.68941	-2.63167
							142	PE 35:1|PE 17:0_18:1	-0.602962	-0.489769	-0.489769	-0.215293	-0.254621	-0.215293	-0.254621	-0.13311	-0.0862703	-0.254621	-0.254621	-0.215293	1.4	1.51945	1.4	-0.443749	-0.63358	-0.443749	0.991203	0.931609	0.887672	1.46477	1.57447	1.35119	1.57447	1.46477	1.62552	1.62552	1.57447	1.51945	1.09925	1.04524	1.04524	2.11401	1.96861	2.11401	-0.812657	-0.602962	-0.602962	-1.03737	-1.11029
							#N/A	PE 36:1;O|PE 18:1_18:0;O	-1.98504	-1.32833	-2.11858	-2.18061	-2.05225	-1.88087	0.574248	0.555209	0.473846	-0.384558	0.682324	-0.280849	-0.0417367	-0.0934541	-0.750667	0.066122	-0.0550157	-0.129195	0.610635	0.596711	0.54292	0.585711	0.718105	0.669063	0.763393	0.730001	0.773105	0.933194	0.555209	0.796985	-1.6762	-1.73489	-1.82765	-1.89902	-1.88087	-1.86427	0.462486	-0.37216	0.63484	0.655443	0.610635
							#N/A	PE 36:2|PE 18:1_18:1	-0.487719	-0.487719	-0.487719	-0.23063	-0.291355	-0.291355	-0.638656	-0.638656	-0.664772	-0.799577	-0.828474	-0.828474	0.405026	0.350644	0.405026	-0.889274	-0.889274	-0.889274	0.698631	0.698631	0.698631	1.32726	1.32726	1.37246	1.03264	1.03264	1.1551	1.32726	1.22647	1.27828	1.57494	1.57494	1.51422	1.67616	1.74875	1.82746	-0.334412	-0.23063	-0.23063	-0.44735	-0.487719
							#N/A	PE 36:3|PE 18:1_18:2	-0.248683	-0.248683	-0.301381	0.106081	-0.0138044	0.0438276	-0.456993	-0.515561	-0.515561	-0.615101	-0.574115	-0.661292	0.256297	0.47502	-0.102336	-0.661292	-0.771993	-0.771993	-0.0572574	-0.0572574	0.0438276	1.25633	1.1363	1.1363	0.736449	0.817471	0.63175	1.00823	0.889996	0.95385	1.79842	1.70909	1.70909	1.79842	1.86379	1.79842	-0.515561	-0.301381	-0.40119	-0.863724	-0.515561
							#N/A	PE 36:4|PE 16:0_20:4	-0.505242	-0.528218	-0.528218	-0.378767	-0.35202	-0.35202	-0.246911	-0.196949	-0.298881	-0.378767	-0.404065	-0.429862	0.37543	0.313241	0.37543	-0.609134	-0.68936	-0.6656	0.57023	0.540405	0.603279	1.51869	1.62727	1.51869	1.18688	1.18688	1.18688	1.32084	1.32084	1.36804	1.78537	1.89866	1.82118	1.72933	1.72933	1.72933	-0.225086	0.0663275	0.0466515	-0.556748	-0.556748
							#N/A	PE 36:5|PE 16:0_20:5	-1.33674	-1.28274	-1.24198	-0.873001	-0.924687	-0.888119	0.311683	0.205489	0.183797	-0.231605	-0.184886	-0.158203	0.241486	0.327903	0.259012	-0.506703	-0.491792	-0.506703	-0.130108	-0.130108	-0.0805837	1.30567	1.3754	1.51486	1.15538	1.21825	1.19566	1.28361	1.30567	1.35175	2.02296	2.08762	2.03982	1.88874	2.03982	1.97551	-0.337682	-0.144074	-0.158203	-0.686901	-0.686901
							#N/A	PE 36:5|PE 16:1_20:4	-0.441164	-0.353776	-0.336951	-0.195551	-0.126285	-0.161811	1.88698	1.83355	1.88698	1.17815	1.17815	1.22744	1.57869	1.68924	1.72273	1.04756	1.04756	1.01938	-2.2238	-2.25461	-2.31363	-1.53223	-1.35494	-1.45516	-1.61921	-1.59907	-1.58377	-1.29875	-1.37256	-1.29875	0.500496	0.575613	0.575613	0.473169	0.36575	0.452862	0.0792203	0.298071	0.322218	-0.195551	-0.143944
							#N/A	PE 38:4;O|PE 20:4_18:0;O	-0.93946	-0.977904	-0.757913	-1.84083	-1.58152	-1.80118	0.711276	0.532225	0.711276	0.5994	0.711276	0.641261	-0.0592037	-0.150835	0.00393223	0.791178	0.926709	0.711276	-0.240969	-0.150835	-0.0779699	0.151087	0.0659255	0.151087	0.410553	0.51349	0.47394	0.51349	0.37345	0.431994	-1.88843	-1.93195	-2.39138	-1.97464	-2.33145	-1.80118	-0.125491	-0.196515	-0.288354	-0.0592037	-0.150835
							111	PE 38:4|PE 18:0_20:4	0.291	0.211632	0.211632	0.211632	0.186213	0.211632	-0.0863198	0.0115075	0.0115075	-0.385266	-0.351676	-0.385266	1.28909	1.36652	1.36652	-0.529291	-0.555983	-0.529291	1.11811	1.05837	1.05837	1.61462	1.61462	1.61462	1.43695	1.56798	1.48802	1.99641	2.05061	1.94514	0.70508	0.70508	0.70508	1.15903	1.21768	1.21768	-0.351676	-0.222049	-0.192692	-0.683721	-0.625574
							#N/A	PE 38:4|PE 18:1_20:3	-0.699137	-0.573811	-0.573811	-0.357372	-0.245649	-0.357372	0.507411	0.507411	0.348217	0.450581	0.554349	0.306682	0.825629	0.771228	0.722135	0.450581	0.669222	0.507411	-0.0905976	-0.245649	-0.0905976	0.722135	0.825629	0.771228	0.396468	0.396468	0.396468	0.554349	0.554349	0.554349	1.5928	1.5928	1.5928	1.72887	1.5928	1.5928	0.0215972	0.0215972	-0.0582103	0.0616609	0.213189
							#N/A	PE 38:5|PE 18:1_20:4	-0.471603	-0.408463	-0.442394	-0.216655	-0.297437	-0.297437	0.218271	0.218271	0.218271	-0.106666	-0.0556428	-0.106666	0.52852	0.481829	0.568874	-0.442394	-0.442394	-0.442394	-0.106666	-0.144922	-0.144922	0.816285	1.02168	0.852642	0.612028	0.612028	0.612028	0.656121	0.656121	0.656121	2.1254	2.24443	2.36891	2.1254	2.1254	2.05992	-0.144922	-0.00327733	-0.00327733	-0.471603	-0.672082
							138	PE 40:5|PE 18:0_22:5	0.513473	0.478311	0.529027	0.529027	0.575079	0.513473	-0.145005	-0.0746094	-0.100125	-0.33964	-0.353476	-0.403611	1.06047	1.01146	0.990391	-0.578417	-0.55562	-0.596901	1.04436	1.07934	1.07934	1.45177	1.51895	1.51895	1.37207	1.38779	1.4186	1.48436	1.48436	1.51895	0.936335	0.936335	0.889302	1.34158	1.35733	1.34158	-0.448495	-0.223249	-0.315114	-0.654025	-0.725384
							#N/A	PE 40:7|PE 18:1_22:6	-0.137572	-0.175869	-0.175869	-0.000817907	0.160407	0.199424	0.199424	0.199424	0.199424	-0.256448	-0.256448	-0.317149	0.660362	0.616465	0.616465	-0.514215	-0.341181	-0.399881	0.199424	0.160407	0.199424	1.1467	1.24354	1.24354	0.841445	0.941788	0.941788	0.984103	0.984103	1.02935	1.84803	2.01098	2.07461	1.89516	1.78824	1.84803	-0.514215	-0.214188	-0.287606	-0.659306	-0.819279
							6	PE 40:8|PE 18:2_22:6	1.24136	1.39056	1.32662	1.12193	1.13961	1.1539	1.43656	1.39056	1.42062	0.924083	0.91253	0.85583	0.966289	1.06271	1.02309	0.482915	0.522916	0.427573	0.302685	0.251084	0.235718	0.722249	0.810152	0.692122	0.564663	0.522916	0.537525	0.840341	0.722249	0.810152	1.45169	1.39056	1.45169	1.12193	1.04808	1.04808	-0.188117	0.0915982	0.0402318	-0.559922	-0.572889
							27	PE 42:10|PE 20:4_22:6	0.0734975	0.0493034	0.0626135	-0.147142	-0.278274	-0.200851	1.653	1.75747	1.77075	1.23794	1.31146	1.32723	1.42762	1.52868	1.4702	0.723375	0.833667	0.833667	-0.360755	-0.41384	-0.373883	0.0965851	0.146869	0.172016	0.109001	0.159254	0.243291	0.388977	0.322371	0.425474	1.85415	1.74133	1.74133	1.59461	1.75747	1.77075	-0.347645	0.0626135	-0.0946299	-0.627022	-0.598718
							#N/A	PE P-36:4|PE P-16:0_20:4	-0.262317	-0.262317	-0.262317	-0.187144	-0.262317	-0.262317	-0.314775	-0.314775	-0.314775	-0.627101	-0.688868	-0.688868	0.88051	0.745326	0.745326	-0.688868	-0.844193	-0.754196	1.33537	1.33537	1.33537	1.33537	1.33537	1.33537	1.33537	1.33537	1.33537	1.33537	1.33537	1.33537	1.06394	1.06394	1.06394	1.22196	1.22196	1.22196	-0.520476	-0.445912	-0.445912	-0.627101	-0.627101
							#N/A	PE P-38:5|PE P-16:0_22:5	0.226689	0.171821	0.346257	0.0494616	0.0494616	0.0494616	-0.28878	-0.28878	-0.236039	-0.548169	-0.548169	-0.507197	0.928995	0.928995	0.865976	-0.779603	-0.947775	-0.83901	1.39993	1.39993	1.39993	1.29471	1.39993	1.19656	1.02767	0.928995	1.02767	1.29471	1.29471	1.29471	1.19656	1.02767	1.02767	1.39993	1.4931	1.39993	-0.591338	-0.591338	-0.507197	-1.01379	-0.947775
							#N/A	PEtOH 32:1|PEtOH 16:0_16:1	-0.200914	-0.227733	-0.241784	-0.475416	-0.684851	-0.620058	-0.87417	-0.925296	-0.976124	1.50546	1.51614	1.45133	1.82638	1.89323	1.91704	-0.87417	-1.27238	-1.35611	-0.401989	-0.286161	-0.227733	-0.992886	-0.939074	-1.0373	-1.41751	-0.939074	-1.05398	-1.39576	-0.729668	-0.762488	0.919107	0.919107	0.88703	0.88703	0.854749	0.773082	0.207015	0.151581	0.421887	0.184214	-0.0806776
							#N/A	PEtOH 34:2|PEtOH 16:1_18:1	0.394896	0.415244	0.415244	-0.349456	-0.236812	-0.291503	-1.35089	-1.44553	-1.65432	0.985784	0.994709	0.832408	1.36946	1.33066	1.28855	-1.75424	-1.84883	-1.83055	0.204917	0.295873	0.363852	-0.349456	-0.349456	-0.445901	-0.684797	-0.56703	-0.644968	-0.445901	-0.516641	-0.395624	0.791843	0.791843	0.748236	1.01791	0.965162	0.894162	0.114599	0.243842	0.425533	-0.106961	-0.106961
							#N/A	PG 24:0|PG 8:0_16:0	1.83468	1.82303	1.83086	1.27504	1.2891	1.28559	-0.346774	-0.346774	-0.40945	-0.904381	-0.82278	-0.678774	-1.00677	-1.00677	-0.82278	-0.223335	-0.246108	-0.223335	0.531106	0.518019	0.536603	0.40822	0.391874	0.391874	0.374252	0.34828	0.356163	0.315291	0.330384	0.356163	-1.33024	-1.33024	-1.33024	-1.33024	-1.14084	-1.33024	0.89865	0.878655	0.941456	0.921007	0.925999
							#N/A	PG 28:0|PG 12:0_16:0	0.956021	0.950094	0.974399	0.629605	0.629605	0.682665	0.537047	0.56131	0.600202	0.434236	0.421207	0.394576	0.336879	0.343777	0.311432	0.719905	0.675431	0.749913	-0.81706	-0.845117	-0.886126	-1.51925	-1.75418	-2.04003	-1.25678	-1.04932	-1.10037	-1.38827	-1.29303	-1.83124	-1.12772	-1.03652	-1.20586	-0.961673	-0.976362	-1.07231	0.520517	0.495281	0.577878	0.54284	0.509273
							#N/A	PG 28:0|PG 14:0_14:0	0.775737	0.875976	0.836861	0.640116	0.731974	0.665891	0.643247	0.67839	0.694327	0.633731	0.610181	0.63674	0.567287	0.336401	0.423744	0.767498	0.773	0.786837	-0.305521	-1.01572	-0.210043	-0.500733	-0.0270134	-0.87216	-1.77945	-1.77945	-1.77945	-1.52721	-1.77945	0.267973	-0.320115	-0.422184	-0.549639	-0.87216	-1.77945	-1.77945	0.476212	0.536352	0.526119	0.37472	0.508106
							#N/A	PG 30:0|PG 14:0_16:0	0.88534	0.869553	0.88534	0.62372	0.676848	0.659785	0.784561	0.784561	0.750776	0.523102	0.553506	0.537226	0.734667	0.715965	0.829778	0.305227	0.29037	0.32079	-0.858001	-0.915082	-0.823762	-1.80059	-1.78179	-1.81177	-1.34912	-1.31871	-1.34912	-1.37056	-1.37056	-1.3932	-0.971146	-1.01119	-1.02135	-0.971146	-0.903377	-0.957922	0.470516	0.432565	0.506216	0.373052	0.432565
							#N/A	PG 30:1|PG 12:0_18:1	0.637732	0.699489	0.680592	0.433161	0.57395	0.421444	0.549454	0.555026	0.539273	0.416307	0.461751	0.395741	0.247666	0.461751	0.239614	0.756943	0.74293	0.788174	-0.134607	-0.0995633	-0.0995633	-0.164944	-0.976389	-2.48367	-2.25225	-1.96335	-1.96335	-0.251587	-2.08844	-2.48367	-0.69621	-0.369426	-0.600233	-0.234004	-0.740019	-0.894979	0.291915	0.314687	0.314687	0.273029	0.291915
							#N/A	PG 32:1|PG 14:0_18:1	0.662431	0.732063	0.662431	0.362397	0.362397	0.362397	0.614761	0.614761	0.586932	0.515105	0.586932	0.568107	0.173126	0.121422	0.234628	0.450329	0.418208	0.450329	-0.660998	-0.710829	-0.710829	-1.6259	-1.64121	-1.6743	-1.91671	-1.93506	-1.88361	-1.78119	-1.78119	-1.73226	-0.754633	-0.733298	-0.775008	-1.06282	-1.06282	-1.01442	0.362397	0.362397	0.387886	0.336914	0.284206
							#N/A	PG 32:2|PG 16:1_16:1	0.198006	0.222995	0.15251	-0.0947579	-0.237599	-0.189985	0.545654	0.431809	0.369658	0.334421	0.322659	0.267321	-0.140485	-0.130218	-0.0947579	0.346766	0.356521	0.30985	0.278101	0.210287	0.288597	-1.30557	-1.46546	-1.32037	-1.22277	-1.3521	-1.42944	-1.48467	-1.48467	-1.69559	-0.996646	-0.981115	-0.981115	-1.02616	-1.02616	-1.04289	0.475547	0.381743	0.535795	0.413051	0.52647
							92	PG 33:1|PG 16:0_17:1	1.93157	2.01979	1.93157	1.58485	1.54389	1.60422	1.20204	1.23775	1.23775	1.11232	1.16716	1.11232	1.29698	1.35426	1.31853	0.739658	0.754135	0.754135	-0.191766	-0.412602	-0.255029	-1.39005	-1.37648	-1.39005	-0.899125	-0.990534	-0.990534	-0.825693	-0.860767	-0.887542	-0.454561	-0.425002	-0.441322	-0.520405	-0.555993	-0.580535	0.11136	0.366122	0.382565	-0.144654	-0.191766
							#N/A	PG 34:0|PG 16:0_18:0	0.358792	0.0233403	0.528423	-0.1931	-0.23247	-0.23247	-0.533065	-0.570738	-0.465806	-0.696866	-0.465806	-0.657614	-0.657614	-0.465806	-0.696866	-1.44551	-1.47313	-1.41424	-0.121691	-0.0271024	0.0606508	-0.262435	-0.262435	-0.336476	0.146931	-0.0271024	-0.121691	0.0233403	-0.0271024	-0.0271024	1.79117	1.84468	1.72777	1.3277	1.43344	1.38058	-0.809142	-0.465806	-0.336476	-1.38518	-1.32714
							#N/A	PG 34:1|PG 16:0_18:1	0.735554	0.622982	0.735554	0.152555	0.0584448	-0.0365549	-0.316274	-0.426612	-0.709164	-0.549877	-0.549877	-0.627441	-0.316274	-0.219129	-0.219129	-1.38393	-1.06556	-1.06556	0.152555	-0.0365549	0.0584448	-0.316274	-0.316274	-0.219129	-0.0365549	0.241064	0.152555	0.152555	0.0584448	0.152555	1.88511	1.88511	1.88511	1.88511	1.88511	2.04964	-0.627441	-0.426612	-0.426612	-1.28037	-1.28037
							#N/A	PG 34:2|PG 16:0_18:2	1.59738	1.56895	1.56895	0.552023	0.697352	0.734796	0.383613	0.334229	0.279236	0.334229	0.465342	0.227325	-0.367897	-0.367897	-0.290268	-0.14035	-0.164846	-0.0621189	1.33467	1.16205	1.33467	-0.702296	-0.581411	-0.617402	-0.92053	-0.961244	-0.835617	-0.961244	-0.94082	-1.04597	-0.617402	-0.655617	-0.72482	-1.26269	-1.22681	-1.29963	-0.189536	-0.266285	0.00467865	-0.189536	-0.266285
							#N/A	PG 34:2|PG 16:1_18:1	-1.56142	-2.11876	-1.71818	-1.20536	-1.18141	-1.20536	0.349612	0.413542	0.399367	0.496093	0.468885	0.482137	0.307526	0.292408	0.292408	0.631807	0.58434	0.600915	-1.12562	-1.22197	-1.17234	-1.43494	-1.36253	-1.42743	-1.62313	-1.26315	-1.77934	-1.379	-1.31426	-1.39391	0.103376	0.0668391	0.0904503	-0.148291	-0.0102122	-0.0817861	0.334373	0.334373	0.261962	0.307526	0.246186
							#N/A	PG 34:3|PG 16:1_18:2	-0.363167	-0.452381	-0.425581	-0.518912	-0.425581	-0.425581	-0.0113593	-0.0647999	0.0272672	0.128514	0.263584	0.175365	-0.208505	-0.279214	-0.34701	0.0272672	0.0675794	0.0817294	1.24431	1.19524	1.19524	-1.11939	-1.14874	-1.16399	-1.07451	-1.20546	-1.1903	-1.14874	-1.29881	-1.38143	-0.363167	-0.306493	-0.306493	-0.438833	-0.518912	-0.505731	0.521904	0.414651	0.521904	0.493544	0.493544
							132	PG 36:2|PG 18:1_18:1	-2.22541	-2.20962	-2.26265	-1.59642	-1.6137	-1.49299	-0.845199	-0.92888	-0.92888	-0.532883	-0.479958	-0.559522	-0.559522	-0.559522	-0.532883	-0.504029	-0.559522	-0.458666	-0.0436901	-0.116221	-0.0181237	-0.19739	-0.19739	-0.166233	-0.0436901	-0.0679316	-0.0181237	-0.135818	-0.166233	-0.135818	1.94061	1.94061	1.94061	1.43843	1.43843	1.48686	-0.0876515	0.0794209	0.158893	-0.297236	-0.297236
							#N/A	PG 36:3|PG 18:1_18:2	-0.515572	-0.432187	-0.600021	-1.10277	-0.846467	-0.753234	0.442142	0.348027	0.348027	-0.147883	0.0308399	-0.243716	0.183019	0.127266	0.247242	-0.180083	0.348027	0.442142	-0.432187	-0.458488	-0.432187	-1.63423	-1.54857	-1.65915	-1.03192	-1.03192	-0.942437	-0.783782	-0.753234	-0.726874	1.73843	1.78206	1.78206	0.864326	0.933323	1.03528	-0.00305978	-0.0740343	0.183019	-0.110636	-0.272255
							#N/A	PG 36:4|PG 16:0_20:4	-0.39037	-0.328931	-0.418174	-0.745344	-0.838128	-0.838128	-0.175117	-0.161025	-0.161025	0.348201	0.369359	0.32837	-0.278474	-0.418174	-0.373976	-0.26326	-0.203038	-0.219682	1.90108	1.90108	1.8812	0.78517	0.686029	0.703844	0.809526	0.85653	0.85653	0.78517	0.703844	0.833459	1.60557	1.53558	1.58164	1.06188	1.10944	1.10944	0.0463873	0.176165	0.207105	-0.130733	-0.101105
							#N/A	PG 36:4|PG 18:2_18:2	0.363281	0.531387	0.452437	0.581879	0.597601	0.517129	0.191535	0.173716	0.173716	0.420424	0.348782	0.391367	-0.134261	-0.22545	-0.195285	0.145896	0.0785215	0.240086	1.63207	1.63207	1.61379	-0.589137	-0.513347	-0.328327	-0.195285	-0.513347	-0.328327	-0.722458	-0.750126	-0.561057	0.645313	0.566299	0.531387	0.0960335	0.274729	0.16084	0.240086	0.304005	0.406708	0.240086	0.191535
							#N/A	PG 38:2|PG 18:1_20:1	-0.812705	-0.698717	-0.244165	-0.508582	-0.399209	-0.294318	-0.492913	-0.536906	-0.524506	-0.294318	-0.429824	-0.429824	0.129831	0.0389956	0.213694	-0.559366	-0.447466	-0.350572	-0.0611626	-0.304887	-0.199134	-0.436109	-0.327317	-0.33823	-0.304887	-0.209891	-0.316389	-0.269298	-0.269298	-0.256511	2.58118	2.6207	2.58118	2.1292	2.14545	2.04778	-0.768356	-0.387074	-0.581803	-1.18343	-1.12849
							1	PG 38:4|PG 18:1_20:3	-2.0773	-1.73711	-1.89676	-1.65333	-1.3513	-1.41838	-1.03305	-1.19024	-1.08724	-0.620183	-0.474546	-0.538448	-0.921912	-1.07256	-0.831429	-0.330858	-0.437729	-0.307811	-0.807918	-0.871671	-0.948038	-1.30807	-1.23063	-1.11892	-0.972097	-0.871671	-0.631901	-0.988176	-0.831429	-0.89534	-0.553184	-0.567425	-0.511213	-0.64492	-0.843552	-0.781078	0.1377	0.184505	0.199029	0.112695	0.0205736
							#N/A	PG 38:5|PG 16:0_22:5	-0.119045	0.0111614	0.0111614	-0.449919	-0.512281	-0.525871	-0.872578	-0.79041	-0.886823	-0.656784	-0.671997	-0.720182	-0.886823	-0.991773	-1.12412	-0.736047	-0.872578	-0.91573	1.26234	1.21077	1.18172	0.166963	0.20129	0.0783436	-0.133443	-0.161388	-0.161388	-0.038297	-0.00913127	-0.0231168	1.76496	1.73712	1.76496	1.21077	1.26234	1.3527	-0.0536556	0.258843	0.0627513	-0.322138	-0.23225
							#N/A	PG 38:5|PG 18:1_20:4	-0.19504	-0.212086	-0.245187	-0.538204	-0.50021	-0.474286	-0.856605	-0.889031	-0.929674	-0.538204	-0.55374	-0.525268	-1.13096	-1.06168	-1.16954	-1.0366	-0.996401	-0.871451	1.13177	1.13177	1.19464	-0.0553528	0.00629635	-0.0406314	-0.162272	-0.162272	-0.132529	0.0371982	-0.10009	-0.115476	1.79133	1.76093	1.84528	1.19464	1.1705	1.19464	0.141763	0.17012	0.34219	-0.0872821	-0.0253272
							#N/A	PG 38:6|PG 16:0_22:6	-0.524171	-0.524171	-0.676505	-0.781378	-0.597949	-0.64503	1.48541	1.42612	1.42612	1.65056	1.68606	1.54064	0.66489	0.703228	0.570145	1.55932	1.52415	1.42612	0.0289075	0.0903203	0.0450398	-1.0928	-1.07734	-1.15038	-0.965023	-1.17036	-1.06219	-0.867809	-1.13283	-1.15038	0.600041	0.66489	0.570145	-0.0177111	-0.093256	-0.168393	0.187819	0.287482	0.429431	-0.155721	-0.0794976
							101	PG 38:6|PG 18:2_20:4	1.62416	1.69539	1.57696	1.14679	1.10019	1.24302	1.33496	1.40422	1.39371	1.27396	1.19903	1.37165	0.994568	1.05097	0.994568	1.13455	1.25432	1.19903	-0.22336	-0.607078	-0.51858	-1.11223	-1.01391	-1.11223	-0.67864	-1.97213	-1.21238	-0.958511	-1.6173	-0.607078	-0.0274128	0.170104	0.221701	-0.165345	-1.21238	-0.467921	0.151079	0.345727	0.0843343	0.104029	-0.0274128
							#N/A	PG 38:7|PG 16:1_22:6	-0.286317	-0.246594	-0.319939	-0.367106	-0.43123	-0.332868	1.23463	1.23463	1.21658	1.27242	1.25398	1.25398	0.821718	0.821718	0.79214	1.20402	1.22847	1.24752	-1.19979	-1.17292	-1.30818	-1.44079	-1.30818	-1.17292	-1.30818	-1.30818	-1.22515	-1.22515	-1.15477	-1.19979	-0.367106	-0.332868	-0.39176	-0.467376	-0.535317	-0.467376	0.348546	0.374449	0.408108	0.348546	0.348546
							9	PG 40:5|PG 18:1_22:4	1.64832	1.77603	1.80127	1.1602	1.18139	1.14109	0.910416	0.910416	0.877061	1.23584	1.18139	1.23584	1.00053	0.877061	0.877061	0.895263	0.929852	0.743241	1.14109	1.02112	1.09929	0.000268144	0.110177	0.0176495	0.0916936	0.0734712	0.0734712	0.192171	-0.0172952	0.192171	0.877061	0.929852	0.94819	0.983711	0.910416	0.983711	-0.291293	0.0553544	0.110177	-0.813544	-0.96416
							#N/A	PG 40:7|PG 18:1_22:6	-0.50337	-0.475119	-0.573376	-0.667613	-0.636299	-0.667613	1.17981	0.982135	1.10877	1.73807	1.80982	1.67287	0.918722	0.918722	0.821894	1.37512	1.33886	1.2501	-0.148537	-0.20227	-0.175508	-1.06815	-1.04083	-1.06815	-1.35954	-1.33008	-1.33008	-1.33008	-1.4357	-1.35954	1.21614	1.21614	1.2501	0.674656	0.642699	0.642699	0.157482	0.0211525	0.227102	0.0921111	-0.0840095
							26	PG 40:8|PG 18:2_22:6	1.64897	1.64077	1.67254	1.31732	1.2626	1.25289	1.57895	1.51118	1.51945	1.61076	1.57895	1.62074	0.902481	0.922424	0.872502	1.37463	1.38588	1.31732	-0.307924	-0.321509	-0.296049	-0.726091	-0.857102	-0.796435	-0.857102	-0.784252	-0.870127	-0.784252	-0.726091	-0.898046	-0.260107	-0.260107	-0.274874	-0.542808	-0.679794	-0.439727	0.374928	0.34448	0.395666	0.435682	0.333217
							110	PG 40:8|PG 20:4_20:4	1.62399	1.52038	1.60079	0.414418	0.446713	0.187786	1.17273	1.2011	1.17273	1.2011	1.17273	1.26094	0.446713	0.522655	0.446713	0.372024	0.479145	0.446713	0.372024	0.746187	0.59911	-1.13258	-1.24789	-0.935608	-0.276597	-0.428922	-0.841653	-0.935608	-0.358282	-0.215903	0.892822	1.01581	0.706624	0.338377	0.746187	0.59911	-0.650893	-0.569493	-0.0231602	-0.841653	-0.741186
							12	PG 42:10|PG 20:4_22:6	1.72213	1.71495	1.73006	1.06687	1.08508	1.1513	1.71495	1.75143	1.73006	1.69223	1.69223	1.69939	1.28351	1.24571	1.2753	1.43022	1.43022	1.39219	-0.185676	-0.170806	-0.04492	-0.461218	-0.503124	-0.379461	-0.572251	-0.528082	-0.754679	-0.61635	-0.592292	-0.461218	-0.528082	-0.481342	-0.503124	-0.394609	-0.444118	-0.410802	0.361518	0.317815	0.371497	0.371497	0.371497
							#N/A	PG 42:9|PG 20:3_22:6	1.05178	1.11734	0.731198	0.165155	0.194954	0.225315	1.11734	1.13423	1.07459	1.20914	1.42365	1.32343	0.255041	0.604697	0.657319	1.30202	1.34622	1.17089	-1.12917	-1.12917	-1.30148	-1.18158	-1.12917	-0.550714	-1.51011	-1.01496	-1.12917	-0.873732	-0.910152	-0.873732	-1.51011	-1.30148	-1.12917	-1.18158	-1.23868	-1.5758	-0.550714	-0.433061	-0.433061	-0.710688	-0.827845
							13	PG 44:11|PG 22:5_22:6	1.93951	1.88835	1.90895	0.573646	0.593935	0.627062	1.43504	1.43504	1.48691	1.55431	1.63139	1.70626	1.35023	1.3233	1.26803	1.14901	1.28008	1.11903	0.766852	0.782641	0.736866	-0.47844	-0.246648	-0.678849	-0.536249	-0.88817	-1.15618	-0.133153	-0.391377	-0.453337	0.191698	0.33326	0.174245	0.395501	-0.0156427	-0.16492	-0.133153	-0.16492	-0.0798129	-0.0798129	-0.0379607
							43	PG 44:12|PG 22:6_22:6	1.24711	1.27246	1.26432	0.643602	0.618432	0.603448	1.66545	1.65442	1.65442	1.79198	1.75308	1.75308	1.0601	1.04451	1.02802	1.55197	1.54166	1.4936	-0.20316	-0.151268	-0.185016	-0.777292	-0.743282	-0.743282	-0.923368	-0.897517	-0.963	-0.870439	-1.05608	-0.832032	-0.163145	-0.20316	-0.163145	-0.557657	-0.646395	-0.631918	0.477101	0.603448	0.543624	0.510031	0.458906
							#N/A	PI 30:1|PI 12:0_18:1	0.986185	0.986185	1.00465	0.871248	0.935522	0.907764	0.685907	0.696054	0.696054	0.433471	0.487704	0.663686	0.963014	0.927257	1.0552	0.195065	0.402332	0.294658	-0.138049	-0.0751829	0.084134	-0.151902	0.181212	-0.223929	-0.650022	0.084134	0.207505	0.165108	-0.906626	-0.448434	-1.64015	-1.84573	-1.84573	-2.91291	-1.39971	-1.57559	-0.258341	-0.109286	-0.126199	-0.373881	-0.336275
							106	PI 32:1|PI 16:0_16:1	1.20815	1.25336	1.20815	1.47621	1.50254	1.403	0.601497	0.572684	0.549642	-0.0460991	0.0962901	0.0508864	1.78526	1.78526	1.89209	-0.235054	-0.258508	-0.14254	0.343122	0.272307	0.169495	0.322039	0.428511	0.478565	0.601497	0.631333	0.686455	0.631333	0.765761	0.631333	-0.462245	-0.500374	-0.500374	0.0258629	0.120615	0.0508864	-0.482661	-0.285031	-0.258508	-0.613914	-0.56632
							#N/A	PI 32:2|PI 16:1_16:1	1.48941	1.4453	1.54446	1.21446	1.19666	1.26455	1.04685	1.02995	0.868259	0.396012	0.318131	0.409708	0.969227	0.998016	0.998016	0.124195	0.234167	0.124195	-1.00595	-1.30681	-0.957733	-1.03007	-0.584786	-1.18285	-0.931115	-1.30681	-0.644133	-0.767172	-0.448524	-0.481229	-2.12444	-1.4097	-1.57841	-1.57841	-1.30681	-0.767172	0.234167	0.234167	0.294839	0.256016	0.197029
							#N/A	PI 34:1	0.0293555	0.0293555	0.0615539	0.348689	0.254574	0.254574	-0.44719	-0.413955	-0.44719	-0.644536	-0.605635	-0.624222	0.783373	0.743141	0.743141	-0.624222	-0.644536	-0.624222	1.11577	1.05142	1.08617	1.34484	1.28616	1.34484	1.21914	1.15149	1.15149	1.34484	1.28616	1.28616	0.940106	0.873776	0.910871	1.2508	1.2508	1.2508	-0.468788	-0.260802	-0.320883	-0.624222	-0.688209
							#N/A	PI 34:1|PI 16:0_18:1	-0.0334174	-0.0334174	-0.065054	0.2745	0.2745	0.2745	-0.432524	-0.45588	-0.45588	-0.6633	-0.614799	-0.614799	0.636278	0.675808	0.743762	-0.749283	-0.707228	-0.749283	1.13508	1.13508	1.13508	1.16982	1.26932	1.26932	1.3772	1.3454	1.3454	1.3772	1.3772	1.3772	0.93918	0.93918	0.900397	1.3772	1.3454	1.3772	-0.432524	-0.300285	-0.300285	-0.614799	-0.591656
							#N/A	PI 34:2	1.54574	1.42458	1.39431	1.39431	1.39431	1.39431	1.14895	1.21163	1.14895	0.622282	0.560262	0.560262	1.73967	1.89705	2.01514	0.373017	0.348829	0.420032	-1.24268	-1.52331	-1.57902	-1.82202	-1.97455	-1.74624	-1.39666	-1.57902	-1.31649	0.328707	-1.22543	0.395654	-0.534129	-0.435904	-0.417057	-0.225113	-0.621438	-0.203222	-0.325323	-0.0752462	-0.177563	-0.59684	-0.59684
							77	PI 34:2|PI 16:1_18:1	1.54451	1.50041	1.50041	1.54451	1.54451	1.50041	1.30553	1.30553	1.2556	-0.241669	0.427351	-0.0698522	2.45407	2.00308	2.45407	-0.662136	-0.13309	-0.726318	0.213965	0.291694	0.427351	0.3228	0.466431	0.35407	0.3228	0.248941	0.213965	0.500609	0.427351	0.500609	-1.00931	-1.00931	-0.974244	-0.56647	-0.500765	-0.437549	-0.726318	-0.468108	-0.468108	-0.888342	-0.932532
							148	PI 34:3|PI 16:1_18:2	2.34526	2.30181	2.30181	1.91418	2.04272	1.89433	1.10201	1.04891	1.04891	0.445244	0.51192	0.429105	1.25119	1.26223	1.19924	0.133568	0.199516	0.118127	-0.410256	-0.393682	-0.624935	-0.104444	-0.3354	-0.247614	-1.0757	-0.820168	-1.03408	-0.212656	-0.291285	-0.606131	-0.985362	-0.959929	-1.23314	-1.09921	-1.03408	-0.937882	-0.212656	-0.120183	-0.0724486	-0.3354	-0.3354
							134	PI 35:1|PI 17:0_18:1	0.519451	0.598776	0.588806	0.82486	0.846299	0.835302	-0.229682	-0.0768255	-0.204003	-0.392188	-0.404598	-0.38599	1.16565	1.19452	1.19452	-0.611354	-0.519846	-0.513163	1.13163	1.08017	1.11829	1.24293	1.3591	1.3204	1.56411	1.56411	1.59705	1.56411	1.57499	1.5525	0.466943	0.447342	0.390943	1.14256	1.13163	1.14256	-0.526099	-0.3642	-0.357063	-0.755566	-0.788708
							66	PI 35:2	1.79705	1.72942	1.7654	1.74842	1.72942	1.716	1.07565	1.09878	1.13924	0.764629	0.727287	0.684551	2.11079	2.09258	2.12936	0.449541	0.464934	0.517338	-0.646222	-0.664609	0.0641028	-1.36064	-1.1796	-0.933704	-0.574449	-0.71119	-0.788692	0.159898	-0.460377	0.131956	-0.555623	-0.619518	-0.601983	-0.327806	-0.102327	-0.312842	-0.0684414	0.0730104	0.0556655	-0.102327	-0.383345
							#N/A	PI 36:2	0.642791	0.642791	0.642791	0.565733	0.565733	0.515629	-0.468036	-0.426021	-0.468036	-0.911517	-0.969575	-0.969575	1.25379	1.33801	1.18008	-1.03319	-1.03319	-1.00731	0.466592	0.466592	0.565733	-0.301038	-0.790432	-0.183556	0.21736	0.311998	0.115765	0.704872	0.704872	0.642791	1.1098	1.1098	1.1098	1.64833	1.70904	1.64833	-0.831957	-0.600735	-0.600735	-1.07335	-1.20073
							#N/A	PI 36:2|PI 18:1_18:1	0.559703	0.503698	0.457509	0.640181	0.559703	0.602345	-0.586771	-0.6119	-0.586771	-0.958948	-0.958948	-0.958948	1.11732	1.11732	1.11732	-1.18753	-1.22048	-1.18753	0.372827	0.312784	0.312784	0.213067	0.457509	0.312784	0.0989949	0.25817	0.0989949	0.457509	0.559703	0.559703	1.11732	1.26811	1.21064	1.65443	1.60869	1.65443	-0.774581	-0.550136	-0.524849	-1.15522	-1.25543
							102	PI 36:3	2.42439	2.42439	2.44974	2.05876	1.97837	2.05876	0.611197	0.628171	0.672538	0.296157	0.35537	0.310431	1.22483	1.13823	1.13823	0.01385	0.01385	-0.0709736	0.261707	0.230543	0.279667	-0.038718	-0.543665	-0.234224	-0.314794	-0.248346	-0.248346	-0.0978338	-0.0978338	-0.0978338	-0.849656	-0.89022	-0.802986	-0.756833	-0.771751	-0.756833	0.152818	0.310431	0.215352	0.0343412	0.0343412
							137	PI 36:3|PI 18:1_18:2	2.48833	2.48833	2.48833	2.12214	2.12214	2.0921	0.31779	0.338499	0.338499	-0.0255748	0.0307874	-0.00504176	1.0586	1.02478	1.07583	-0.465576	-0.465576	-0.435247	0.254663	0.21595	0.29473	0.21595	0.0659768	0.272962	-0.450384	-0.293266	-0.328872	0.1796	0.140143	0.0981599	-0.450384	-0.480036	-0.394656	-0.669958	-0.702729	-0.685115	0.0159059	0.1796	0.21595	-0.0661649	-0.00504176
							183	PI 36:4	1.62318	1.47215	1.41095	0.836443	1.00522	1.03858	0.0823482	0.110878	-0.0657977	-0.474523	-0.255977	-0.30721	1.17348	0.97218	1.00522	-0.430104	-0.657249	-0.657249	0.337683	0.337683	0.291333	-0.138734	0.0558858	0.219369	-0.589019	-0.657249	-0.717479	-0.411935	0.191363	0.191363	2.01194	1.82776	1.93178	2.15779	2.32436	2.43073	-0.608908	-0.496658	-0.608908	-0.762932	-0.947029
							171	PI 36:4|PI 16:0_20:4	1.99234	1.99234	1.99234	0.816933	0.928639	0.928639	-0.175394	-0.175394	-0.175394	-0.500324	-0.557068	-0.627458	1.71386	1.71386	1.71386	-0.892363	-0.892363	-0.857604	0.78442	0.635988	0.697437	-0.209115	-0.153848	-0.153848	0.0122584	0.0122584	0.0919503	0.1451	0.169899	0.116452	1.44113	1.47349	1.36573	1.82587	1.86858	1.95487	-0.743838	-0.557068	-0.557068	-0.824869	-0.791473
							#N/A	PI 36:4|PI 18:2_18:2	2.62946	2.60511	2.6176	2.15471	2.12298	2.17169	0.485937	0.436678	0.45492	0.114203	0.0639295	-0.0086895	0.675514	0.713546	0.659516	-0.301026	-0.289849	-0.394219	-0.250275	-0.328903	-0.124138	-0.135014	-0.354753	-0.289849	-0.436596	-0.453631	-0.670584	-0.394219	-0.261887	-0.36543	-1.02574	-0.961345	-1.06929	-0.897568	-0.773967	-1.00479	0.295832	0.436678	0.447232	0.185745	0.136411
							#N/A	PI 36:5|PI 16:1_20:4	1.70897	1.7211	1.72704	1.09565	1.08942	1.11587	0.925176	0.868002	0.722912	0.671742	0.694802	0.671742	1.08942	1.15096	1.11587	0.458502	0.559175	0.390414	-0.739494	-0.839116	-0.938906	-1.31616	-2.3231	-1.10327	-2.20984	-1.39465	-2.85736	-1.67854	-1.47461	-1.27193	-0.329648	-0.230626	-0.370843	-0.40094	-0.471728	-0.439321	0.207795	0.287407	0.287407	0.189936	0.148991
							34	PI 37:4|PI 17:0_20:4	1.87312	1.86007	1.90273	1.3741	1.41607	1.42619	0.460757	0.598227	0.560139	0.198507	0.278284	0.287544	2.04099	2.00063	2.12094	-0.177589	-0.197649	-0.1575	0.624497	0.615747	0.517183	0.0753591	0.198507	0.232813	0.278284	0.269298	0.396637	0.369497	0.385836	0.321444	0.615747	0.624497	0.543181	1.2621	1.3307	1.3307	-0.924277	-0.64251	-0.745059	-1.18738	-1.14599
							#N/A	PI 38:5|PI 18:1_20:4	1.29089	1.29089	1.29089	0.916977	0.875021	0.824222	0.514343	0.411628	0.440761	0.24951	0.295539	0.201874	1.53075	1.47494	1.53075	-0.05935	-0.167929	-0.167929	-0.896161	-0.929043	-0.896161	-1.91908	-1.91908	-1.84282	-2.16548	-2.2274	-2.09785	-1.99919	-1.9783	-1.99919	1.01966	1.06696	1.01966	1.11084	1.22433	1.22433	-0.322692	-0.20349	-0.136475	-0.400912	-0.505366
							94	PI 38:6|PI 16:0_22:6	1.39275	1.54685	1.50492	1.17223	1.19407	1.1338	0.218483	0.265451	0.195234	-0.160387	-0.160387	-0.198801	1.363	1.31189	1.31189	-0.74906	-0.74906	-0.635948	0.747814	0.771534	0.800142	0.338053	0.617279	0.532231	0.605353	0.712319	0.687842	0.687842	0.663386	0.759402	1.31189	1.33743	1.363	1.22125	1.49341	1.37792	-0.734055	-0.427466	-0.582225	-0.84724	-1.26222
							56	PI 40:5|PI 18:0_22:5	1.79314	1.77441	1.72479	1.56256	1.51694	1.51694	-0.222466	-0.207909	-0.263774	-0.474393	-0.39827	-0.554942	1.49998	1.45998	1.49998	-0.873644	-0.762069	-0.809232	0.852636	0.939896	0.821352	0.959842	0.97628	1.01162	1.06808	1.14778	1.06808	1.1879	1.10216	1.10216	0.484718	0.472832	0.454049	1.06808	1.03296	1.08515	-0.590639	-0.39827	-0.372565	-0.935151	-0.935151
							123	PI 40:5|PI 18:1_22:4	2.48185	2.58201	2.52311	2.36472	2.32808	2.40859	0.150221	0.0988864	0.150221	-0.136535	-0.127129	-0.0799766	1.79843	1.83772	1.90809	-0.549692	-0.529494	-0.495335	-0.113749	-0.136535	-0.066921	-0.472952	-0.331707	-0.463106	-0.463106	-0.428996	-0.403595	-0.32201	-0.463106	-0.356267	-0.275104	-0.214951	-0.26434	0.300801	0.231949	0.262987	-0.214951	0.00314658	-0.0203539	-0.4165	-0.441561
							76	PI 40:7	2.00974	2.00974	2.00974	1.94978	1.77251	1.82943	0.950742	0.84596	1.0382	0.416624	0.416624	0.403022	1.81142	1.81142	1.87519	-0.093427	0.0680578	-0.0583377	-0.44828	-0.733844	-0.562121	-0.458684	-0.0680417	-0.33028	-0.508618	-1.11995	-0.200597	-0.707182	-0.77385	-0.420187	0.190823	0.0944493	0.106368	0.565243	0.403022	0.238952	-0.576163	-0.189935	-0.308832	-0.860127	-0.963195
							69	PI 40:7|PI 18:1_22:6	2.15318	2.1832	2.05809	1.88785	1.90533	1.79114	0.7742	0.812498	0.933252	0.241466	0.426049	0.370681	1.99836	1.92245	2.02738	-0.155061	-0.155061	-0.155061	-0.327566	-0.386099	-0.356855	-0.848045	-0.494028	-0.549169	-0.468366	-0.468366	-0.577462	-0.481121	-0.648017	-0.341502	0.283574	0.412751	0.359148	0.440736	0.359148	0.370681	-0.401296	-0.356855	-0.0731631	-0.630896	-0.877168
							175	PI 40:8|PI 20:4_20:4	2.48984	2.48333	2.52324	1.42981	1.28956	1.38313	0.725237	0.741195	0.741195	0.643739	0.689009	0.643739	1.13101	1.18083	1.1434	0.239432	0.142981	-0.00978772	0.794099	0.671042	0.624789	-0.622879	-0.252047	-0.431921	-1.81061	-2.28928	-2.6727	-0.431921	-0.937226	-1.3539	0.0446787	0.0446787	-0.0404719	-0.213219	-0.301359	-0.339004	-0.00978772	0.022721	0.142981	-0.339004	-0.175357
							#N/A	PI O-35:1|PI O-19:1_16:0	1.15352	1.33238	0.943245	0.358717	0.384881	0.631287	0.943245	0.889452	1.00963	0.943245	1.28145	1.10798	-0.158137	-0.192544	-0.0200225	0.543976	0.843378	0.543976	-0.158137	-0.992516	-1.16292	-1.05799	-0.881905	-1.02644	-1.22434	-1.26099	-1.44058	-1.29877	-1.44058	-1.29877	-0.745081	-0.920963	-0.961503	-1.97164	-1.80273	-1.52027	-0.813205	-0.532825	-0.371658	-1.05799	-1.12743
							33	PI O-38:5|PI O-18:1_20:4	2.25704	2.29404	2.20624	1.52255	1.57661	1.66728	0.864413	0.90916	0.821512	0.304024	0.362318	0.458508	1.87755	1.86603	2.03078	-0.00229121	0.173607	0.0958617	0.673472	0.638604	0.628377	-0.344199	-0.117507	-0.328657	-0.016247	-0.00229121	0.0958617	0.0379277	0.0379277	-0.0785873	-0.508794	-0.642052	-0.551921	0.0593119	0.127191	-0.0285408	-0.898147	-0.536721	-0.681369	-1.02919	-1.11945
							#N/A	PS 34:1|PS 16:0_18:1	-0.485394	-0.952328	-0.898112	-0.843155	-0.898112	-0.822159	0.293459	0.347188	0.347188	-0.402854	-0.198797	-0.166301	0.909841	0.941813	0.941813	-0.426079	-0.448944	-0.485394	0.625793	0.805063	0.720517	0.456851	0.393038	0.312402	0.687636	0.687636	0.625793	0.646741	0.751088	0.660126	1.6767	1.70222	1.73702	1.96887	1.98046	1.99059	-1.02361	-1.17961	-0.511339	-1.21297	-1.55765
							145	PS 36:1|PS 18:0_18:1	0.0777038	-0.086946	-0.0592213	0.0929218	0.0929218	0.0364557	0.0777038	0.0516155	0.209723	0.000192219	0.0516155	0.0649247	1.5979	1.77786	1.71345	-0.533923	-0.521985	-0.481009	0.894198	1.03805	0.99533	1.0981	1.01168	1.17598	0.967363	1.02493	1.05092	1.3522	1.41574	1.38045	0.950905	1.0981	1.01168	1.62051	1.77786	1.85692	-0.749525	-0.64908	-0.379847	-1.1789	-1.1789
							#N/A	PS 36:2|PS 18:1_18:1	-1.32245	-1.34328	-1.32245	-1.07147	-1.21059	-0.970078	0.211534	0.211534	0.0173755	-0.317857	-0.33408	-0.351648	0.830644	1.01582	0.954262	-0.809235	-0.643647	-0.879474	0.373675	0.268278	0.322299	0.0775306	0.132591	0.322299	0.268278	0.339791	0.111094	0.447352	0.392183	0.525398	1.21754	1.34409	1.32741	1.38764	1.36433	1.77547	-0.735974	-1.09063	-0.33408	-0.861023	-0.842976
							98	SM 20:0;2O	0.0432011	0.0432011	0.0766495	-1.40191	-0.666389	-1.33511	-0.376609	-0.376609	-0.516499	0.577648	0.510429	0.210814	-1.57644	-1.91046	-1.79	0.27897	0.210814	0.0766495	-1.11261	-1.2279	-0.815435	-1.40191	-1.40191	-1.40191	-0.550449	-0.666389	-0.197966	-0.749252	-1.03662	-1.33511	0.0114153	0.577648	0.0766495	-1.07278	-0.883832	-0.705728	0.0432011	-0.306435	-0.117172	0.744963	0.151561
							163	SM 30:1;2O	-0.774415	-0.740108	-0.816893	-0.816893	-0.942926	-0.758618	0.106052	0.00541983	-0.0471134	0.404109	0.464069	0.319633	-0.553419	-0.623182	-0.604042	0.292037	0.306089	0.222863	-0.978161	-0.961797	-0.906159	-1.58234	-1.43651	-1.34444	-1.23316	-0.942926	-1.19686	-1.27539	-1.1156	-1.15656	-0.816893	-0.869961	-0.887031	-1.21542	-1.13533	-1.03548	0.180546	0.00541983	0.263438	0.476024	0.404109
							161	SM 30:1;2O|SM 16:0;2O/14:1	-0.733424	-0.785837	-0.647014	-0.542461	-0.433533	-0.471585	-0.0738637	-0.128383	-0.0123922	0.54943	0.474194	0.587378	-0.733424	-0.905691	-0.824619	0.474194	0.288368	0.302339	-0.622167	-0.57559	-0.56431	-1.35053	-1.50682	-1.46354	-1.30524	-1.31447	-1.36208	-1.43048	-1.35053	-1.47433	-1.19846	-1.02231	-0.905691	-1.43048	-1.49604	-1.71089	0.587378	0.605872	0.491332	0.698624	0.587378
							164	SM 31:1;2O|SM 13:0;2O/18:1	-0.567331	-0.584404	-0.638171	-0.742667	-0.547816	-0.723863	-0.0139822	-0.132033	-0.0817159	0.168974	0.20156	0.344566	-0.493142	-0.742667	-0.723863	0.295868	0.264364	0.363458	-0.602119	-0.547816	-0.370179	-1.64386	-1.55867	-1.53197	-0.963437	-0.963437	-0.981381	-1.31513	-1.24821	-1.09404	-1.12865	-1.02966	-1.14806	-1.48544	-1.14806	-1.43981	0.312783	0.152542	0.246885	0.501486	0.544421
							#N/A	SM 31:1;2O|SM 17:1;2O/14:0	-0.215393	-0.192895	-0.45934	-0.45934	-0.282942	-0.363387	0.102045	0.0572349	0.240745	0.468161	0.41297	0.468161	-0.339971	-0.282942	-0.363387	0.553655	0.362399	0.390039	-0.554553	-0.6386	-0.58575	-1.39105	-1.37138	-1.43865	-1.62417	-1.90469	-1.14723	-1.42159	-1.35547	-1.33941	-1.43865	-1.55003	-1.35547	-1.78546	-1.6113	-1.48766	0.362399	0.294325	0.339718	0.362399	0.41297
							168	SM 32:0;2O	0.805798	0.871225	0.871225	0.0213755	0.117375	0.0634157	-1.93824	-1.66215	-1.7312	-1.51484	-1.47754	-1.47754	-1.15666	-1.24537	-1.24537	-2.12228	-2.25357	-2.21069	1.42087	1.48309	1.42087	0.417795	0.375642	0.375642	0.327986	0.417795	0.375642	0.327986	0.270863	0.270863	-0.132821	-0.236115	-0.0312597	0.218122	0.0634157	0.117375	-0.394304	-0.236115	-0.176739	-0.60028	-0.683734
							17	SM 32:1;2O|SM 16:1;2O/16:0	-0.45152	-0.655051	-0.550163	-1.41948	-1.33304	-1.51056	-0.76093	-0.76093	-0.550163	-0.341367	-0.341367	-0.341367	-0.872206	-1.07268	-0.872206	-0.76093	-0.76093	-0.872206	0.0995976	0.0995976	0.316179	-1.19565	-1.19565	-1.19565	-1.41948	-1.33304	-1.41948	-1.69231	-1.33304	-1.41948	-0.158563	-0.158563	-0.158563	-1.19565	-1.07268	-0.964411	0.215362	0.0995976	0.0995976	0.467635	0.467635
							7	SM 32:1;2O|SM 18:1;2O/14:0	-0.983067	-0.848016	-0.917423	-1.30523	-1.24561	-1.37927	-0.983067	-0.917423	-0.917423	-0.654652	-0.575268	-0.654652	-1.66173	-1.72338	-1.87975	-0.575268	-0.654652	-0.917423	0.237557	0.0260781	0.311992	-1.05001	-1.05001	-0.917423	-0.518633	-0.772841	-0.575268	-0.917423	-0.917423	-0.772841	-1.12102	-1.24561	-1.17634	-0.848016	-0.848016	-0.917423	0.0260781	0.0260781	0.0260781	0.311992	0.311992
							#N/A	SM 32:1;3O	1.52369	1.49047	1.68469	0.367916	0.314235	0.445216	-0.34519	-0.140452	-0.140452	-0.0102494	-0.0376949	-0.193672	-0.140452	0.131319	0.445216	-0.373283	-0.6218	-0.318664	-0.115914	-0.0667093	-0.0102494	-1.93327	-1.6636	-1.70899	-1.68629	-1.68629	-1.50072	-1.6636	-1.39837	-1.86197	-0.6218	-0.48493	-0.318664	-0.791124	-0.746458	-0.48493	0.1007	0.264822	0.264822	-0.140452	-0.0102494
							154	SM 32:2;2O|SM 16:1;2O/16:1	-0.699722	-0.699722	-0.663	-0.553383	-0.624299	-0.612385	-0.0153078	0.0689919	-0.0153078	0.395885	0.380485	0.293781	-0.526866	-0.577808	-0.612385	0.27228	0.182363	0.203101	-0.864052	-0.816922	-0.816922	-1.37942	-1.41592	-1.37942	-1.16028	-1.18743	-1.20321	-1.14807	-1.21476	-1.24569	-1.24569	-1.24569	-1.21476	-1.51532	-1.51532	-1.60985	0.505922	0.305861	0.473586	0.649732	0.717369
							155	SM 32:2;2O|SM 18:2;2O/14:0	-0.550432	-0.626409	-0.533021	-0.386201	-0.325582	-0.347532	-0.0330574	-0.0330574	-0.0700103	0.290873	0.445759	0.426951	-0.567053	-0.626409	-0.648003	0.339384	0.339384	0.312918	-0.915408	-0.900747	-0.882245	-1.26087	-1.13564	-1.19345	-1.42299	-1.39655	-1.35735	-1.41208	-1.35735	-1.3705	-1.20986	-1.31392	-1.28815	-1.57133	-1.66304	-1.70416	0.339384	0.339384	0.312918	0.548037	0.676245
							#N/A	SM 33:1;2O|SM 17:1;2O/16:0	-1.96578	-1.86499	-1.96578	-1.66128	-1.5123	-1.66128	0.308831	0.118156	0.00906068	0.427426	0.626605	0.182188	-1.5123	-1.46115	-1.66128	0.238221	0.360085	0.308831	1.37141	1.37141	1.37141	0.182188	0.0609197	0.360085	0.481492	0.360085	0.238221	0.118156	0.118156	0.118156	0.711357	0.797637	0.711357	0.118156	0.118156	0.118156	0.0609197	0.00906068	0.118156	0.00906068	0.00906068
							#N/A	SM 33:3;3O	1.40181	1.42588	1.42588	0.572703	0.662862	0.662862	0.343839	0.300287	0.300287	0.300287	0.499979	0.263675	-0.199093	-0.199093	-0.133964	-0.0824519	-0.0287371	0.057449	1.22933	1.0845	1.22933	-0.549011	-0.440486	-0.479648	-2.9398	-2.51032	-2.72167	-0.731739	-0.679766	-0.796766	-0.440486	-0.479648	-0.498545	-0.949806	-0.919707	-0.980799	-0.184248	-0.154241	0.034546	-0.154241	-0.184248
							#N/A	SM 34:0;2O|SM 18:0;2O/16:0	-0.120621	-0.120621	-0.142114	-0.440216	-0.45993	-0.415373	-0.717482	-0.789725	-0.887881	-1.09102	-1.0381	-1.0028	-1.18018	-1.12733	-1.14395	-1.39137	-1.35262	-1.372	2.02971	2.02971	2.08357	1.57433	1.57433	1.57433	1.31208	1.37561	1.37561	1.41827	1.41827	1.41827	0.19906	0.258916	0.258916	-0.0930349	-0.142114	-0.142114	0.223943	0.387322	0.356537	0.113393	0.0913913
							#N/A	SM 34:0;2O|SM 20:0;2O/14:0	-0.340098	-0.465216	-0.382919	-0.686103	-0.686103	-0.614303	-1.12881	-1.15861	-1.12881	-1.08928	-1.04659	-1.04659	-1.2343	-1.2343	-1.2343	-1.28988	-1.28988	-1.28988	1.68266	1.68266	1.68266	1.68266	1.68266	1.68266	1.68266	1.68266	1.68266	1.68266	1.68266	1.68266	0.401745	0.401745	0.401745	0.158794	0.113964	0.158794	0.113964	0.0527089	0.0119344	0.158794	0.158794
							67	SM 34:1;2O	-1.65025	-1.45213	-1.62452	-1.16746	-1.33144	-1.33144	-0.925462	-0.960136	-1.00319	-0.925462	-0.853005	-0.853005	-1.57199	-1.68561	-1.62452	-0.811709	-0.460227	-0.502687	0.353922	0.309686	0.353922	0.935456	0.882162	0.813893	0.403533	0.498667	0.498667	0.555778	0.555778	0.555778	0.138252	0.353922	0.309686	0.010243	-0.0926166	-0.0196361	0.233508	-0.234767	-0.337194	0.652492	0.555778
							105	SM 34:1;2O|SM 18:1;2O/16:0	-1.02941	-1.02941	-1.02941	-1.02941	-1.02941	-1.02941	-1.02941	-1.02941	-1.02941	-1.02941	-0.492924	-0.492924	-1.59508	-1.59508	-1.59508	-1.02941	-0.492924	-1.02941	1.49733	0.997443	0.997443	0.997443	0.997443	0.997443	0.646151	0.24297	0.646151	0.24297	0.24297	0.24297	-0.492924	-0.492924	0.24297	0.24297	0.24297	0.24297	0.24297	-0.492924	-0.492924	0.646151	0.646151
							10	SM 34:1;3O	-0.397686	-0.46712	-0.316892	-1.03315	-1.09956	-1.07711	-0.803401	-0.844128	-0.822352	-0.734352	-0.643628	-0.597342	-1.61183	-1.81964	-1.32633	-0.755231	-0.688845	-0.597342	0.0990383	0.0582214	0.0417453	-1.47185	-1.37699	-1.56575	-1.14003	-1.18673	-0.755231	-1.23499	-0.993998	-0.94748	-0.18659	-0.0611951	-0.0781441	-0.490679	-0.316892	-0.61888	0.319241	0.176236	0.277911	0.482057	0.396031
							93	SM 34:2;2O	-1.81293	-1.88351	-1.74409	-1.60078	-1.52017	-1.46697	-0.800807	-0.918708	-0.889276	-0.398562	-0.55895	-0.528923	-1.54681	-1.62639	-1.74409	-0.362082	-0.427534	-0.528923	1.06332	0.966398	1.10208	0.31428	0.357481	0.636582	0.233798	0.200975	-0.0421474	0.119386	-0.0421474	-0.000130869	1.01487	0.966398	0.966398	0.48266	0.403336	0.535926	0.0783184	-0.194952	-0.115869	0.535926	0.636582
							35	SM 34:2;2O|SM 18:2;2O/16:0	-1.11095	-1.21125	-1.46406	-1.46406	-1.51688	-1.36544	-0.956873	-0.956873	-1.01452	-0.9048	-0.790198	-0.857157	-1.55803	-1.41427	-1.41427	-0.451004	-0.663667	-0.451004	0.853085	0.770549	0.770549	0.0902253	0.346597	0.0902253	0.284946	0.346597	0.284946	0.156863	0.156863	0.156863	0.156863	0.0902253	0.156863	-0.0785072	-0.0298042	0.0267736	0.0902253	-0.0785072	-0.0785072	0.156863	0.156863
							62	SM 34:2;3O	-1.33412	-1.51528	-1.30964	-1.20091	-1.15223	-1.25297	-0.108599	-0.19433	-0.108599	0.254578	0.106155	-0.0521463	-1.9155	-2.01383	-2.01383	0.222967	0.106155	0.222967	0.680616	0.645207	0.645207	-0.568023	-0.59878	-0.697776	-0.911401	-1.00891	-1.07969	-0.671912	-0.748794	-0.671912	-0.362213	-0.221223	-0.302952	-0.885422	-0.934376	-0.986554	0.420684	0.363216	0.554819	0.304458	0.106155
							#N/A	SM 35:1;2O	-0.53113	-0.455691	-0.455691	-0.606612	-0.606612	-0.606612	-0.606612	-0.395329	-0.455691	-0.395329	-0.395329	-0.264911	-0.264911	-0.455691	-0.455691	-0.53113	-0.53113	-0.395329	1.30078	1.4728	1.4728	0.131275	0.279442	0.131275	0.463851	0.358462	0.463851	0.208133	0.358462	0.572014	1.30078	1.37161	1.1161	1.22095	1.30078	1.22095	-0.103761	-0.334998	-0.334998	0.0549032	0.208133
							#N/A	SM 35:2;3O	-0.592438	-0.224847	-0.302501	0.478966	0.444754	0.478966	0.396596	0.559866	0.513446	0.396596	0.34939	0.513446	-0.266027	-0.224847	-0.150128	1.08577	0.864603	1.36424	-0.224847	-0.417033	-0.347884	1.24569	1.24569	1.28454	0.139537	-0.224847	-0.592438	0.478966	0.559866	0.139537	-2.76791	-2.51639	-2.09334	-2.71328	-2.51639	-3.14258	-0.0708475	-0.0708475	-0.347884	0.0598358	-0.455713
							#N/A	SM 35:3;3O	-0.369036	-0.536532	-0.0487976	-0.00230655	0.663452	0.847404	0.27687	0.371728	-0.18107	0.120794	-0.0487976	0.0261985	-0.673667	0.0719596	0.170025	0.371728	0.621275	0.535517	0.910412	1.51776	0.754109	1.92908	1.2357	2.30381	1.01584	0.754109	0.989011	1.51776	2.06045	1.16529	-0.624226	-1.48607	-0.985174	-0.578888	-0.673667	-0.943955	-0.0764676	0.433579	-0.781695	0.27687	-0.308738
							39	SM 36:1;2O|SM 18:1;2O/18:0	-0.651491	-0.871992	-0.55713	-0.871992	-0.790367	-0.729313	-1.14117	-1.14117	-1.23851	-0.973156	-1.33336	-1.14117	-1.23851	-1.14117	-1.23851	-1.688	-1.8944	-1.82366	1.28734	1.28734	0.974713	0.449967	0.539607	0.210704	0.210704	0.449967	0.210704	0.449967	0.449967	0.382381	-0.239365	-0.239365	-0.239365	-0.330461	-0.239365	-0.239365	0.0846395	-0.152569	0.00267218	0.00267218	0.0846395
							24	SM 36:2;2O|SM 18:1;2O/18:1	-1.12669	-1.12669	-1.02413	-1.33969	-1.30425	-1.30425	-1.58696	-1.45208	-1.5523	-1.30425	-1.28141	-1.28141	-1.58696	-1.49234	-1.61962	-1.19689	-1.33969	-1.33969	1.11535	1.11535	1.06179	0.586613	0.586613	0.53018	0.473079	0.53018	0.473079	0.53018	0.473079	0.473079	0.106556	0.106556	0.106556	0.0190791	0.0623473	0.0623473	0.229325	0.106556	0.0190791	0.303594	0.351941
							45	SM 36:2;2O|SM 18:2;2O/18:0	-0.97345	-0.958122	-1.01307	-1.13629	-1.17242	-1.17242	-1.30455	-1.2836	-1.30455	-1.2836	-1.2099	-1.2437	-1.70141	-1.71605	-1.65948	-1.32011	-1.30455	-1.2836	1.16005	1.13706	1.13706	0.544173	0.628621	0.584702	0.339207	0.423712	0.385535	0.505045	0.525594	0.525594	0.423712	0.505045	0.445195	0.0535913	0.0975353	0.166458	0.0535913	-0.0199288	-0.0648021	0.0975353	0.12222
							#N/A	SM 37:3;3O	-0.604635	-0.459871	-0.315975	-0.385728	-0.478652	-0.368597	-0.57697	-0.623128	-0.610118	-0.368597	-0.335766	-0.189221	0.0764336	-0.274525	0.164425	-0.646694	-0.529286	-0.427621	-0.123963	-0.379686	-0.268728	-0.517369	-0.40322	-0.414671	-0.379686	-0.280014	-0.391755	-0.342346	-0.342346	-0.328929	2.64846	2.68993	2.64846	2.17424	2.19128	2.0888	-0.865974	-0.465919	-0.670236	-1.30148	-1.24384
							97	SM 40:2;2O	-1.878	-1.84131	-2.29067	-1.14872	-0.632408	-1.03277	0.103817	0.0687913	0.0272084	-0.230473	-0.432762	-0.432762	-0.816532	-0.737326	-0.668528	-0.271967	-0.230473	-0.39661	0.398759	0.191917	0.528956	-0.476627	-1.03277	-0.0668025	0.191917	-0.520777	0.275399	0.838841	0.62027	0.528956	-0.816532	0.485235	-0.230473	-0.857548	-1.47765	-0.943422	-0.0194562	0.103817	-0.119777	-0.157188	-0.0194562
							47	SM 40:6;2O	1.36713	1.2099	1.47556	0.782391	0.782391	0.830503	1.59948	1.78107	1.65594	1.56602	1.68635	1.56602	2.16687	1.95039	2.16687	1.44717	1.33392	1.36713	-0.293262	-0.171017	-0.230244	-0.718662	-0.517692	-0.359737	-1.30631	-1.28949	-1.30631	-1.05989	-1.03859	-0.884023	-0.213835	-0.536593	-0.33826	-0.618963	-0.828899	-0.679119	0.00918168	0.0988456	0.0988456	0.0292069	-0.0479752
							165	SM 41:1;2O|SM 19:1;2O/22:0	-1.81413	-1.01578	-1.72588	-1.05525	-1.52643	-0.516029	-0.312646	-1.26963	-0.312646	-0.213058	0.273833	-1.39689	-0.478412	-0.941711	-0.398199	0.0699337	0.57719	-0.0395137	-0.176156	-0.788253	-0.669164	0.715364	0.57719	0.679941	0.0369631	-0.312646	-0.788253	0.242677	0.273833	0.273833	0.679941	-0.135376	0.242677	0.102514	0.715364	-0.103886	-1.52643	-1.66709	-2.77108	-0.825125	-0.669164
							113	SM 43:1;2O	-1.71171	-1.90452	-1.52719	-0.248378	-0.248378	-0.3028	-0.248378	-0.198749	-0.681359	0.162353	-0.642001	-0.365542	-1.28858	-1.2448	-0.903244	0.353404	0.576247	0.353404	-1.58264	-1.41963	-1.41963	0.985659	0.47266	0.747627	-1.75676	-1.34191	-1.28858	0.226626	-0.0834009	-0.0308367	0.226626	0.226626	0.0956756	-1.52719	-1.2448	-0.967964	0.0956756	-0.248378	-0.0308367	0.576247	0.630631
							#N/A	SM 43:6;2O|SM 19:1;2O/24:5	-2.18252	-2.18252	-2.66932	-1.55275	-1.75737	-1.356	-0.520834	-0.687594	-0.520834	-0.42962	-0.739777	-0.229649	-0.739777	-0.963588	-0.963588	0.391623	0.138293	0.0895886	0.312512	0.312512	-0.068368	1.88773	1.88773	1.57416	0.790434	1.23049	-1.85069	1.51993	1.47686	1.57416	-0.397221	-0.58267	-0.687594	-0.480325	-0.349328	-0.18705	0.176679	-0.397221	-0.229649	0.436818	0.921952
							#N/A	SM 47:0;2O|SM 15:0;2O/32:0	0.110267	0.0581518	0.100382	-0.355012	-0.263812	-0.313665	-0.875825	-0.955435	-1.01794	-0.983438	-0.863217	-0.832027	0.411213	0.43131	0.546635	-1.76152	-0.62827	-1.2656	1.62246	1.71982	1.59712	1.41664	1.31437	1.2608	1.78724	1.87727	1.72953	1.75372	1.75372	1.91515	-0.239455	-0.481652	-0.340754	0.528898	0.625365	0.50876	-1.19992	-1.28203	-1.17072	-1.57986	-1.04919
							#N/A	SM 49:0;2O|SM 17:0;2O/32:0	-1.06571	-1.13786	-1.03419	-0.764901	-0.890438	-0.690201	-0.868882	-0.993436	-0.926652	-0.764901	-0.809405	-0.746461	-0.445249	-0.420435	-0.528105	-0.690201	-0.66987	-0.66987	1.54145	1.77042	1.61856	1.61856	1.66347	1.47085	2.13967	2.04432	2.09033	1.94232	1.98742	2.01656	-0.306543	-0.306543	-0.372547	1.1455	1.08222	1.08222	-0.634651	-0.746461	-0.746461	-0.589101	-0.566157
							#N/A	SMGDG 41:10	0.0337211	-0.0101182	0.0337211	1.28195	1.23866	1.18793	1.01785	1.11007	1.09518	0.473333	0.473333	0.442628	1.36367	1.3202	1.36367	0.473333	0.427547	0.504158	-1.96047	-1.8273	-2.39354	0.450973	-1.16175	0.450973	-2.23415	-1.75984	-1.91849	-1.27519	-1.08576	-1.14014	-0.719407	-0.820151	-0.975388	-1.27519	-1.16175	-1.01948	-0.0590963	0.248188	-0.0590963	-0.177498	-0.162779
							#N/A	SMGDG 41:11	-1.6065	-1.50119	-1.29184	-2.7632	-2.34402	-2.34402	-0.00350028	-0.0280394	0.0781947	-0.35171	-0.140257	-0.0898419	0.0253013	0.110403	0.0253013	-0.218671	0.0503048	-0.35171	1.01821	1.05893	1.01821	0.175084	0.0503048	0.175084	0.438002	0.486468	0.565525	0.507201	0.417199	0.242997	1.16653	1.01821	0.995528	0.641152	0.955531	0.779222	-0.904076	-0.904076	-0.874141	-1.08365	-0.935221
							#N/A	SMGDG O-41:10|SMGDG O-21:5_20:5	0.136798	0.0615279	0.0339306	2.02723	1.95209	1.86408	1.59892	1.72896	1.70312	-0.0678413	-0.0362023	-0.19054	1.07088	0.789129	0.944705	-0.214866	-0.138793	-0.358433	-0.441196	-0.517779	-0.572836	0.585251	0.816196	0.585251	0.261206	0.261206	0.364544	0.734705	0.599675	0.646554	-1.44567	-1.62049	-1.88987	-1.57518	-1.60408	-1.9041	-0.389555	0.10909	-0.389555	-0.505315	-0.479774
							#N/A	SPB 18:0;2O	-1.70324	-1.67403	-1.75759	-1.14218	-1.18231	-1.20895	-0.220422	-0.201995	-0.159079	-0.545113	-0.516964	-0.545113	-0.250036	-0.287036	-0.201995	-0.418696	-0.480006	-0.586281	2.63956	2.62506	2.62506	0.949077	0.917644	0.898185	0.987824	0.917644	0.978231	1.02914	1.08448	1.04957	0.672005	0.620521	0.58998	0.208167	0.313823	0.305177	0.25964	0.134594	0.338788	0.313823	0.244475
							#N/A	SPB 18:1;2O	-2.13166	-2.17021	-2.19298	-0.762971	-0.834706	-1.05893	1.20055	1.20055	1.21845	0.540822	0.681912	0.619485	0.696223	0.554159	0.524746	1.05189	0.95616	0.889198	-1.16219	-1.04101	-0.997071	-1.14471	-1.10671	-1.23078	-1.27332	-1.2828	-1.16219	-1.21335	-1.31563	-1.26557	1.01827	1.01827	0.989873	0.841767	0.841767	0.826537	0.37332	0.469234	0.399087	0.235031	0.316381
							#N/A	ST 29:1;O	-1.19161	-1.16148	-1.23744	0.271065	0.259016	0.343215	0.807375	1.23386	1.23386	0.880163	0.993074	1.14917	-0.325495	-0.234957	-0.342911	0.313665	0.406854	0.467715	-0.843955	-0.784115	-0.543458	0.578469	0.61682	0.591987	1.02767	1.07774	0.993074	1.05364	1.07774	1.06489	-0.406395	-0.358284	-0.422171	1.05364	1.12712	1.01746	-2.1502	-2.22062	-2.22062	-2.04415	-1.90516
							#N/A	TG 42:0|TG 8:0_16:0_18:0	0.20886	0.174425	0.122176	-0.917748	-0.66405	-0.66405	-1.10542	-1.1608	-0.863222	-1.00054	-0.646811	-1.04729	-0.366673	-0.348792	-0.454696	-0.454696	-0.530132	-0.291904	1.7432	1.65738	1.8264	1.6912	1.80791	1.51771	2.03379	1.89431	1.94312	2.24781	2.19533	2.14697	-0.348792	-0.403065	-0.348792	0.3254	0.174425	0.0735927	-1.48545	-1.27931	-1.44251	-1.70362	-1.27931
							#N/A	TG 43:0|TG 12:0_15:0_16:0	-1.66871	-1.50153	-1.5423	-1.23727	-0.856538	-0.395424	-1.05987	-1.23727	-0.856538	-0.61337	-0.690681	-0.430744	-0.508169	-0.471162	-0.508169	-0.0217903	-0.0577217	0.0601614	-0.0217903	-0.0986267	-0.0577217	1.26088	1.63301	0.730691	0.592106	0.697809	0.659136	1.32384	1.3564	0.912538	0.426635	-0.0217903	0.155557	0.520842	0.29324	0.873565	-1.85335	-2.58386	-1.62416	-1.62416	-1.62416
							#N/A	TG 44:1|TG 8:0_18:0_18:1	0.667153	0.646133	0.70122	0.0559428	0.0632464	-0.0286661	-0.924347	-0.876649	-0.943052	-0.943052	-0.857443	-0.857443	-0.254115	-0.312453	-0.275845	-0.640732	-0.786477	-0.640732	1.77444	1.80902	1.7528	1.53376	1.53376	1.44451	2.16093	2.14037	2.17483	2.08389	2.11182	2.08389	-0.5527	-0.475912	-0.533199	0.00633878	-0.158319	-0.229905	-0.90483	-0.885614	-0.876649	-0.995637	-1.02649
							144	TG 46:0|TG 14:0_15:0_17:0	-2.4582	-2.64471	-2.38781	-1.53622	-1.6076	-1.6076	-0.810286	-0.877652	-0.877652	-0.0642274	-0.446115	-0.673562	-1.16082	-1.16082	-1.44687	0.433479	0.252522	0.167177	-0.531941	-0.446115	-0.673562	1.18252	1.91265	1.18252	0.0799335	-0.221065	0.000292202	0.797311	0.797311	0.865883	0.167177	0.0799335	0.000292202	0.000292202	-0.139114	0.000292202	-0.221065	-0.378473	-0.597652	0.433479	-0.0642274
							#N/A	TG 46:1|TG 12:0_16:0_18:1	-0.543019	-0.698576	-0.746305	-0.596015	-0.646613	-0.746305	-1.00687	-1.02633	-1.10104	-1.06385	-1.19959	-1.14126	-0.534354	-0.586075	-0.674858	-0.523638	-0.764006	-0.543019	1.85076	1.72672	1.69142	1.80717	1.86647	1.86647	2.12445	2.09215	2.16024	1.18557	2.19379	1.40108	-0.614826	-0.543019	-0.614826	0.0156831	0.0376574	-0.00620697	-0.804056	-0.987719	-0.865602	-0.551716	-0.722633
							#N/A	TG 46:1|TG 14:0_16:0_16:1	-0.58136	-0.732439	-0.778794	-0.632831	-0.681972	-0.778794	-1.03186	-1.05076	-1.12332	-1.0872	-1.21903	-1.16238	0.221177	0.165151	0.276954	-0.562537	-0.795986	-0.58136	1.71291	1.62304	1.61049	1.70118	1.75877	1.75877	2.00933	1.97796	2.04408	1.99089	2.07667	2.02761	-0.6511	-0.58136	-0.6511	-0.0387403	-0.0173986	-0.0600003	-0.866436	-1.01326	-0.894658	-0.572945	-0.770994
							#N/A	TG 46:2|TG 10:0_16:1_20:1	0.239046	0.313488	0.204133	-0.191195	-0.23683	-0.302362	-0.79645	-1.21481	-0.761314	-0.961492	-0.716773	-0.839042	0.227002	0.0443492	-0.082164	-0.576178	-0.730988	-0.588334	1.49076	1.53546	1.51412	1.48105	1.51412	1.33469	2.29406	2.25558	2.22338	2.12292	2.17502	2.13456	-0.352709	-0.620451	-0.496356	0.15991	0.148967	0.0871666	-1.39608	-1.42914	-1.49893	-1.49893	-1.10859
							90	TG 48:0|TG 16:0_16:0_16:0	-1.89579	-1.89579	-1.76495	-1.11856	-1.41733	-1.29961	-0.97269	-1.11856	-1.11856	-0.507112	-0.3236	-0.3236	-1.89579	-1.89579	-1.89579	0.514918	0.514918	0.514918	-0.646179	-0.646179	-0.87199	1.3867	1.3867	1.24406	-0.0212715	-0.0212715	-0.171546	0.143859	0.317054	0.143859	0.143859	0.143859	-0.171546	-1.11856	-0.774921	-1.11856	-0.171546	-0.0212715	-0.171546	0.317054	0.667171
							#N/A	TG 48:1|TG 14:0_16:0_18:1	-1.22832	-1.09446	-1.19061	-1.26485	-1.15973	-1.19061	-0.943855	-0.943855	-0.972527	-0.914959	-0.972527	-0.972527	0.124727	0.124727	0.095116	-0.587102	-0.689242	-0.620665	1.58218	1.54132	1.48608	1.67667	1.72564	1.54132	1.72564	1.67667	1.67667	1.72564	1.81495	1.72564	-0.128103	-0.201938	-0.26873	1.18315	1.00564	1.00564	-0.845827	-1.09446	-1.01289	-0.477256	-0.477256
							#N/A	TG 48:2|TG 16:0_14:1_18:1	-0.601854	-0.645397	-0.533134	-0.586703	-0.562717	-0.675148	-0.974077	-0.899963	-0.871585	-0.914001	-0.974077	-0.938071	-0.296624	0.46199	-0.533134	-0.533134	-0.71601	-0.728035	1.78761	1.82779	1.80382	1.52041	1.54312	1.44746	2.19856	2.19856	2.18023	1.98877	2.07179	1.96838	-0.687358	-0.601854	-0.615518	0.516512	0.483119	0.46199	-0.780439	-0.832071	-0.832071	-0.687358	-0.660832
							133	TG 49:0|TG 16:0_16:0_17:0	-2.21352	-2.33439	-2.1771	-0.629423	-0.467828	-0.368794	-0.30249	-0.176195	-0.524997	-0.368794	-0.467828	-0.418063	-1.49225	-1.58089	-1.62498	0.368216	0.163786	0.233559	-1.02743	-1.08804	-1.18987	1.20734	1.57734	1.20734	-0.970203	-0.524997	-0.120233	0.302124	-0.176195	0.621213	0.233559	0.103466	0.103466	-0.793633	-0.565468	-1.08804	-0.0691987	-0.30249	-0.240713	0.302124	0.302124
							#N/A	TG 49:2|TG 15:0_16:1_18:1	-1.08112	-1.34086	-1.08112	-1.18433	-1.0545	-0.988544	-1.24746	-1.37189	-0.988544	-0.632729	-1.66062	-1.2167	0.786524	0.713155	0.713155	-0.727336	-0.123392	-0.727336	1.3768	1.01476	0.831508	1.5409	1.69967	0.831508	1.15294	1.12441	1.05848	1.57303	1.69967	1.63527	-0.537601	-0.632729	-0.59958	0.669489	0.634092	0.24065	-1.27484	-1.40935	-1.51858	-1.08112	-0.666621
							#N/A	TG 50:1;1O|TG 16:0_18:1_16:0;1O	-0.312094	-0.124598	-0.245185	-0.564376	-0.822078	-0.576493	-0.89433	-1.31071	-1.09745	-0.835341	-1.16897	-0.654161	0.251558	0.0144371	0.321579	-0.677442	-0.495797	-0.520304	1.70924	1.64217	1.70008	1.32589	1.23883	1.20515	1.75562	1.78837	1.76646	1.90847	1.95107	1.97406	-0.204287	-0.16252	-0.151747	0.51595	0.637721	0.603483	-1.09745	-1.01087	-0.993275	-1.04765	-1.33117
							#N/A	TG 50:1|TG 16:0_16:0_18:1	-2.01551	-2.01551	-1.91767	-1.48158	-1.64595	-1.48158	-1.10647	-1.259	-1.259	-0.855196	-0.71795	-0.71795	-1.48158	-1.64595	-1.37458	-0.0886177	-0.183275	-0.0886177	0.653766	0.415984	0.53783	1.88309	1.88309	1.88309	1.19741	1.19741	1.19741	1.34271	1.4801	1.4801	0.0618133	-0.0886177	-0.183275	0.53783	0.0618133	0.0618133	-0.40955	-0.574002	-0.574002	0.196467	0.196467
							#N/A	TG 50:2|TG 16:0_16:1_18:1	-1.24983	-1.24983	-1.14704	-1.03862	-1.0871	-1.0871	-1.01391	-1.06153	-0.986641	-0.74439	-0.839289	-0.813529	-0.313463	-0.313463	-0.313463	-0.632495	-0.70401	-0.662902	1.3837	1.44356	1.24381	1.44356	1.44356	1.33433	2.0396	2.0396	2.08248	1.64516	1.70022	1.70022	-0.179728	-0.100546	-0.141317	1.33433	1.24381	1.24381	-0.781094	-0.839289	-0.839289	-0.662902	-0.662902
							#N/A	TG 50:3|TG 16:0_16:1_18:2	-0.10965	-0.0886451	-0.19558	-0.373943	-0.475384	-0.429591	-1.00631	-1.03283	-0.994931	-0.86211	-0.994931	-0.916173	0.304354	0.27927	0.27927	-0.805839	-0.870049	-0.822901	1.77097	1.69017	1.58778	1.52714	1.42138	1.30183	2.09235	2.09235	2.14147	1.97098	1.97098	1.95421	-0.515278	-0.526443	-0.595621	0.52897	0.673567	0.513248	-0.832183	-0.870049	-0.881067	-0.805839	-0.822901
							121	TG 51:1|TG 16:0_17:0_18:1	-2.67938	-2.34138	-2.60172	-1.19893	-1.07973	-0.691089	-0.691089	-1.36392	-0.733337	-1.07973	-1.15786	-0.377117	-1.03279	-0.997578	-1.19893	-0.080512	-0.154167	0.155836	-0.080512	-0.446901	-0.377117	1.58583	1.34065	0.936956	-0.196877	0.221499	-0.196877	1.15835	0.731242	0.936956	-0.446901	-0.556347	-0.556347	0.155836	0.0025423	0.0025423	-0.154167	-0.733337	-0.931394	0.266391	0.354654
							#N/A	TG 51:2|TG 16:0_17:1_18:1	-1.04764	-1.06455	-0.907506	-1.02021	-1.03337	-0.968624	-0.936777	-1.0984	-1.00207	-0.894424	-1.00207	-1.02021	0.507441	0.604654	0.526758	-0.831756	-0.831756	-0.814811	1.37638	1.33137	1.33137	1.43009	1.43009	1.40199	2.02753	2.05202	2.07251	1.8089	1.94893	1.9207	-0.445122	-0.534231	-0.480472	1.23962	1.13509	1.15917	-0.86355	-0.936777	-1.03337	-0.894424	-0.741244
							146	TG 52:1|TG 16:0_18:0_18:1	-2.01886	-1.93202	-2.16682	-1.76027	-1.32931	-1.43378	-0.624078	-0.810655	-0.810655	-0.4175	-0.706927	-0.706927	-1.76027	-1.69076	-1.59943	0.0742973	-0.215262	-0.215262	-0.215262	-0.102689	-0.102689	1.33391	1.21524	0.967874	0.193174	0.277984	0.0742973	0.608209	0.503372	0.608209	0.503372	0.387318	0.277984	0.608209	0.277984	0.277984	-0.706927	-1.09735	-1.21436	0.0742973	0.0742973
							#N/A	TG 52:2;1O|TG 16:0_18:1_18:1;1O	-0.42152	-0.540921	-0.517953	-0.91256	-0.644531	-0.517953	-0.891881	-0.879907	-0.856579	-1.02799	-0.856579	-0.902264	-0.223876	-0.140223	-0.0963325	-0.701691	-0.689556	-0.599296	1.59716	1.62285	1.60499	1.25813	1.28736	1.2677	1.90238	1.97242	1.93768	1.90238	1.90238	1.90238	0.0128205	-0.177836	-0.311521	0.71238	0.697478	0.624637	-1.01545	-0.856579	-1.00199	-1.16292	-1.19308
							#N/A	TG 52:2|TG 16:0_18:1_18:1	-1.29303	-1.29303	-1.3282	-0.953657	-1.00206	-1.04923	-0.779221	-0.819809	-0.779221	-0.748861	-0.779221	-0.748861	-0.953657	-0.915869	-0.953657	-0.779221	-0.779221	-0.779221	1.56372	1.65568	1.47891	1.40926	1.40926	1.40926	2.2532	2.2532	2.2532	1.65568	1.73933	1.73933	-0.281434	-0.196067	-0.384879	1.73933	1.40926	1.40926	-0.663242	-0.779221	-0.710164	-0.42477	-0.462073
							#N/A	TG 52:3|TG 16:0_18:1_18:2	-0.938585	-0.957994	-0.999599	-0.896246	-0.850366	-0.870588	-0.915891	-1.04198	-0.938585	-0.803307	-0.850366	-0.826057	-0.361173	-0.340993	-0.383697	-0.68724	-0.63788	-0.661725	1.519	1.46461	1.46461	1.37186	1.46461	1.336	2.20399	2.20399	2.20399	1.79264	1.92114	1.92114	-0.193679	-0.268336	-0.244821	1.17914	1.03251	1.00215	-0.737131	-0.778808	-0.778808	-0.550083	-0.607627
							#N/A	TG 52:4|TG 16:0_16:0_20:4	-0.548233	-0.548233	-0.726691	-0.683711	-0.904482	-0.693302	-1.06719	-1.22877	-1.05881	-1.03807	-1.05881	-0.947141	-0.364389	-0.341061	-0.364389	-0.22241	-0.651381	-0.527611	1.984	1.9287	1.94646	1.4649	1.4649	1.48594	2.05413	2.10962	2.08724	1.86859	1.96318	1.86859	-0.000414031	-0.17008	-0.0265375	1.04635	0.990574	0.945337	-0.887098	-0.735662	-0.978777	-1.00844	-0.896206
							#N/A	TG 52:4|TG 16:0_18:1_18:3	-0.736292	-0.617772	-0.467776	-0.550532	-0.617772	-0.571864	-0.85328	-1.01954	-1.00028	-0.660846	-0.826141	-0.871985	-0.356348	-0.22973	-0.550532	-0.467776	-0.356348	-0.415645	1.74391	1.78263	1.78263	1.51939	1.58436	1.44263	2.38083	2.31878	2.18906	2.14229	2.35204	2.2197	-0.571864	-0.799988	-0.736292	0.0409729	0.166422	-0.151386	-0.715145	-0.826141	-0.85328	-0.660846	-0.660846
							#N/A	TG 52:5|TG 16:1_18:1_18:3	1.03354	1.05806	1.12033	0.207019	0.173765	0.281608	-0.875198	-0.923764	-1.12428	-0.961833	-1.53018	-0.923764	1.24571	1.37865	1.36961	-0.671146	-0.595113	-1.10496	1.84481	1.79342	1.76547	0.441321	0.421929	1.14413	1.84481	1.74625	1.30776	1.70923	1.79342	1.57191	-0.286961	-0.311452	-0.274711	1.20316	1.18652	1.20316	-1.33019	-1.10496	-1.42681	-1.71581	-1.12428
							#N/A	TG 53:2|TG 17:0_18:1_18:1	-1.4957	-1.59487	-1.66869	-1.27029	-0.886938	-1.22438	-0.996742	-1.47163	-0.932792	-1.11277	-1.18256	-0.614846	0.0873907	0.114683	-0.12914	-0.63913	-0.835035	-0.574194	1.10804	1.13748	1.13748	1.45974	1.57517	1.24703	1.66509	1.42934	1.63687	2.0941	1.29628	1.77679	-0.362031	-0.63913	-0.386348	1.69638	1.45974	1.37777	-0.886938	-1.43074	-1.22438	-0.499552	-0.59425
							#N/A	TG 53:3|TG 17:1_18:1_18:1	-0.150583	-0.163212	-0.179923	-0.722205	-0.577508	-0.480643	-0.942439	-0.958237	-1.23807	-1.10259	-1.53671	-1.02709	1.20821	1.0126	0.949707	-0.757166	-1.0042	-0.577508	1.20821	1.43637	1.3037	1.1687	1.08007	0.964137	1.87786	1.7562	1.8392	1.58531	1.51752	1.40662	-0.210235	-0.403582	-0.163212	1.71261	1.61116	1.57259	-1.39292	-1.55463	-1.47153	-1.18235	-1.31177
							#N/A	TG 54:2|TG 16:0_18:1_20:1	-1.53702	-1.40264	-1.57571	-1.40264	-1.12666	-1.26549	-0.76012	-0.857307	-0.960715	-1.00134	-1.00134	-1.00134	-0.713493	-0.620292	-0.713493	-0.530159	-0.575231	-0.620292	0.45889	0.321994	0.503259	1.17723	1.36558	1.13703	1.40494	1.59251	1.44739	1.27142	1.17723	1.32165	0.372037	0.372037	0.321994	2.94644	2.65071	2.65071	-0.530159	-1.16332	-1.03999	-0.368735	-0.305201
							#N/A	TG 54:2|TG 18:0_18:1_18:1	-0.984322	-1.24563	-1.39365	-1.02694	-1.30663	-1.28666	-0.74311	-1.08916	-0.914185	-0.270238	-1.0525	-1.28666	-0.400055	-0.494675	-0.235923	-0.84353	-0.531519	-0.361267	1.28568	1.41474	1.20343	1.28568	1.51254	1.47867	1.51254	1.51254	1.59214	1.53399	1.75008	1.80287	-0.0695863	-0.133002	-0.169935	1.34829	1.23635	1.04947	-1.48907	-1.77979	-1.58987	-1.24563	-1.13323
							#N/A	TG 54:3|TG 18:1_18:1_18:1	-1.02856	-1.061	-1.02856	-0.883704	-0.8663	-0.898588	-0.930496	-0.898588	-0.947001	-0.8663	-0.883704	-0.831557	-0.605292	-0.605292	-0.585761	-0.653092	-0.710949	-0.629891	1.52634	1.52634	1.45684	1.38749	1.42469	1.38749	2.04176	2.06778	2.06778	1.72132	1.72132	1.76282	0.106439	0.106439	0.106439	1.81757	1.58037	1.62389	-0.710949	-0.744001	-0.744001	-0.514949	-0.605292
							#N/A	TG 54:4|TG 18:1_18:1_18:2	-0.791776	-0.750196	-0.773709	-0.726835	-0.726835	-0.726835	-0.813341	-0.852395	-0.833159	-0.833159	-0.869083	-0.869083	-0.394157	-0.330762	-0.394157	-0.687422	-0.773709	-0.750196	1.81466	1.81466	1.81466	1.45379	1.4818	1.42876	2.26724	2.22981	2.26724	1.90363	1.97025	2.00195	-0.306919	-0.284001	-0.373274	1.12818	0.993209	1.09665	-0.813341	-0.931216	-0.998792	-0.560152	-0.580076
							#N/A	TG 54:5|TG 16:0_18:1_20:4	0.10396	-0.133884	-0.358735	-0.394695	-0.600184	-0.478216	-0.999835	-1.05398	-1.01173	-1.0736	-1.18093	-0.985953	0.414619	0.424197	0.37121	-0.510379	-0.737097	-0.65327	1.75903	1.75903	1.7274	1.30425	1.34623	1.34623	1.89651	1.90802	1.84431	1.6885	1.70142	1.60655	0.168069	0.0880059	0.209867	1.51588	1.49453	1.43049	-0.949261	-0.744055	-1.02545	-1.13005	-1.08899
							#N/A	TG 54:5|TG 18:1_18:2_18:2	-1.03176	-0.797666	-1.06734	-0.587332	-0.476723	-0.556246	-0.99659	-1.34738	-1.17745	-0.833852	-0.761544	-0.761544	-1.10282	-1.13453	-1.37816	-0.206122	-0.0608496	-0.151497	1.00978	1.00978	0.857008	1.98135	1.92205	1.65389	2.34193	2.0787	2.0787	1.74702	1.86188	1.74702	-0.556246	-0.761544	-0.871878	-0.587332	-0.521734	-0.724914	-0.678118	-0.833852	-1.03176	-0.761544	-0.556246
							#N/A	TG 54:6|TG 16:0_16:0_22:6	0.0417142	0.0129714	-0.196165	-0.376951	-0.609303	-0.478135	-0.918802	-1.24032	-1.02229	-0.9739	-1.02229	-1.15884	0.25461	0.401055	0.271064	-0.683716	-0.621869	-0.609303	1.70749	1.52929	1.70749	1.4497	1.46595	1.31964	1.82661	1.7621	1.7621	1.7621	1.73437	1.68204	0.280396	0.0941733	0.262519	1.62205	1.51188	1.49644	-1.29306	-1.10273	-1.25866	-1.3913	-1.19447
							#N/A	TG 54:6|TG 16:0_18:2_20:4	0.455243	0.803617	0.291924	-0.130987	-0.130987	0.0234887	-0.701888	-1.20542	-0.972163	-1.12127	-1.26272	-0.997384	0.505631	0.49731	0.368243	-0.203047	-0.579581	-0.361156	1.67735	1.68737	1.70851	1.19086	1.31695	1.25739	1.77855	1.81375	1.84599	1.79111	1.76843	1.70851	-0.0781185	0.0409768	-0.0985365	1.1479	1.11201	1.063	-1.55578	-1.29284	-1.32159	-1.81081	-1.88607
							#N/A	TG 56:2|TG 16:0_18:1_22:1	-1.67626	-1.91349	-1.88788	-1.04586	-1.26994	-1.01715	-0.839504	-0.712189	-0.989405	-0.712189	-0.570712	-0.3183	-0.452198	-0.747776	-0.235446	0.0749175	-0.344454	-0.262152	-1.10948	-0.93177	-0.774202	0.411585	0.639905	0.639905	-0.0335144	-0.425355	0.0496158	0.495589	0.495589	0.167216	0.228614	0.228614	0.0266261	2.19199	1.77926	1.30916	-0.989405	-0.960204	-1.55073	-0.543833	-0.425355
							#N/A	TG 56:3|TG 18:1_18:1_20:1	-0.741922	-0.826149	-0.686913	-0.675816	-0.815124	-0.815124	-0.889324	-0.773294	-0.958787	-0.990207	-0.850225	-1.00668	0.35583	0.190006	0.238902	-0.625302	-0.562897	-0.58681	0.52933	0.498021	0.345914	0.728175	0.708845	0.728175	1.31323	1.34935	1.34935	1.06916	1.00967	1.09055	0.771771	0.577456	0.717537	3.56451	3.1997	3.1997	-1.18803	-1.1303	-1.38699	-1.1303	-0.971037
							#N/A	TG 56:4|TG 18:1_18:1_20:2	0.612193	0.612193	0.563378	0.146341	-0.203791	0.11386	-1.61712	-1.16159	-1.36596	-1.11564	-1.0552	-1.52278	1.14075	1.10975	1.06784	-0.691738	-0.828184	-0.874798	0.990459	0.844338	0.922353	0.911435	0.738045	0.657558	1.43341	1.46261	1.40433	1.09967	1.15986	1.1903	0.413193	0.335201	0.413193	2.41174	2.2039	2.14736	-1.70798	-1.58992	-1.48931	-1.67976	-1.70798
							#N/A	TG 56:4|TG 18:1_20:1_18:2	-0.0580887	0.0985469	-0.0398725	-0.576739	-0.900842	-0.197976	-0.855468	-0.99386	-1.16505	-1.04001	-1.39378	-0.747085	0.153184	0.1146	0.208982	-0.855468	-0.792456	-0.973484	1.66057	1.47971	1.52695	1.19398	1.29283	1.41459	2.0124	2.06893	2.04765	1.90622	1.80773	1.85781	-0.0398725	-0.00774543	0.153184	1.39146	1.41459	0.935506	-1.42261	-1.56579	-1.58618	-1.16505	-1.39378
							#N/A	TG 56:6|TG 18:1_18:1_20:4	0.703548	0.706323	0.520149	0.299891	0.244214	0.273571	-0.820318	-1.66047	-1.54355	-1.04848	-0.942607	-1.66047	0.856486	0.810377	0.81839	-0.880204	-1.45426	-0.73499	1.37753	1.38303	1.39653	1.09088	1.08564	1.07116	1.465	1.49353	1.47223	1.32231	1.32787	1.30485	0.596971	0.590249	0.600336	1.47971	1.43618	1.41401	-0.643115	-0.643115	-0.520159	-0.643115	-0.706828
							42	UDP-N-acetyl-D-galactosamine	0.286997	0.369538	0.369538	0.194785	0.136761	0.136761	-1.29677	-1.29677	-1.29677	-1.46504	-1.46504	-1.46504	-2.01601	-1.96397	-2.01601	-0.351678	-0.351678	-0.522641	-0.351678	-0.102749	-0.351678	-0.102749	-0.0463636	-0.0463636	-0.00194272	-0.0463636	-0.0463636	-0.00194272	-0.0463636	-0.0463636	-1.82334	-1.82334	-1.89457	-1.46504	-1.39599	-1.52198	0.649856	0.136761	0.0756264	0.860404	0.983104
							#N/A	Uridine 5'-monophosphate	-1.81307	-1.79679	-1.84656	-0.551393	-0.452055	-0.495832	0.361998	0.386655	0.573824	1.27333	1.21011	1.27333	0.759245	0.808709	0.739171	1.39817	1.39817	1.35202	-1.75761	-1.84656	-1.79679	-0.774682	-0.721635	-0.738722	-1.12177	-1.08282	-1.06094	-0.973701	-0.951512	-0.951512	1.04105	1.01115	0.985405	0.759245	0.708015	0.808709	0.439675	0.225109	0.253028	0.739171	0.759245
							#N/A	Uridine diphosphate glucose	0.764383	0.764383	0.764383	1.31071	1.26634	1.31071	0.804584	0.804584	0.843829	0.231466	0.368729	0.3315	-0.264973	-0.126262	-0.156466	1.43704	1.34735	1.43704	-2.1385	-2.09491	-2.04696	-0.711823	-0.537365	-0.65668	-0.807994	-0.78181	-0.711823	-0.537365	-0.598864	-0.512731	0.0397819	0.105069	0.0397819	-0.0369282	0.0397819	0.0684049	0.368729	0.231466	0.196299	0.722777	0.722777
							89	Uridine-5-diphosphoacetylglucosamine	0.459762	0.224232	0.304499	0.224232	0.224232	0.224232	-1.13993	-1.13993	-1.26076	-1.74414	-1.67258	-1.67258	-2.03357	-1.91623	-1.97336	-0.25572	-0.25572	-0.25572	-0.122459	-0.25572	-0.122459	-0.122459	-0.122459	-0.122459	0.596636	0.596636	0.596636	-0.00125429	-0.122459	-0.122459	-1.39877	-1.33357	-1.33357	-1.26076	-1.13993	-1.05222	0.743381	0.459762	0.0866299	0.743381	0.743381
[truncated: 36 more columns]
